# Supplementary material for: Interactions between the gut micro-community and transcriptome of Culex pipiens pallens under low-temperature stress
Source: Parasit Vectors. 2023 Jan 12;16:12. doi: 10.1186/s13071-022-05643-7 (PMC9837946; doi:10.1186/s13071-022-05643-7)
Supplement: Supplementary file 1 — Additional file 1: Table S1. Basic information of 16S rRNA sequencing of gut bacteria. Table S2. Basic information of transcriptome sequencing. Table S3. DEGs. Table S4. GO level_2 statistics. Table S5. Top 20 enriched KEGG pathways. Table S6. Pearson’s correlation analysis of the data and statistics. [file 13071_2022_5643_MOESM1_ESM.zip]

Archive with 6 entries (6 files):
- Additional file 1 Table S2.docx
- Additional file 1 Table S4.xls
- Additional file 1 Table S5.xls
- Additional file 1 Table S6.xls
- Additional file 1Table S3.xls
- Additional file 1 Table S1.docx
