# Supplementary material for: Interactions between the gut micro-community and transcriptome of Culex pipiens pallens under low-temperature stress
Source: Parasit Vectors. 2023 Jan 12;16:12. doi: 10.1186/s13071-022-05643-7 (PMC9837946; doi:10.1186/s13071-022-05643-7)
Supplement: Supplementary file 1 — Additional file 1: Table S1. Basic information of 16S rRNA sequencing of gut bacteria. Table S2. Basic information of transcriptome sequencing. Table S3. DEGs. Table S4. GO level_2 statistics. Table S5. Top 20 enriched KEGG pathways. Table S6. Pearson’s correlation analysis of the data and statistics. [file 13071_2022_5643_MOESM1_ESM.zip › Additional file 1 Table S4.xls]

#GO_classify1	GO_classify2	diff-Total	Gene
#Total_gene		1631
biological process	biological adhesion	70	LOC119766105; LOC119768597; LOC119768743; LOC119768833; LOC119769837; LOC119770491; LOC6031300; LOC6031360; LOC6032072; LOC6032157; LOC6033152; LOC6033208; LOC6033318; LOC6034268; LOC6034502; LOC6034544; LOC6034877; LOC6035248; LOC6035360; LOC6035854; LOC6035994; LOC6036925; LOC6037484; LOC6037557; LOC6037960; LOC6038132; LOC6038694; LOC6038699; LOC6038748; LOC6040098; LOC6040194; LOC6040195; LOC…
biological process	biological regulation	641	LOC119765142; LOC119765339; LOC119765510; LOC119766019; LOC119766020; LOC119766101; LOC119766231; LOC119766315; LOC119766329; LOC119766484; LOC119766528; LOC119766543; LOC119766615; LOC119766708; LOC119766987; LOC119767430; LOC119767434; LOC119767962; LOC119768573; LOC119768597; LOC119768678; LOC119768890; LOC119769223; LOC119769306; LOC119769660; LOC119769748; LOC119769837; LOC119769899; LOC1197…
biological process	cellular component organization or biogenesis	446	LOC119765142; LOC119766020; LOC119766122; LOC119766231; LOC119766315; LOC119766543; LOC119766708; LOC119767603; LOC119767658; LOC119767790; LOC119767896; LOC119768573; LOC119768597; LOC119768890; LOC119769223; LOC119769436; LOC119769660; LOC119769748; LOC119769899; LOC119769965; LOC119770033; LOC119770049; LOC119770263; LOC119770433; LOC119770531; LOC119770633; LOC119770651; LOC119770677; LOC6030…
biological process	cellular process	1104	LOC119765142; LOC119765152; LOC119765226; LOC119765298; LOC119765339; LOC119765602; LOC119766019; LOC119766020; LOC119766021; LOC119766034; LOC119766101; LOC119766122; LOC119766164; LOC119766217; LOC119766226; LOC119766231; LOC119766315; LOC119766329; LOC119766433; LOC119766528; LOC119766543; LOC119766708; LOC119766768; LOC119766987; LOC119767434; LOC119767603; LOC119767684; LOC119767768; LOC1197…
biological process	developmental process	446	LOC119765142; LOC119766019; LOC119766020; LOC119766231; LOC119766315; LOC119766329; LOC119766528; LOC119766543; LOC119767790; LOC119767896; LOC119767962; LOC119768573; LOC119768743; LOC119769223; LOC119769436; LOC119769502; LOC119769660; LOC119769837; LOC119769899; LOC119769965; LOC119770033; LOC119770049; LOC119770068; LOC119770531; LOC119770651; LOC119770677; LOC6030789; LOC6030944; LOC6030992;…
biological process	establishment of localization	288	LOC119766019; LOC119766034; LOC119766122; LOC119766164; LOC119766543; LOC119766834; LOC119767430; LOC119769336; LOC119769388; LOC119770068; LOC119770216; LOC119770651; LOC119771192; LOC6031160; LOC6031303; LOC6031828; LOC6031853; LOC6031864; LOC6031865; LOC6031866; LOC6031894; LOC6031922; LOC6031961; LOC6031986; LOC6032095; LOC6032157; LOC6032181; LOC6032202; LOC6032323; LOC6032343; LOC6032445; L…
biological process	growth	77	LOC119765142; LOC119766020; LOC119766231; LOC119766315; LOC119767962; LOC119768743; LOC119769223; LOC119769748; LOC119769837; LOC119770033; LOC119770049; LOC119770677; LOC6030994; LOC6031828; LOC6031866; LOC6032181; LOC6032201; LOC6032228; LOC6032731; LOC6032966; LOC6033008; LOC6033958; LOC6034040; LOC6034066; LOC6034502; LOC6034877; LOC6035033; LOC6035155; LOC6035248; LOC6035478; LOC6035483; LOC…
biological process	immune system process	132	LOC119766543; LOC119766679; LOC119767434; LOC119770088; LOC119770118; LOC6030789; LOC6030944; LOC6030957; LOC6030992; LOC6031329; LOC6031360; LOC6031630; LOC6031922; LOC6031925; LOC6032056; LOC6032062; LOC6032181; LOC6032235; LOC6032313; LOC6032343; LOC6032795; LOC6032827; LOC6033318; LOC6033579; LOC6034066; LOC6034121; LOC6034865; LOC6034877; LOC6035038; LOC6035109; LOC6035171; LOC6035175; LOC60…
biological process	localization	369	LOC119765142; LOC119766019; LOC119766020; LOC119766034; LOC119766122; LOC119766164; LOC119766231; LOC119766315; LOC119766543; LOC119766834; LOC119767430; LOC119767790; LOC119769223; LOC119769336; LOC119769388; LOC119769436; LOC119770033; LOC119770049; LOC119770068; LOC119770216; LOC119770651; LOC119771192; LOC6030838; LOC6030944; LOC6031131; LOC6031148; LOC6031160; LOC6031303; LOC6031360; LOC6031…
biological process	locomotion	105	LOC119765142; LOC119766020; LOC119766231; LOC119766315; LOC119769223; LOC119769436; LOC119770033; LOC119770049; LOC6030838; LOC6030944; LOC6030992; LOC6031131; LOC6031360; LOC6031863; LOC6031866; LOC6032181; LOC6032354; LOC6032731; LOC6032833; LOC6033008; LOC6033318; LOC6034066; LOC6034127; LOC6034206; LOC6034268; LOC6034502; LOC6034544; LOC6034589; LOC6034653; LOC6034691; LOC6035006; LOC6035155;…
biological process	metabolic process	921	LOC119765152; LOC119765226; LOC119765298; LOC119765339; LOC119765510; LOC119765602; LOC119766019; LOC119766021; LOC119766101; LOC119766164; LOC119766217; LOC119766226; LOC119766329; LOC119766433; LOC119766484; LOC119766528; LOC119766543; LOC119766708; LOC119766768; LOC119766987; LOC119767434; LOC119767603; LOC119767684; LOC119767768; LOC119767896; LOC119767962; LOC119768049; LOC119768573; LOC1197…
biological process	multi-organism process	176	LOC119766329; LOC119766528; LOC119766543; LOC119766679; LOC119767434; LOC119767790; LOC119767962; LOC119769899; LOC119770088; LOC6030944; LOC6030957; LOC6031161; LOC6031866; LOC6031946; LOC6031960; LOC6031961; LOC6031992; LOC6032062; LOC6032181; LOC6032232; LOC6032313; LOC6032653; LOC6032716; LOC6032731; LOC6032833; LOC6033008; LOC6033215; LOC6033233; LOC6033238; LOC6033293; LOC6033579; LOC603362…
biological process	multicellular organismal process	544	LOC119765142; LOC119765298; LOC119765510; LOC119766019; LOC119766020; LOC119766231; LOC119766315; LOC119766329; LOC119766484; LOC119766528; LOC119766615; LOC119766662; LOC119766703; LOC119767790; LOC119767896; LOC119767962; LOC119768573; LOC119768597; LOC119768743; LOC119768790; LOC119768890; LOC119769223; LOC119769660; LOC119769837; LOC119769899; LOC119769965; LOC119769966; LOC119770033; LOC1197…
biological process	negative regulation of biological process	255	LOC119765142; LOC119765339; LOC119766020; LOC119766101; LOC119766231; LOC119766315; LOC119766484; LOC119766528; LOC119766543; LOC119766615; LOC119766708; LOC119766987; LOC119768573; LOC119768678; LOC119769223; LOC119769899; LOC119770033; LOC119770049; LOC119770068; LOC119770088; LOC119770651; LOC6030789; LOC6030838; LOC6030944; LOC6030957; LOC6030998; LOC6031160; LOC6031360; LOC6031828; LOC603185…
biological process	positive regulation of biological process	275	LOC119765339; LOC119766484; LOC119766543; LOC119767430; LOC119767434; LOC119768890; LOC119769660; LOC119769748; LOC119769837; LOC119769899; LOC119770068; LOC119770216; LOC119770651; LOC119770677; LOC6030957; LOC6030994; LOC6030996; LOC6030998; LOC6031131; LOC6031160; LOC6031329; LOC6031360; LOC6031630; LOC6031828; LOC6031866; LOC6031922; LOC6032062; LOC6032157; LOC6032181; LOC6032228; LOC6032232;…
biological process	regulation of biological process	575	LOC119765142; LOC119765339; LOC119766020; LOC119766101; LOC119766231; LOC119766315; LOC119766329; LOC119766484; LOC119766528; LOC119766543; LOC119766615; LOC119766708; LOC119766987; LOC119767430; LOC119767434; LOC119767962; LOC119768573; LOC119768597; LOC119768678; LOC119768890; LOC119769223; LOC119769306; LOC119769660; LOC119769748; LOC119769837; LOC119769899; LOC119770033; LOC119770049; LOC1197…
biological process	reproduction	146	LOC119766329; LOC119766528; LOC119767790; LOC119767962; LOC119769502; LOC119769660; LOC119769899; LOC119770088; LOC6030944; LOC6030994; LOC6030996; LOC6031160; LOC6031161; LOC6031329; LOC6031866; LOC6031946; LOC6031960; LOC6031961; LOC6031992; LOC6032181; LOC6032232; LOC6032354; LOC6032653; LOC6032716; LOC6032731; LOC6032833; LOC6033008; LOC6033215; LOC6033238; LOC6033293; LOC6033749; LOC6033948;…
biological process	reproductive process	144	LOC119766329; LOC119766528; LOC119767790; LOC119767962; LOC119769502; LOC119769660; LOC119769899; LOC6030944; LOC6030994; LOC6030996; LOC6031160; LOC6031161; LOC6031329; LOC6031866; LOC6031946; LOC6031960; LOC6031961; LOC6031992; LOC6032181; LOC6032232; LOC6032354; LOC6032653; LOC6032716; LOC6032731; LOC6032833; LOC6033008; LOC6033215; LOC6033238; LOC6033293; LOC6033749; LOC6033948; LOC6034106; L…
biological process	response to stimulus	500	LOC119765152; LOC119765510; LOC119766019; LOC119766329; LOC119766484; LOC119766528; LOC119766543; LOC119766615; LOC119766679; LOC119766708; LOC119767430; LOC119767434; LOC119768597; LOC119769748; LOC119769837; LOC119770068; LOC119770088; LOC119770118; LOC119770216; LOC119770531; LOC119770651; LOC119770677; LOC119770851; LOC6030838; LOC6030893; LOC6030944; LOC6030957; LOC6030992; LOC6030994; LOC60…
biological process	rhythmic process	24	LOC119767962; LOC6033958; LOC6035790; LOC6037202; LOC6039397; LOC6039399; LOC6039750; LOC6039971; LOC6040513; LOC6040730; LOC6041956; LOC6042975; LOC6043338; LOC6045570; LOC6045776; LOC6046177; LOC6046843; LOC6047232; LOC6048568; LOC6048712; LOC6049073; LOC6050783; LOC6053318; LOC6053355
biological process	signaling	247	LOC119766329; LOC119767434; LOC119769336; LOC119769748; LOC119769899; LOC119770068; LOC119770216; LOC119770651; LOC6030838; LOC6030957; LOC6030992; LOC6030994; LOC6031131; LOC6031160; LOC6031360; LOC6031828; LOC6031853; LOC6031866; LOC6031922; LOC6031961; LOC6031992; LOC6032047; LOC6032062; LOC6032157; LOC6032181; LOC6032228; LOC6032294; LOC6032322; LOC6032806; LOC6032833; LOC6032922; LOC6032927;…
biological process	single-organism process	1037	LOC119765142; LOC119765298; LOC119765510; LOC119766019; LOC119766020; LOC119766034; LOC119766122; LOC119766164; LOC119766231; LOC119766315; LOC119766329; LOC119766433; LOC119766484; LOC119766528; LOC119766543; LOC119766615; LOC119766662; LOC119766703; LOC119766708; LOC119766768; LOC119766834; LOC119766987; LOC119767434; LOC119767684; LOC119767768; LOC119767790; LOC119767896; LOC119767962; LOC1197…
cellular component	cell	1198	LOC119765142; LOC119765152; LOC119765226; LOC119765262; LOC119765339; LOC119766019; LOC119766020; LOC119766034; LOC119766101; LOC119766105; LOC119766122; LOC119766164; LOC119766231; LOC119766315; LOC119766528; LOC119766543; LOC119766708; LOC119766762; LOC119766768; LOC119766834; LOC119766987; LOC119767019; LOC119767430; LOC119767603; LOC119767684; LOC119767727; LOC119767790; LOC119767896; LOC1197…
cellular component	cell junction	65	LOC119769336; LOC6030780; LOC6030944; LOC6031549; LOC6031853; LOC6031866; LOC6032689; LOC6032922; LOC6032927; LOC6033152; LOC6033318; LOC6033616; LOC6033625; LOC6033649; LOC6034268; LOC6034502; LOC6035248; LOC6035256; LOC6035483; LOC6035666; LOC6035691; LOC6035692; LOC6036644; LOC6037337; LOC6037960; LOC6039446; LOC6040746; LOC6041047; LOC6041356; LOC6042169; LOC6042771; LOC6042865; LOC6043435; L…
cellular component	cell part	1194	LOC119765142; LOC119765152; LOC119765226; LOC119765262; LOC119765339; LOC119766019; LOC119766020; LOC119766034; LOC119766101; LOC119766105; LOC119766122; LOC119766164; LOC119766231; LOC119766315; LOC119766528; LOC119766543; LOC119766708; LOC119766762; LOC119766768; LOC119766834; LOC119766987; LOC119767019; LOC119767430; LOC119767603; LOC119767684; LOC119767727; LOC119767790; LOC119767896; LOC1197…
cellular component	extracellular matrix	10	LOC119768597; LOC6034268; LOC6034653; LOC6035994; LOC6036078; LOC6037155; LOC6040655; LOC6041871; LOC6045552; LOC6048482
cellular component	extracellular matrix part	9	LOC119768597; LOC6034268; LOC6034653; LOC6035994; LOC6036078; LOC6040655; LOC6041871; LOC6045552; LOC6048482
cellular component	extracellular region	335	LOC119765298; LOC119765510; LOC119766105; LOC119766164; LOC119766329; LOC119766484; LOC119766528; LOC119766543; LOC119766615; LOC119766662; LOC119766679; LOC119766703; LOC119767430; LOC119767434; LOC119768597; LOC119768678; LOC119768743; LOC119768833; LOC119769966; LOC119770088; LOC119770118; LOC119770724; LOC6030792; LOC6030957; LOC6030992; LOC6031115; LOC6031131; LOC6031300; LOC6031385; LOC6031…
cellular component	extracellular region part	174	LOC119765510; LOC119766164; LOC119766329; LOC119766484; LOC119766528; LOC119766662; LOC119766703; LOC119767430; LOC119768597; LOC119768678; LOC119770088; LOC6030957; LOC6031131; LOC6031440; LOC6031441; LOC6031630; LOC6031865; LOC6032085; LOC6032201; LOC6032628; LOC6032680; LOC6032687; LOC6032795; LOC6032870; LOC6032878; LOC6032982; LOC6032985; LOC6032999; LOC6033111; LOC6033113; LOC6033114; LOC60…
cellular component	macromolecular complex	381	LOC119766101; LOC119766122; LOC119766987; LOC119767019; LOC119767603; LOC119767684; LOC119767790; LOC119767896; LOC119768643; LOC119768890; LOC119769054; LOC119769306; LOC119769453; LOC119769612; LOC119769660; LOC119769748; LOC119769819; LOC119769899; LOC119769928; LOC119770433; LOC119770633; LOC119770651; LOC119770699; LOC6030893; LOC6030994; LOC6030996; LOC6030998; LOC6031063; LOC6031118; LOC60…
cellular component	membrane	596	LOC119765142; LOC119765152; LOC119766020; LOC119766034; LOC119766105; LOC119766122; LOC119766164; LOC119766231; LOC119766315; LOC119766528; LOC119766720; LOC119766834; LOC119766987; LOC119767019; LOC119767430; LOC119767684; LOC119769054; LOC119769223; LOC119769336; LOC119769388; LOC119769612; LOC119769837; LOC119769934; LOC119769965; LOC119770033; LOC119770049; LOC119770216; LOC119770433; LOC1197…
cellular component	membrane part	472	LOC119765152; LOC119766034; LOC119766122; LOC119766164; LOC119766528; LOC119766720; LOC119766834; LOC119767019; LOC119767430; LOC119767684; LOC119769054; LOC119769336; LOC119769388; LOC119769612; LOC119769837; LOC119769934; LOC119769965; LOC119770433; LOC119770851; LOC119771192; LOC6030780; LOC6030838; LOC6030893; LOC6030944; LOC6030957; LOC6031118; LOC6031136; LOC6031148; LOC6031161; LOC6031325;…
cellular component	membrane-enclosed lumen	294	LOC119765142; LOC119765339; LOC119766020; LOC119766231; LOC119766315; LOC119766528; LOC119766543; LOC119766708; LOC119766762; LOC119767603; LOC119769223; LOC119769306; LOC119769453; LOC119769819; LOC119769928; LOC119770033; LOC119770049; LOC119770068; LOC119770263; LOC119770633; LOC119770651; LOC119770677; LOC119770824; LOC6030838; LOC6030893; LOC6030998; LOC6031063; LOC6031118; LOC6031211; LOC60…
cellular component	nucleoid	2	LOC6038202; LOC6049913
cellular component	organelle	930	LOC119765142; LOC119765152; LOC119765262; LOC119765339; LOC119766020; LOC119766101; LOC119766122; LOC119766164; LOC119766231; LOC119766315; LOC119766528; LOC119766543; LOC119766708; LOC119766762; LOC119766768; LOC119766987; LOC119767019; LOC119767603; LOC119767684; LOC119767790; LOC119767896; LOC119767962; LOC119768049; LOC119768573; LOC119768643; LOC119768890; LOC119769054; LOC119769223; LOC1197…
cellular component	organelle part	641	LOC119765142; LOC119765152; LOC119765339; LOC119766020; LOC119766122; LOC119766231; LOC119766315; LOC119766528; LOC119766543; LOC119766708; LOC119766762; LOC119767019; LOC119767603; LOC119767684; LOC119767790; LOC119767896; LOC119768049; LOC119768890; LOC119769054; LOC119769223; LOC119769306; LOC119769336; LOC119769388; LOC119769436; LOC119769453; LOC119769612; LOC119769819; LOC119769899; LOC1197…
cellular component	synapse	59	LOC119769336; LOC6031018; LOC6031549; LOC6031853; LOC6032445; LOC6032927; LOC6033616; LOC6033625; LOC6033649; LOC6034502; LOC6034552; LOC6035256; LOC6035889; LOC6036359; LOC6036748; LOC6037337; LOC6039348; LOC6039446; LOC6039845; LOC6040662; LOC6040746; LOC6041657; LOC6042169; LOC6042650; LOC6042865; LOC6043272; LOC6043338; LOC6044335; LOC6044344; LOC6044571; LOC6044598; LOC6045114; LOC6045161; L…
cellular component	synapse part	45	LOC119769336; LOC6031549; LOC6031853; LOC6032445; LOC6032927; LOC6033616; LOC6033625; LOC6033649; LOC6034502; LOC6035889; LOC6036359; LOC6037337; LOC6039348; LOC6039446; LOC6039845; LOC6040746; LOC6041657; LOC6042650; LOC6042865; LOC6043272; LOC6043338; LOC6044335; LOC6044344; LOC6044598; LOC6045114; LOC6045161; LOC6045162; LOC6045163; LOC6045167; LOC6045244; LOC6047019; LOC6047623; LOC6047969; L…
molecular function	antioxidant activity	10	LOC6034544; LOC6036744; LOC6037487; LOC6037564; LOC6039669; LOC6039670; LOC6040686; LOC6047044; LOC6052371; LOC6053908
molecular function	binding	990	LOC119765142; LOC119765262; LOC119765311; LOC119765339; LOC119765510; LOC119765602; LOC119766019; LOC119766020; LOC119766021; LOC119766101; LOC119766105; LOC119766217; LOC119766226; LOC119766231; LOC119766315; LOC119766329; LOC119766528; LOC119766543; LOC119766615; LOC119766708; LOC119766720; LOC119766762; LOC119766768; LOC119766916; LOC119766987; LOC119767434; LOC119767592; LOC119767603; LOC1197…
molecular function	catalytic activity	784	LOC119765152; LOC119765226; LOC119765298; LOC119765510; LOC119766019; LOC119766226; LOC119766329; LOC119766433; LOC119766484; LOC119766528; LOC119766543; LOC119766615; LOC119766662; LOC119766703; LOC119766708; LOC119766768; LOC119766987; LOC119767019; LOC119767430; LOC119767434; LOC119767630; LOC119767684; LOC119767727; LOC119768049; LOC119768790; LOC119768930; LOC119769054; LOC119769612; LOC1197…
molecular function	channel regulator activity	8	LOC119767430; LOC6034408; LOC6034559; LOC6041061; LOC6045918; LOC6049163; LOC6050455; LOC6054403
molecular function	electron carrier activity	21	LOC119767019; LOC119767684; LOC119769612; LOC6030893; LOC6031325; LOC6032806; LOC6035416; LOC6036378; LOC6036385; LOC6037731; LOC6038124; LOC6039957; LOC6043531; LOC6047563; LOC6047679; LOC6050707; LOC6051454; LOC6051596; LOC6052698; LOC6053991; LOC6054221
molecular function	enzyme regulator activity	56	LOC119768678; LOC119770088; LOC6032833; LOC6032922; LOC6033182; LOC6034437; LOC6034805; LOC6036011; LOC6036024; LOC6036190; LOC6036529; LOC6037303; LOC6037688; LOC6037882; LOC6038151; LOC6038463; LOC6038688; LOC6038692; LOC6038694; LOC6038697; LOC6038698; LOC6038699; LOC6039691; LOC6040194; LOC6040195; LOC6040513; LOC6040979; LOC6041634; LOC6042560; LOC6042814; LOC6042828; LOC6042866; LOC6043210;…
molecular function	molecular transducer activity	55	LOC6031360; LOC6031922; LOC6032047; LOC6032343; LOC6033008; LOC6033267; LOC6033616; LOC6033649; LOC6033810; LOC6034121; LOC6035536; LOC6035565; LOC6035666; LOC6035790; LOC6036925; LOC6037960; LOC6038015; LOC6038227; LOC6038229; LOC6038385; LOC6039474; LOC6040098; LOC6040746; LOC6040798; LOC6040982; LOC6041172; LOC6041657; LOC6042270; LOC6042582; LOC6042621; LOC6042733; LOC6043162; LOC6043488; LOC…
molecular function	nucleic acid binding transcription factor activity	59	LOC119765142; LOC119765339; LOC119766020; LOC119766231; LOC119766315; LOC119766708; LOC119769223; LOC119770033; LOC119770049; LOC6030994; LOC6032235; LOC6032354; LOC6032653; LOC6033487; LOC6033951; LOC6033958; LOC6034110; LOC6034554; LOC6035034; LOC6035513; LOC6035632; LOC6035791; LOC6036119; LOC6036509; LOC6036749; LOC6036833; LOC6037143; LOC6037283; LOC6037887; LOC6037987; LOC6038022; LOC603808…
molecular function	nutrient reservoir activity	4	LOC6032982; LOC6032985; LOC6041441; LOC6041945
molecular function	protein binding transcription factor activity	25	LOC119768573; LOC6030838; LOC6031329; LOC6034110; LOC6034554; LOC6035034; LOC6036488; LOC6036749; LOC6036833; LOC6037212; LOC6037433; LOC6037655; LOC6038022; LOC6038132; LOC6039219; LOC6040647; LOC6041030; LOC6043548; LOC6043836; LOC6044184; LOC6045075; LOC6046189; LOC6046202; LOC6048049; LOC6051541
molecular function	protein tag	1	LOC6035011
molecular function	receptor activity	55	LOC6031360; LOC6031922; LOC6032047; LOC6032343; LOC6033008; LOC6033267; LOC6033616; LOC6033649; LOC6033810; LOC6034121; LOC6035536; LOC6035565; LOC6035666; LOC6035790; LOC6036925; LOC6037960; LOC6038015; LOC6038227; LOC6038229; LOC6038385; LOC6039474; LOC6040098; LOC6040746; LOC6040798; LOC6040982; LOC6041172; LOC6041657; LOC6042270; LOC6042582; LOC6042621; LOC6042733; LOC6043162; LOC6043488; LOC…
molecular function	receptor regulator activity	2	LOC6033942; LOC6042329
molecular function	structural molecule activity	85	LOC119765574; LOC119766122; LOC119767603; LOC119767790; LOC119767849; LOC119767896; LOC119768643; LOC119770216; LOC119770699; LOC6031440; LOC6031441; LOC6031852; LOC6032806; LOC6032999; LOC6034268; LOC6034616; LOC6034632; LOC6035017; LOC6035184; LOC6035285; LOC6035475; LOC6035744; LOC6035807; LOC6035810; LOC6035811; LOC6035813; LOC6035982; LOC6035994; LOC6036139; LOC6036795; LOC6037155; LOC603808…
molecular function	translation regulator activity	10	LOC6036090; LOC6036359; LOC6036823; LOC6037198; LOC6042423; LOC6044992; LOC6046757; LOC6048522; LOC6050340; LOC6050968
molecular function	transporter activity	153	LOC119766034; LOC119766164; LOC119766834; LOC119767019; LOC119769054; LOC119769336; LOC119769388; LOC119769612; LOC119771192; LOC6031136; LOC6031325; LOC6031503; LOC6031763; LOC6031864; LOC6031865; LOC6031961; LOC6031986; LOC6032202; LOC6032343; LOC6032451; LOC6032627; LOC6032800; LOC6032827; LOC6032927; LOC6032946; LOC6033149; LOC6033358; LOC6033499; LOC6033529; LOC6033613; LOC6033616; LOC603362…
