# Supplementary material for: Interactions between the gut micro-community and transcriptome of Culex pipiens pallens under low-temperature stress
Source: Parasit Vectors. 2023 Jan 12;16:12. doi: 10.1186/s13071-022-05643-7 (PMC9837946; doi:10.1186/s13071-022-05643-7)
Supplement: Supplementary file 1 — Additional file 1: Table S1. Basic information of 16S rRNA sequencing of gut bacteria. Table S2. Basic information of transcriptome sequencing. Table S3. DEGs. Table S4. GO level_2 statistics. Table S5. Top 20 enriched KEGG pathways. Table S6. Pearson’s correlation analysis of the data and statistics. [file 13071_2022_5643_MOESM1_ESM.zip › Additional file 1 Table S5.xls]

id	Term	ListHits	pValue	Enrichment_score	Gene	hyperlink_only_excel
ko00190	Oxidative phosphorylation	62	7.5898383574944e-29	3.97840755735493	LOC119767019; LOC119767684; LOC119769054; LOC119770433; LOC6031118; LOC6031325; LOC6031341; LOC6031503; LOC6031828; LOC6032451; LOC6032829; LOC6033032; LOC6033499; LOC6033613; LOC6034400; LOC6034409; LOC6035093; LOC6035328; LOC6035416; LOC6036361; LOC6036378; LOC6036385; LOC6036738; LOC6037585; LOC6037731; LOC6037732; LOC6037881; LOC6038107; LOC6038124; LOC6038557; LOC6039957; LOC6040169; LOC6040…	=HYPERLINK("../../3.KEGG_map/B-vs-A/ko00190.html","ko00190")
ko00020	Citrate cycle (TCA cycle)	25	1.83363872274735e-14	4.38794951178852	LOC119766768; LOC119767684; LOC119770824; LOC6034003; LOC6035093; LOC6035505; LOC6035862; LOC6037339; LOC6037720; LOC6037731; LOC6039542; LOC6040476; LOC6040494; LOC6041928; LOC6043479; LOC6043483; LOC6043484; LOC6043531; LOC6047954; LOC6049868; LOC6050050; LOC6051596; LOC6052557; LOC6053991; LOC6054174	=HYPERLINK("../../3.KEGG_map/B-vs-A/ko00020.html","ko00020")
ko01200	Carbon metabolism	38	1.82754179275348e-10	2.66787330316742	LOC119766768; LOC119767684; LOC119770824; LOC6031018; LOC6032506; LOC6034003; LOC6035093; LOC6035505; LOC6035862; LOC6036217; LOC6037101; LOC6037200; LOC6037339; LOC6037720; LOC6037731; LOC6039542; LOC6039905; LOC6039907; LOC6040476; LOC6040494; LOC6041022; LOC6041476; LOC6041494; LOC6041928; LOC6043531; LOC6044289; LOC6044992; LOC6045001; LOC6045595; LOC6047884; LOC6047954; LOC6049310; LOC604986…	=HYPERLINK("../../3.KEGG_map/B-vs-A/ko01200.html","ko01200")
ko04260	Cardiac muscle contraction	18	1.1792584268482e-08	3.58056680161943	LOC119767019; LOC119769054; LOC6031325; LOC6031503; LOC6032343; LOC6036378; LOC6036385; LOC6038124; LOC6039845; LOC6039957; LOC6040169; LOC6044449; LOC6044663; LOC6045587; LOC6047138; LOC6047563; LOC6050860; LOC6054260	=HYPERLINK("../../3.KEGG_map/B-vs-A/ko04260.html","ko04260")
ko01230	Biosynthesis of amino acids	23	5.84669551146815e-07	2.63952039862971	LOC119766768; LOC6032891; LOC6034003; LOC6035111; LOC6036217; LOC6037101; LOC6037200; LOC6039905; LOC6039907; LOC6041022; LOC6041476; LOC6041494; LOC6041928; LOC6044248; LOC6044992; LOC6045542; LOC6045736; LOC6046588; LOC6047884; LOC6048261; LOC6049207; LOC6049529; LOC6054174	=HYPERLINK("../../3.KEGG_map/B-vs-A/ko01230.html","ko01230")
ko00010	Glycolysis / Gluconeogenesis	16	7.0742830572688e-06	2.80828768754465	LOC119770824; LOC6033199; LOC6035862; LOC6037101; LOC6039782; LOC6039907; LOC6041022; LOC6041494; LOC6043479; LOC6043483; LOC6043484; LOC6047884; LOC6047954; LOC6049868; LOC6050050; LOC6053991	=HYPERLINK("../../3.KEGG_map/B-vs-A/ko00010.html","ko00010")
ko03050	Proteasome	17	1.00029881607334e-05	2.66972086085659	LOC119769660; LOC6030996; LOC6031813; LOC6032687; LOC6034170; LOC6034437; LOC6034787; LOC6034805; LOC6035488; LOC6036123; LOC6036795; LOC6038463; LOC6040127; LOC6042711; LOC6043792; LOC6049634; LOC6049816	=HYPERLINK("../../3.KEGG_map/B-vs-A/ko03050.html","ko03050")
ko00260	Glycine, serine and threonine metabolism	15	1.3282125986757e-05	2.79731781376518	LOC6037200; LOC6039153; LOC6039207; LOC6039208; LOC6039905; LOC6041476; LOC6044992; LOC6045595; LOC6045736; LOC6047884; LOC6049310; LOC6049618; LOC6050153; LOC6050482; LOC6053991	=HYPERLINK("../../3.KEGG_map/B-vs-A/ko00260.html","ko00260")
ko00620	Pyruvate metabolism	15	2.18530325387041e-05	2.71255060728745	LOC119770824; LOC6035862; LOC6037039; LOC6039782; LOC6039907; LOC6040476; LOC6040494; LOC6043479; LOC6043483; LOC6043484; LOC6045001; LOC6047954; LOC6049868; LOC6050050; LOC6053991	=HYPERLINK("../../3.KEGG_map/B-vs-A/ko00620.html","ko00620")
ko00670	One carbon pool by folate	8	8.80540219298771e-05	3.41006362058994	LOC6031018; LOC6036735; LOC6041560; LOC6043999; LOC6044992; LOC6046458; LOC6047560; LOC6049310	=HYPERLINK("../../3.KEGG_map/B-vs-A/ko00670.html","ko00670")
ko00073	Cutin, suberine and wax biosynthesis	4	0.000129913140297146	4.77408906882591	LOC6042605; LOC6044993; LOC6048480; LOC6052140	=HYPERLINK("../../3.KEGG_map/B-vs-A/ko00073.html","ko00073")
ko03320	PPAR signaling pathway	12	0.00111000840457521	2.23785425101215	LOC119770699; LOC6034070; LOC6035011; LOC6036025; LOC6037751; LOC6043479; LOC6043483; LOC6043484; LOC6046278; LOC6047469; LOC6047470; LOC6052272	=HYPERLINK("../../3.KEGG_map/B-vs-A/ko03320.html","ko03320")
ko00680	Methane metabolism	7	0.00216046651749435	2.61082995951417	LOC6037200; LOC6039905; LOC6041022; LOC6041476; LOC6044992; LOC6045595; LOC6047884	=HYPERLINK("../../3.KEGG_map/B-vs-A/ko00680.html","ko00680")
ko00310	Lysine degradation	11	0.00280069751590058	2.11753950633407	LOC6031211; LOC6032232; LOC6035505; LOC6037826; LOC6039542; LOC6039782; LOC6043548; LOC6044746; LOC6047737; LOC6050972; LOC6051254	=HYPERLINK("../../3.KEGG_map/B-vs-A/ko00310.html","ko00310")
ko00330	Arginine and proline metabolism	12	0.00386272656432571	1.98920377867746	LOC6033790; LOC6035872; LOC6039153; LOC6039782; LOC6040975; LOC6041364; LOC6045542; LOC6049529; LOC6051272; LOC6051278; LOC6054107; LOC6054171	=HYPERLINK("../../3.KEGG_map/B-vs-A/ko00330.html","ko00330")
ko01210	2-Oxocarboxylic acid metabolism	6	0.00414529385195636	2.55754771544245	LOC119766768; LOC6034003; LOC6041928; LOC6046588; LOC6049207; LOC6054174	=HYPERLINK("../../3.KEGG_map/B-vs-A/ko01210.html","ko01210")
ko00760	Nicotinate and nicotinamide metabolism	5	0.00465752506752518	2.71255060728745	LOC6039567; LOC6041334; LOC6045821; LOC6045982; LOC6052446	=HYPERLINK("../../3.KEGG_map/B-vs-A/ko00760.html","ko00760")
ko00280	Valine, leucine and isoleucine degradation	12	0.00655514250802709	1.8845088429576	LOC6033283; LOC6033583; LOC6038202; LOC6039782; LOC6041096; LOC6044289; LOC6048142; LOC6048738; LOC6049207; LOC6051254; LOC6052262; LOC6053991	=HYPERLINK("../../3.KEGG_map/B-vs-A/ko00280.html","ko00280")
ko00630	Glyoxylate and dicarboxylate metabolism	9	0.00659355325630506	2.0657116163189	LOC6032136; LOC6040476; LOC6044248; LOC6044992; LOC6045595; LOC6049310; LOC6050153; LOC6053991; LOC6054174	=HYPERLINK("../../3.KEGG_map/B-vs-A/ko00630.html","ko00630")
ko00640	Propanoate metabolism	7	0.00795425895048447	2.1985936501172	LOC6037039; LOC6037339; LOC6037720; LOC6038202; LOC6041096; LOC6052557; LOC6053991	=HYPERLINK("../../3.KEGG_map/B-vs-A/ko00640.html","ko00640")
