# Supplementary material for: Interactions between the gut micro-community and transcriptome of Culex pipiens pallens under low-temperature stress
Source: Parasit Vectors. 2023 Jan 12;16:12. doi: 10.1186/s13071-022-05643-7 (PMC9837946; doi:10.1186/s13071-022-05643-7)
Supplement: Supplementary file 1 — Additional file 1: Table S1. Basic information of 16S rRNA sequencing of gut bacteria. Table S2. Basic information of transcriptome sequencing. Table S3. DEGs. Table S4. GO level_2 statistics. Table S5. Top 20 enriched KEGG pathways. Table S6. Pearson’s correlation analysis of the data and statistics. [file 13071_2022_5643_MOESM1_ESM.zip › Additional file 1 Table S6.xls]

category1	category2	Correlation	Pvalue	Type	Significance	AdjPvalue
LOC119765031	Acinetobacter	-0.555045498187418	0.153279722970316	Group		0.240245993008479
LOC119765031	Aeromonas	-0.489841340220533	0.217890246636568	Group		0.28841222679112
LOC119765031	Allorhizobium_Neorhizobium_Pararhizobium_Rhizobium	0.816226514680573	0.0134563029782013	Group	*	0.326062573647709
LOC119765031	Bacteroides	-0.110788406613533	0.793965259596399	Group		0.97024864330039
LOC119765031	Bosea	0.935545960912233	0.000637464905973051	Group	***	0.251216605416496
LOC119765031	Brevundimonas	-0.0477944576456414	0.910521770099091	Group		0.998741727438003
LOC119765031	Chryseobacterium	-0.0299354737462572	0.943904510402813	Group		0.973573897081553
LOC119765031	Comamonas	-0.602503122175174	0.113926623050602	Group		0.155835114834921
LOC119765031	Cutibacterium	-0.378219317284055	0.355566701672061	Group		0.549843069700174
LOC119765031	Delftia	0.349942329174193	0.395457446448466	Group		0.999644906986278
LOC119765031	Dietzia	-0.186664461457608	0.658049232541885	Group		0.811482140333539
LOC119765031	Dyadobacter	0.9553481905771	0.000215178276407713	Group	***	0.0119030646007419
LOC119765031	Elizabethkingia	0.682695116104653	0.062066953678136	Group		0.0720883359154516
LOC119765031	Elstera	0.906172743136701	0.00192244297170241	Group	**	0.073754677184202
LOC119765031	Escherichia_Shigella	-0.070717608856904	0.867845891858077	Group		0.938096386682009
LOC119765031	Flavobacterium	0.646427153629524	0.0832725230371616	Group		0.129684077436095
LOC119765031	Granulicatella	-0.176330692761731	0.676169231549554	Group		0.872641691257766
LOC119765031	Halomonas	-0.237114741886286	0.571793029247373	Group		0.714851481953569
LOC119765031	Lactiplantibacillus	-0.10208685507138	0.809912890317277	Group		0.999684564800025
LOC119765031	Lactobacillus	-0.431211776388527	0.2861133211748	Group		0.580485315268135
LOC119765031	Legionella	-0.233861578546294	0.577234947740729	Group		0.726193505740578
LOC119765031	Leifsonia	-0.638707389398912	0.0882618648607177	Group		0.126981504385925
LOC119765031	Lentilactobacillus	-0.400065874294918	0.326072853775682	Group		0.979760284197608
LOC119765031	Leucobacter	-0.306890722363052	0.459688518557306	Group		0.582045703733195
LOC119765031	Massilia	0.891313694372787	0.00295374978261553	Group	**	0.026505344781743
LOC119765031	Microbacterium	-0.0422456361196361	0.920883626221013	Group		0.946735739930323
LOC119765031	Nubsella	0.542664293740388	0.164614577285184	Group		0.242228290763257
LOC119765031	Pseudomonas	0.0662862950562204	0.876076783815799	Group		0.98288299537367
LOC119765031	Rhodobacter	0.533282761210251	0.173496456005868	Group		0.201219258237132
LOC119765031	Sphingobacterium	-0.0767616977836021	0.856636201500431	Group		0.999940222486647
LOC119765031	Sphingomonas	0.911035167522058	0.00164496812729453	Group	**	0.0742399188580989
LOC119765031	Streptococcus	-0.299206460124985	0.471571513649531	Group		0.63708036362898
LOC119765031	Variovorax	-0.54004093283694	0.167072798975121	Group		0.296250154184781
LOC119765031	unclassified_Muribaculaceae	-0.425895745830498	0.292755817115629	Group		0.586894864708786
LOC119765031	unclassified_Paracaedibacteraceae	0.973617755697822	4.50030630854137e-05	Group	***	0.0156031381656461
LOC119765031	unclassified_TRA3_20	-0.232876443262356	0.578886361452382	Group		0.72941166043303
LOC119765036	Acinetobacter	0.849873485549142	0.00753503897961294	Group	**	0.0884086855035169
LOC119765036	Aeromonas	0.300473370345731	0.469603983279448	Group		0.512661620409406
LOC119765036	Allorhizobium_Neorhizobium_Pararhizobium_Rhizobium	-0.402609288557679	0.322716501317999	Group		0.445463040368706
LOC119765036	Bacteroides	-0.188440205085554	0.654949832576993	Group		0.964381247934991
LOC119765036	Bosea	-0.359118815694785	0.382305146239725	Group		0.507853205314423
LOC119765036	Brevundimonas	0.50036445551949	0.20664705012353	Group		0.96386730663106
LOC119765036	Chryseobacterium	0.562251249313703	0.14688611817349	Group		0.727125091443449
LOC119765036	Comamonas	0.869203416313278	0.00505967666662777	Group	**	0.101827653984044
LOC119765036	Cutibacterium	0.437448912005129	0.278414774623187	Group		0.540115909121554
LOC119765036	Delftia	-0.169305403291234	0.688566483324307	Group		0.999644906986278
LOC119765036	Dietzia	0.670971558483217	0.0685221028305689	Group		0.797896806674584
LOC119765036	Dyadobacter	-0.596403576416788	0.118620683113763	Group		0.164830010685081
LOC119765036	Elizabethkingia	-0.728118605327437	0.0405552598703655	Group	*	0.0507360575086301
LOC119765036	Elstera	-0.558680094668116	0.150036069577961	Group		0.241919399713097
LOC119765036	Escherichia_Shigella	0.657587748854131	0.0763564426211851	Group		0.853753378166456
LOC119765036	Flavobacterium	-0.695086767128366	0.0556522584065014	Group		0.108916201270052
LOC119765036	Granulicatella	-0.102299559690763	0.809522355800164	Group		0.914759093207488
LOC119765036	Halomonas	0.695986656446213	0.0552026082696431	Group		0.676704197047503
LOC119765036	Lactiplantibacillus	0.553822430346053	0.154379793454755	Group		0.999684564800025
LOC119765036	Lactobacillus	0.487184167530542	0.220778235673237	Group		0.580485315268135
LOC119765036	Legionella	0.692290359774984	0.0570634831242798	Group		0.695003338182609
LOC119765036	Leifsonia	0.876601337202653	0.00427352564511096	Group	**	0.0796322001854435
LOC119765036	Lentilactobacillus	0.18319985624406	0.664108619387501	Group		0.979760284197608
LOC119765036	Leucobacter	0.708159179438514	0.0493334187770729	Group	*	0.551953369490523
LOC119765036	Massilia	-0.533895745925921	0.172908417019887	Group		0.196206405604257
LOC119765036	Microbacterium	-0.313822859187007	0.449074168036247	Group		0.710479167082653
LOC119765036	Nubsella	-0.692483093498752	0.0569655412632203	Group		0.202299967030831
LOC119765036	Pseudomonas	0.00626863517167054	0.988246616963178	Group		0.995918625344809
LOC119765036	Rhodobacter	-0.520308766664969	0.186194306659401	Group		0.212579895699467
LOC119765036	Sphingobacterium	0.12304892180768	0.771601553573855	Group		0.999940222486647
LOC119765036	Sphingomonas	-0.430918720357356	0.286477567959607	Group		0.351931636460689
LOC119765036	Streptococcus	0.657562824076595	0.0763714986102659	Group		0.628025105979754
LOC119765036	Variovorax	0.419946904852529	0.300276611217426	Group		0.381180971277583
LOC119765036	unclassified_Muribaculaceae	0.48262011283591	0.225784646791672	Group		0.586894864708786
LOC119765036	unclassified_Paracaedibacteraceae	-0.51796954176545	0.188534798086489	Group		0.228186583362566
LOC119765036	unclassified_TRA3_20	0.692313899253648	0.0570515156391822	Group		0.697869159502323
LOC119765037	Acinetobacter	0.853471112749923	0.0070261713506039	Group	**	0.0870419813501661
LOC119765037	Aeromonas	0.453809869889034	0.258712691937696	Group		0.322157947662757
LOC119765037	Allorhizobium_Neorhizobium_Pararhizobium_Rhizobium	-0.49610073410672	0.211165119264738	Group		0.39420485951176
LOC119765037	Bacteroides	-0.228050175021307	0.586999841013707	Group		0.964381247934991
LOC119765037	Bosea	-0.458907324586671	0.252721472622705	Group		0.437189606513181
LOC119765037	Brevundimonas	0.44923703941158	0.264147067928139	Group		0.96386730663106
LOC119765037	Chryseobacterium	0.620060952098985	0.101011714219419	Group		0.727125091443449
LOC119765037	Comamonas	0.868873435302325	0.00509674598678256	Group	**	0.101827653984044
LOC119765037	Cutibacterium	0.505827451478232	0.200932925639703	Group		0.540115909121554
LOC119765037	Delftia	0.00733352998607853	0.986250124270771	Group		0.999644906986278
LOC119765037	Dietzia	0.271683014660168	0.515106000724854	Group		0.797896806674584
LOC119765037	Dyadobacter	-0.680889055391958	0.0630367946012074	Group		0.113059120532303
LOC119765037	Elizabethkingia	-0.81420495734101	0.0138827611230908	Group	*	0.0222216116784838
LOC119765037	Elstera	-0.595724377187234	0.119150010329647	Group		0.21936716196152
LOC119765037	Escherichia_Shigella	0.240726301388067	0.565772397233583	Group		0.853753378166456
LOC119765037	Flavobacterium	-0.711618657292821	0.0477372527587551	Group	*	0.102288067303113
LOC119765037	Granulicatella	-0.0815822101043822	0.847710729848294	Group		0.929213983693119
LOC119765037	Halomonas	0.314431705816357	0.448146759531542	Group		0.676704197047503
LOC119765037	Lactiplantibacillus	0.132843329108127	0.753833659619192	Group		0.999684564800025
LOC119765037	Lactobacillus	0.711538870727853	0.0477737096209869	Group	*	0.580485315268135
LOC119765037	Legionella	0.294614656623858	0.478730053071773	Group		0.695003338182609
LOC119765037	Leifsonia	0.948568560742953	0.000327130690403576	Group	***	0.0796322001854435
LOC119765037	Lentilactobacillus	0.451672885495618	0.261245278275743	Group		0.979760284197608
LOC119765037	Leucobacter	0.396534885439293	0.330759448256012	Group		0.551953369490523
LOC119765037	Massilia	-0.718972890429578	0.044448635668471	Group	*	0.0820720797637085
LOC119765037	Microbacterium	-0.38664910591057	0.34404625280403	Group		0.710479167082653
LOC119765037	Nubsella	-0.638475914089706	0.088414075070195	Group		0.202956675163676
LOC119765037	Pseudomonas	-0.0889752389939654	0.834049811735201	Group		0.974334651988391
LOC119765037	Rhodobacter	-0.694546077140672	0.0559234756405079	Group		0.0985901098636817
LOC119765037	Sphingobacterium	0.245428375998639	0.557967114938669	Group		0.999940222486647
LOC119765037	Sphingomonas	-0.529104770359078	0.177533053454873	Group		0.260405227688408
LOC119765037	Streptococcus	0.35093360189046	0.394027285512812	Group		0.628025105979754
LOC119765037	Variovorax	0.835906592545442	0.00973137047179384	Group	**	0.295799549612912
LOC119765037	unclassified_Muribaculaceae	0.700725381903363	0.0528706945104129	Group		0.586894864708786
LOC119765037	unclassified_Paracaedibacteraceae	-0.652515013062444	0.0794565514509744	Group		0.137907567774543
LOC119765037	unclassified_TRA3_20	0.294803840413725	0.478434274934449	Group		0.697869159502323
LOC119765076	Acinetobacter	-0.627509577413278	0.0957996711404475	Group		0.201538940837694
LOC119765076	Aeromonas	-0.548146201019389	0.159541562999622	Group		0.247635926480856
LOC119765076	Allorhizobium_Neorhizobium_Pararhizobium_Rhizobium	0.581390175245469	0.130631564651709	Group		0.389440821469675
LOC119765076	Bacteroides	-0.146136181673946	0.729870732104896	Group		0.964381247934991
LOC119765076	Bosea	0.660885451833898	0.0743797639344406	Group		0.416578990221313
LOC119765076	Brevundimonas	-0.150419278838505	0.722189201025515	Group		0.992371772920606
LOC119765076	Chryseobacterium	-0.252803330720576	0.545802221765413	Group		0.835465070589015
LOC119765076	Comamonas	-0.698878628449609	0.0537723131578616	Group		0.115819663947663
LOC119765076	Cutibacterium	-0.4292174298242	0.288596607252087	Group		0.540115909121554
LOC119765076	Delftia	0.131407154710721	0.75643328858499	Group		0.999644906986278
LOC119765076	Dietzia	-0.343763938445566	0.404422162484312	Group		0.797896806674584
LOC119765076	Dyadobacter	0.881424740284592	0.00380607636275809	Group	**	0.0327376746220153
LOC119765076	Elizabethkingia	0.821451590782514	0.0123925764038546	Group	*	0.0204682919505478
LOC119765076	Elstera	0.846918883339091	0.00797006978302051	Group	**	0.0987734550482218
LOC119765076	Escherichia_Shigella	-0.283416660857799	0.496364828390348	Group		0.853753378166456
LOC119765076	Flavobacterium	0.953524419251641	0.000242299243803812	Group	***	0.0292818636136907
LOC119765076	Granulicatella	-0.227968073605181	0.587138191102377	Group		0.861490956455659
LOC119765076	Halomonas	-0.386392280911959	0.344394663204116	Group		0.676704197047503
LOC119765076	Lactiplantibacillus	-0.268799905933393	0.519751075241431	Group		0.999684564800025
LOC119765076	Lactobacillus	-0.431557103784008	0.285684395184334	Group		0.580485315268135
LOC119765076	Legionella	-0.381058507730636	0.351667144317163	Group		0.695003338182609
LOC119765076	Leifsonia	-0.720936391777977	0.0435945058370775	Group	*	0.092917037573383
LOC119765076	Lentilactobacillus	-0.039225841468006	0.92652695678943	Group		0.992600895090534
LOC119765076	Leucobacter	-0.444684957980757	0.269612638746327	Group		0.551953369490523
LOC119765076	Massilia	0.684291181135357	0.0612173017390307	Group		0.0976648305631929
LOC119765076	Microbacterium	0.0372122010150208	0.930291508235281	Group		0.95260036074985
LOC119765076	Nubsella	0.791805966794322	0.0191842895653551	Group	*	0.202299967030831
LOC119765076	Pseudomonas	0.120694431723023	0.775886052918838	Group		0.971834353072257
LOC119765076	Rhodobacter	0.564937395315474	0.144541026700294	Group		0.1764606869711
LOC119765076	Sphingobacterium	-0.0785342750014111	0.853352577258939	Group		0.999940222486647
LOC119765076	Sphingomonas	0.68628408738393	0.060166152833701	Group		0.164468934231419
LOC119765076	Streptococcus	-0.373751934039639	0.361742176224917	Group		0.628025105979754
LOC119765076	Variovorax	-0.539505724686337	0.167576741651151	Group		0.296250154184781
LOC119765076	unclassified_Muribaculaceae	-0.421928017268408	0.297761767139661	Group		0.586894864708786
LOC119765076	unclassified_Paracaedibacteraceae	0.808942493198662	0.0150325077961022	Group	*	0.0722337402448887
LOC119765076	unclassified_TRA3_20	-0.379732785596952	0.353485545744743	Group		0.697869159502323
LOC119765142	Acinetobacter	0.682459837143873	0.0621927911523286	Group		0.191490415560737
LOC119765142	Aeromonas	0.0436136516843348	0.918328043584028	Group		0.925218374882283
LOC119765142	Allorhizobium_Neorhizobium_Pararhizobium_Rhizobium	-0.288206101469419	0.488791880658536	Group		0.573221725158506
LOC119765142	Bacteroides	-0.304409249448999	0.463512544720428	Group		0.964381247934991
LOC119765142	Bosea	-0.275843050176947	0.508431309791602	Group		0.603574889865571
LOC119765142	Brevundimonas	0.525065575496435	0.181482971475505	Group		0.96386730663106
LOC119765142	Chryseobacterium	0.349848660291617	0.395592704540879	Group		0.791685584156177
LOC119765142	Comamonas	0.781441104608718	0.0220089727928401	Group	*	0.101827653984044
LOC119765142	Cutibacterium	0.426155534672162	0.292429483798586	Group		0.540115909121554
LOC119765142	Delftia	-0.283838129465623	0.495696603902953	Group		0.999644906986278
LOC119765142	Dietzia	0.85800740223441	0.00641655424618559	Group	**	0.607775658700802
LOC119765142	Dyadobacter	-0.385910859612596	0.345048200385876	Group		0.364343163098586
LOC119765142	Elizabethkingia	-0.574629488543896	0.136252598162131	Group		0.142563865696048
LOC119765142	Elstera	-0.294705882248421	0.478587417957884	Group		0.518023192657504
LOC119765142	Escherichia_Shigella	0.881825980162971	0.00376875226387074	Group	**	0.790084265531143
LOC119765142	Flavobacterium	-0.223485551553929	0.594708230711275	Group		0.595941042134806
LOC119765142	Granulicatella	-0.170767203849402	0.685981807311221	Group		0.87388576734538
LOC119765142	Halomonas	0.901273771595331	0.00223106831082154	Group	**	0.293753267620385
LOC119765142	Lactiplantibacillus	0.602564952370607	0.113879588575317	Group		0.999684564800025
LOC119765142	Lactobacillus	0.165251943215116	0.695747310846703	Group		0.803450191264444
LOC119765142	Legionella	0.905029337686609	0.00199181816060401	Group	**	0.310904652660058
LOC119765142	Leifsonia	0.711265459961972	0.0478987663847676	Group	*	0.0960757828647164
LOC119765142	Lentilactobacillus	0.289917322442199	0.486097131136558	Group		0.979760284197608
LOC119765142	Leucobacter	0.882606180968586	0.00369685376449436	Group	**	0.229110142276484
LOC119765142	Massilia	-0.491219251390209	0.216400402729722	Group		0.233676569408637
LOC119765142	Microbacterium	-0.281614576302436	0.49922588502011	Group		0.710479167082653
LOC119765142	Nubsella	-0.251214677433203	0.548414610929138	Group		0.557643296009982
LOC119765142	Pseudomonas	0.216733300600871	0.606171582998529	Group		0.971834353072257
LOC119765142	Rhodobacter	-0.559953208092584	0.148908897377277	Group		0.180136539019459
LOC119765142	Sphingobacterium	0.203900060581398	0.628151712022414	Group		0.999940222486647
LOC119765142	Sphingomonas	-0.401368372663074	0.32435200390867	Group		0.383166565712246
LOC119765142	Streptococcus	0.903218819972945	0.00210496019376682	Group	**	0.298451776690644
LOC119765142	Variovorax	0.0464269154953093	0.91307454167	Group		0.923389609713971
LOC119765142	unclassified_Muribaculaceae	0.176028455301994	0.676701293170964	Group		0.790858947727598
LOC119765142	unclassified_Paracaedibacteraceae	-0.437577945308972	0.278256594748653	Group		0.301996492818812
LOC119765142	unclassified_TRA3_20	0.9052344934337	0.00197925278533129	Group	**	0.313732255225994
LOC119765146	Acinetobacter	-0.601908477499737	0.114379533462514	Group		0.210392185980895
LOC119765146	Aeromonas	-0.592229519155559	0.121894719852571	Group		0.228333386506562
LOC119765146	Allorhizobium_Neorhizobium_Pararhizobium_Rhizobium	0.412828667529029	0.309396388878748	Group		0.435280018579705
LOC119765146	Bacteroides	0.0350740930171989	0.93428999052353	Group		0.991298905660831
LOC119765146	Bosea	0.533528558038857	0.173260532831571	Group		0.431081273562529
LOC119765146	Brevundimonas	-0.32321508024607	0.434855975729793	Group		0.96386730663106
LOC119765146	Chryseobacterium	-0.319843311842186	0.439938437899068	Group		0.811618567036825
LOC119765146	Comamonas	-0.689844775888717	0.0583149906074131	Group		0.117572722016477
LOC119765146	Cutibacterium	-0.451076210083907	0.261954611507754	Group		0.540115909121554
LOC119765146	Delftia	0.0320758486111097	0.939899023070998	Group		0.999644906986278
LOC119765146	Dietzia	-0.238998314580069	0.568650278978057	Group		0.797896806674584
LOC119765146	Dyadobacter	0.743369066975873	0.0345385966420497	Group	*	0.0854242544103117
LOC119765146	Elizabethkingia	0.948960334267164	0.000319807508974757	Group	***	0.00281081726978905
LOC119765146	Elstera	0.577098576616487	0.13418443146313	Group		0.231164483853446
LOC119765146	Escherichia_Shigella	-0.267233233846658	0.522281722264584	Group		0.853753378166456
LOC119765146	Flavobacterium	0.67510204025573	0.0662046430665113	Group		0.115617715701179
LOC119765146	Granulicatella	-0.284230292692385	0.495075154376945	Group		0.861490956455659
LOC119765146	Halomonas	-0.338169197096976	0.412614921681314	Group		0.676704197047503
LOC119765146	Lactiplantibacillus	0.0736314499312532	0.862439219222056	Group		0.999684564800025
LOC119765146	Lactobacillus	-0.409538146688253	0.313656219793645	Group		0.580485315268135
LOC119765146	Legionella	-0.333200543359363	0.419949831897584	Group		0.695003338182609
LOC119765146	Leifsonia	-0.710411067196922	0.0482908317722092	Group	*	0.096461934209446
LOC119765146	Lentilactobacillus	-0.336222207146441	0.415482566290724	Group		0.979760284197608
LOC119765146	Leucobacter	-0.411022682110589	0.311730940344306	Group		0.551953369490523
LOC119765146	Massilia	0.773883749057794	0.024222663711972	Group	*	0.0615627530934136
LOC119765146	Microbacterium	0.129473651325674	0.759936287402096	Group		0.84052870857125
LOC119765146	Nubsella	0.383572266606242	0.348230992157285	Group		0.381884894756877
LOC119765146	Pseudomonas	0.136398801821411	0.747406604154928	Group		0.971834353072257
LOC119765146	Rhodobacter	0.946565867891783	0.000366291669551932	Group	***	0.0154481228715025
LOC119765146	Sphingobacterium	-0.191847434615662	0.649014889612959	Group		0.999940222486647
LOC119765146	Sphingomonas	0.653396215313947	0.0789128389130136	Group		0.181092649046217
LOC119765146	Streptococcus	-0.393014602303444	0.335462940499385	Group		0.628025105979754
LOC119765146	Variovorax	-0.586377266297309	0.12656970730219	Group		0.295799549612912
LOC119765146	unclassified_Muribaculaceae	-0.413874442551465	0.308048370757114	Group		0.586894864708786
LOC119765146	unclassified_Paracaedibacteraceae	0.8425413944678	0.00864348918183278	Group	**	0.0577948393632584
LOC119765146	unclassified_TRA3_20	-0.331641553774715	0.422262602597614	Group		0.697869159502323
LOC119765152	Acinetobacter	0.530925216999484	0.175768078558836	Group		0.257786071527128
LOC119765152	Aeromonas	0.1902745030366	0.651752744962286	Group		0.680763346833987
LOC119765152	Allorhizobium_Neorhizobium_Pararhizobium_Rhizobium	-0.727699460009715	0.040728974311754	Group	*	0.376438850098792
LOC119765152	Bacteroides	-0.213680764147672	0.611377200409114	Group		0.964381247934991
LOC119765152	Bosea	-0.661081546656031	0.0742631797306722	Group		0.416578990221313
LOC119765152	Brevundimonas	-0.0281628454796964	0.947222579637376	Group		0.998741727438003
LOC119765152	Chryseobacterium	0.030047193540096	0.943695412456812	Group		0.973573897081553
LOC119765152	Comamonas	0.892048491567797	0.00289590363573078	Group	**	0.101827653984044
LOC119765152	Cutibacterium	0.77898366756851	0.0227143738337572	Group	*	0.540115909121554
LOC119765152	Delftia	-0.115354243395214	0.785621850337322	Group		0.999644906986278
LOC119765152	Dietzia	0.711581500515443	0.0477542287124844	Group	*	0.797896806674584
LOC119765152	Dyadobacter	-0.786301772734551	0.020654225245241	Group	*	0.0685731626617411
LOC119765152	Elizabethkingia	-0.679674049320508	0.0636942697982869	Group		0.0738010786684849
LOC119765152	Elstera	-0.764585185531442	0.0271290872759314	Group	*	0.150048063949488
LOC119765152	Escherichia_Shigella	0.58479691367416	0.127849094617591	Group		0.853753378166456
LOC119765152	Flavobacterium	-0.633768483063929	0.0915425220848047	Group		0.135643194058795
LOC119765152	Granulicatella	0.00545815289344113	0.989766166580727	Group		0.993002909479033
LOC119765152	Halomonas	0.714167852762009	0.0465812661058775	Group	*	0.675931059525836
LOC119765152	Lactiplantibacillus	0.651554092985083	0.0800519380969869	Group		0.999684564800025
LOC119765152	Lactobacillus	0.112477766273016	0.790876167422599	Group		0.865737181458524
LOC119765152	Legionella	0.683761944127054	0.0614982656445577	Group		0.695003338182609
LOC119765152	Leifsonia	0.811208270771565	0.0145304225748055	Group	*	0.0796322001854435
LOC119765152	Lentilactobacillus	0.005933143614278	0.988875616795056	Group		0.997077684622013
LOC119765152	Leucobacter	0.802136464238832	0.0166057575818708	Group	*	0.355507452898156
LOC119765152	Massilia	-0.797802711460612	0.0176591676031841	Group	*	0.053087323503602
LOC119765152	Microbacterium	-0.373724270403265	0.361780567311751	Group		0.710479167082653
LOC119765152	Nubsella	-0.748217025828873	0.0327482944505197	Group	*	0.202299967030831
LOC119765152	Pseudomonas	0.251619200547735	0.547748987418761	Group		0.971834353072257
LOC119765152	Rhodobacter	-0.495312562841178	0.212005896960867	Group		0.233037003277309
LOC119765152	Sphingobacterium	0.484677182051885	0.22352103061262	Group		0.999940222486647
LOC119765152	Sphingomonas	-0.796079787918451	0.0180892779726582	Group	*	0.119785711944972
LOC119765152	Streptococcus	0.768421975843816	0.0259051374719215	Group	*	0.535237514014395
LOC119765152	Variovorax	0.376568486380742	0.357843092151789	Group		0.431374939516645
LOC119765152	unclassified_Muribaculaceae	0.0986477518264565	0.816231935425174	Group		0.881568494627925
LOC119765152	unclassified_Paracaedibacteraceae	-0.712935128634786	0.0471381374372692	Group	*	0.108198364848889
LOC119765152	unclassified_TRA3_20	0.683283690032117	0.0617528213377971	Group		0.697869159502323
LOC119765192	Acinetobacter	-0.0156868465965391	0.970591987493526	Group		0.979042425072763
LOC119765192	Aeromonas	0.38882254659769	0.341104270196158	Group		0.392969028152581
LOC119765192	Allorhizobium_Neorhizobium_Pararhizobium_Rhizobium	-0.497207827790278	0.209987075710215	Group		0.39420485951176
LOC119765192	Bacteroides	-0.233169536190852	0.578394872627618	Group		0.964381247934991
LOC119765192	Bosea	-0.464093585846626	0.246698330389916	Group		0.433020961911712
LOC119765192	Brevundimonas	-0.396035913572397	0.331424245285681	Group		0.96386730663106
LOC119765192	Chryseobacterium	-0.349518568609143	0.396069518752544	Group		0.791685584156177
LOC119765192	Comamonas	0.449050270584657	0.264370222224758	Group		0.292440653142902
LOC119765192	Cutibacterium	0.636464734307525	0.0897429568595545	Group		0.540115909121554
LOC119765192	Delftia	0.0249071609043454	0.953318384175147	Group		0.999644906986278
LOC119765192	Dietzia	0.423846505173387	0.295336148851044	Group		0.797896806674584
LOC119765192	Dyadobacter	-0.599303207348577	0.116375835938657	Group		0.163725492120916
LOC119765192	Elizabethkingia	-0.665136506611114	0.0718764170286098	Group		0.0819458962066745
LOC119765192	Elstera	-0.515622032841036	0.190899214839589	Group		0.27141376603958
LOC119765192	Escherichia_Shigella	0.368080463509385	0.369651401296882	Group		0.853753378166456
LOC119765192	Flavobacterium	-0.481018013474899	0.227555749888469	Group		0.245208313633718
LOC119765192	Granulicatella	0.563222458675334	0.146035819339752	Group		0.861490956455659
LOC119765192	Halomonas	0.456029787820676	0.25609488949145	Group		0.676704197047503
LOC119765192	Lactiplantibacillus	0.271194682399348	0.515891669777286	Group		0.999684564800025
LOC119765192	Lactobacillus	-0.328462846428515	0.426994883325177	Group		0.616775878699139
LOC119765192	Legionella	0.431499573882134	0.28575583041378	Group		0.695003338182609
LOC119765192	Leifsonia	0.31196686277508	0.451906110843075	Group		0.47717652682731
LOC119765192	Lentilactobacillus	-0.301316337900778	0.468296664573471	Group		0.979760284197608
LOC119765192	Leucobacter	0.547063013470013	0.160537108900992	Group		0.551953369490523
LOC119765192	Massilia	-0.692549608678616	0.0569317634258151	Group		0.0941848543464717
LOC119765192	Microbacterium	-0.355193492246905	0.387907189242017	Group		0.710479167082653
LOC119765192	Nubsella	-0.47217191102089	0.237462900782238	Group		0.296767234328164
LOC119765192	Pseudomonas	0.0211092381993961	0.960431934648368	Group		0.995059011075353
LOC119765192	Rhodobacter	-0.619804884667766	0.101193713718405	Group		0.138811127160831
LOC119765192	Sphingobacterium	0.435627793480293	0.280651962715093	Group		0.999940222486647
LOC119765192	Sphingomonas	-0.712310201838802	0.0474219678181795	Group	*	0.155348698933177
LOC119765192	Streptococcus	0.529567990503892	0.177083049836715	Group		0.628025105979754
LOC119765192	Variovorax	0.111368397987419	0.792904445920254	Group		0.814422280668486
LOC119765192	unclassified_Muribaculaceae	-0.331308660167315	0.422757150073683	Group		0.61903357724497
LOC119765192	unclassified_Paracaedibacteraceae	-0.608436090059104	0.109463498449309	Group		0.162115977789203
LOC119765192	unclassified_TRA3_20	0.428561732147725	0.289415340451652	Group		0.697869159502323
LOC119765193	Acinetobacter	0.635867983294086	0.0901394677100664	Group		0.19914497417496
LOC119765193	Aeromonas	0.418664890410483	0.301909441146633	Group		0.360084776411063
LOC119765193	Allorhizobium_Neorhizobium_Pararhizobium_Rhizobium	-0.505237610943088	0.201545828451123	Group		0.39407342669821
LOC119765193	Bacteroides	-0.239900675403046	0.567146807351204	Group		0.964381247934991
LOC119765193	Bosea	-0.460129536991563	0.251295442036644	Group		0.436336985202995
LOC119765193	Brevundimonas	0.203115932075349	0.629502693119835	Group		0.992067855808525
LOC119765193	Chryseobacterium	0.406444906016089	0.317685898433204	Group		0.777878666678761
LOC119765193	Comamonas	0.848057065365614	0.00780064155132942	Group	**	0.101827653984044
LOC119765193	Cutibacterium	0.692842332923481	0.0567832538675221	Group		0.540115909121554
LOC119765193	Delftia	0.204020838049639	0.627943703597612	Group		0.999644906986278
LOC119765193	Dietzia	0.21307370432193	0.612414149527707	Group		0.801410394915251
LOC119765193	Dyadobacter	-0.682114173389846	0.0623779418117801	Group		0.112753440968363
LOC119765193	Elizabethkingia	-0.826297653802991	0.011454925370315	Group	*	0.0192384624845504
LOC119765193	Elstera	-0.576214307109599	0.13492309382663	Group		0.231258498977239
LOC119765193	Escherichia_Shigella	0.164301221639445	0.697434427625102	Group		0.867575404822373
LOC119765193	Flavobacterium	-0.690112185695841	0.0581773569533104	Group		0.110320250586146
LOC119765193	Granulicatella	0.0112902022771681	0.978832669595317	Group		0.989476604940143
LOC119765193	Halomonas	0.255115732537068	0.542007708885494	Group		0.698936162856712
LOC119765193	Lactiplantibacillus	0.0584682138661424	0.890621687098227	Group		0.999684564800025
LOC119765193	Lactobacillus	0.500786880611121	0.206202207730772	Group		0.580485315268135
LOC119765193	Legionella	0.217672053112437	0.604573582961667	Group		0.744777956176529
LOC119765193	Leifsonia	0.885243026062408	0.0034604211303817	Group	**	0.0796322001854435
LOC119765193	Lentilactobacillus	0.298406082750795	0.472816202600901	Group		0.979760284197608
LOC119765193	Leucobacter	0.387548148238789	0.34282788829624	Group		0.551953369490523
LOC119765193	Massilia	-0.77084636374023	0.0251496826771475	Group	*	0.062991485005871
LOC119765193	Microbacterium	-0.441478663205494	0.273495652744774	Group		0.710479167082653
LOC119765193	Nubsella	-0.604970480875015	0.112058233899658	Group		0.213095791766698
LOC119765193	Pseudomonas	0.0128631202744456	0.975884309766008	Group		0.995918625344809
LOC119765193	Rhodobacter	-0.766512442269467	0.0265099223286155	Group	*	0.070218063994611
LOC119765193	Sphingobacterium	0.481008756838024	0.227566003687018	Group		0.999940222486647
LOC119765193	Sphingomonas	-0.597337688749315	0.117894863448799	Group		0.212492084232474
LOC119765193	Streptococcus	0.341012347368155	0.408442663663838	Group		0.628025105979754
LOC119765193	Variovorax	0.856075538785858	0.00667185121582259	Group	**	0.295799549612912
LOC119765193	unclassified_Muribaculaceae	0.485678003884116	0.222423972421161	Group		0.586894864708786
LOC119765193	unclassified_Paracaedibacteraceae	-0.674615249205499	0.0664753158692434	Group		0.124847218397725
LOC119765193	unclassified_TRA3_20	0.217474819460955	0.604909212199443	Group		0.745951819329619
LOC119765226	Acinetobacter	-0.517577592045463	0.18892848195659	Group		0.269009441927763
LOC119765226	Aeromonas	-0.566993208702952	0.142760296577744	Group		0.236823360898015
LOC119765226	Allorhizobium_Neorhizobium_Pararhizobium_Rhizobium	0.855181241774285	0.0067921966535549	Group	**	0.288940055363046
LOC119765226	Bacteroides	0.172771033158483	0.682443067345564	Group		0.964381247934991
LOC119765226	Bosea	0.862660364698167	0.00582754371519911	Group	**	0.319906462757291
LOC119765226	Brevundimonas	0.0286110041426365	0.946383635879634	Group		0.998741727438003
LOC119765226	Chryseobacterium	-0.0606847907645044	0.886495059279803	Group		0.947727686340927
LOC119765226	Comamonas	-0.605706495080069	0.111504284284568	Group		0.154419902335909
LOC119765226	Cutibacterium	-0.436078007888707	0.280098070487623	Group		0.540115909121554
LOC119765226	Delftia	0.283814117677861	0.495734664459621	Group		0.999644906986278
LOC119765226	Dietzia	-0.109316272089682	0.796659054080227	Group		0.884835706844928
LOC119765226	Dyadobacter	0.895661719724384	0.00262211145555646	Group	**	0.0277966815266665
LOC119765226	Elizabethkingia	0.704436064868788	0.051086629640571	Group		0.06151721744054
LOC119765226	Elstera	0.835456282358612	0.00980819167537805	Group	**	0.103975435435916
LOC119765226	Escherichia_Shigella	0.0125613920132726	0.976449867412928	Group		0.99360227957145
LOC119765226	Flavobacterium	0.583304638499835	0.129063794609648	Group		0.161636544968356
LOC119765226	Granulicatella	-0.252144695444107	0.546884742611509	Group		0.861490956455659
LOC119765226	Halomonas	-0.148468429655421	0.725685480964592	Group		0.817326098551453
LOC119765226	Lactiplantibacillus	-0.0370930579740114	0.930514285155012	Group		0.999684564800025
LOC119765226	Lactobacillus	-0.442295551770526	0.272503746361655	Group		0.580485315268135
LOC119765226	Legionella	-0.134533015391615	0.750777733383691	Group		0.840495498651404
LOC119765226	Leifsonia	-0.648526030522545	0.0819451196937688	Group		0.122335611056108
LOC119765226	Lentilactobacillus	-0.444869936113041	0.269389457465646	Group		0.979760284197608
LOC119765226	Leucobacter	-0.240899045133616	0.565484979247049	Group		0.658687804742225
LOC119765226	Massilia	0.970619194941539	6.20171244674061e-05	Group	***	0.00671947298875329
LOC119765226	Microbacterium	0.25334078186129	0.544919447331577	Group		0.722712358600971
LOC119765226	Nubsella	0.582559990306631	0.129672336091834	Group		0.221653491042407
LOC119765226	Pseudomonas	0.166095979970383	0.694250426084167	Group		0.971834353072257
LOC119765226	Rhodobacter	0.585353811158737	0.127397431313197	Group		0.161298895486641
LOC119765226	Sphingobacterium	-0.162710604445528	0.700259500837456	Group		0.999940222486647
LOC119765226	Sphingomonas	0.908575206922109	0.00178183318299108	Group	**	0.0742399188580989
LOC119765226	Streptococcus	-0.237026252894547	0.571940820332004	Group		0.693270292247971
LOC119765226	Variovorax	-0.654363547279653	0.0783184940870899	Group		0.295799549612912
LOC119765226	unclassified_Muribaculaceae	-0.434110286641984	0.28252287983719	Group		0.586894864708786
LOC119765226	unclassified_Paracaedibacteraceae	0.900347411716906	0.00229281189004116	Group	**	0.0345498740657297
LOC119765226	unclassified_TRA3_20	-0.133256608098783	0.753085953650298	Group		0.842299282726872
LOC119765236	Acinetobacter	0.426210386882277	0.292360603856981	Group		0.365753405549857
LOC119765236	Aeromonas	0.392743941375681	0.335825854653496	Group		0.388927211642309
LOC119765236	Allorhizobium_Neorhizobium_Pararhizobium_Rhizobium	-0.563236835045934	0.146023253185069	Group		0.390097672214124
LOC119765236	Bacteroides	-0.230777392347656	0.582410406862845	Group		0.964381247934991
LOC119765236	Bosea	-0.490484055579913	0.21719466112641	Group		0.431129363838962
LOC119765236	Brevundimonas	-0.0544086596717414	0.898184916910755	Group		0.998741727438003
LOC119765236	Chryseobacterium	0.0417599287214946	0.92179111701133	Group		0.963103355599501
LOC119765236	Comamonas	0.743643259144001	0.0344357814767604	Group	*	0.104439024737908
LOC119765236	Cutibacterium	0.634494690472339	0.0910557946208415	Group		0.540115909121554
LOC119765236	Delftia	-0.105901129714893	0.802914994784087	Group		0.999644906986278
LOC119765236	Dietzia	0.699707925757115	0.0533663051771884	Group		0.797896806674584
LOC119765236	Dyadobacter	-0.715828120204216	0.0458375574181667	Group	*	0.0967621031336728
LOC119765236	Elizabethkingia	-0.772167448816666	0.0247438336401351	Group	*	0.0342726910648748
LOC119765236	Elstera	-0.683581861275393	0.0615940432779301	Group		0.180889913164237
LOC119765236	Escherichia_Shigella	0.635656321335134	0.0902803493953295	Group		0.853753378166456
LOC119765236	Flavobacterium	-0.751776121748126	0.0314709424992959	Group	*	0.0919325903748557
LOC119765236	Granulicatella	0.317746396454669	0.443111599807981	Group		0.861490956455659
LOC119765236	Halomonas	0.713898228570382	0.0467027252547847	Group	*	0.675931059525836
LOC119765236	Lactiplantibacillus	0.610334642505924	0.108056670262524	Group		0.999684564800025
LOC119765236	Lactobacillus	0.00828602097159593	0.984464421792132	Group		0.992774148181238
LOC119765236	Legionella	0.696648753864945	0.054873168097358	Group		0.695003338182609
LOC119765236	Leifsonia	0.647974861165434	0.0822924957406759	Group		0.122630782198052
LOC119765236	Lentilactobacillus	-0.234093629852873	0.576846186664353	Group		0.979760284197608
LOC119765236	Leucobacter	0.768714644981227	0.0258132052920597	Group	*	0.453954443653995
LOC119765236	Massilia	-0.681387956656378	0.0627679959743888	Group		0.0992218746043805
LOC119765236	Microbacterium	-0.40123998428917	0.324521439349819	Group		0.710479167082653
LOC119765236	Nubsella	-0.801293523926125	0.0168074782532511	Group	*	0.202299967030831
LOC119765236	Pseudomonas	0.0149718078062359	0.971932055088724	Group		0.995918625344809
LOC119765236	Rhodobacter	-0.552862728353976	0.155245999595924	Group		0.185298558530049
LOC119765236	Sphingobacterium	0.310108120967079	0.454749534177982	Group		0.999940222486647
LOC119765236	Sphingomonas	-0.676324875384873	0.0655275838084327	Group		0.169209583402758
LOC119765236	Streptococcus	0.71391601733479	0.0466947059685849	Group	*	0.628025105979754
LOC119765236	Variovorax	0.231762757843846	0.580755198084384	Group		0.627485611877495
LOC119765236	unclassified_Muribaculaceae	0.000582948470492538	0.998906971865455	Group		0.999320426737916
LOC119765236	unclassified_Paracaedibacteraceae	-0.621762544408901	0.0998070770365799	Group		0.153600795422283
LOC119765236	unclassified_TRA3_20	0.69469138471277	0.055850510013812	Group		0.697869159502323
LOC119765237	Acinetobacter	-0.0226105055019611	0.957619749068825	Group		0.970875391568519
LOC119765237	Aeromonas	0.101435049406801	0.811109845765659	Group		0.825453683038146
LOC119765237	Allorhizobium_Neorhizobium_Pararhizobium_Rhizobium	-0.0897511123429449	0.832618191393057	Group		0.872318235195934
LOC119765237	Bacteroides	0.414028657286662	0.307849823796444	Group		0.964381247934991
LOC119765237	Bosea	-0.267612920338687	0.521667994038347	Group		0.61452907413309
LOC119765237	Brevundimonas	-0.217773918583479	0.60440026386541	Group		0.982329263541717
LOC119765237	Chryseobacterium	-0.151968247156183	0.719416151552958	Group		0.884104417214489
LOC119765237	Comamonas	0.465032519955114	0.245615727528632	Group		0.274331429499401
LOC119765237	Cutibacterium	0.741819582977991	0.0351231413842843	Group	*	0.540115909121554
LOC119765237	Delftia	0.642892202313998	0.0855362624677984	Group		0.999644906986278
LOC119765237	Dietzia	0.041356775610264	0.922544420262868	Group		0.961116320592824
LOC119765237	Dyadobacter	-0.473942812280393	0.235462295109612	Group		0.265073296357677
LOC119765237	Elizabethkingia	-0.575971126412338	0.135126627210147	Group		0.141692432957451
LOC119765237	Elstera	-0.35958465289905	0.381642718621565	Group		0.431647379929023
LOC119765237	Escherichia_Shigella	0.0263165957135237	0.950679160686174	Group		0.978199885644309
LOC119765237	Flavobacterium	-0.612470819144092	0.106486140341523	Group		0.145370707566389
LOC119765237	Granulicatella	0.106976115994307	0.800944807358083	Group		0.911432956395709
LOC119765237	Halomonas	0.0986028557141578	0.816314485966807	Group		0.883579092065281
LOC119765237	Lactiplantibacillus	-0.144889855090016	0.732109679965248	Group		0.999684564800025
LOC119765237	Lactobacillus	-0.123930304518572	0.769998979911134	Group		0.854493817467957
LOC119765237	Legionella	0.0524272618769106	0.901878863580485	Group		0.943245873333636
LOC119765237	Leifsonia	0.40039949763771	0.32563166576067	Group		0.35484749149844
LOC119765237	Lentilactobacillus	-0.325830368929648	0.430930784705234	Group		0.979760284197608
LOC119765237	Leucobacter	0.263830085492782	0.527794539281356	Group		0.629343562626067
LOC119765237	Massilia	-0.344496939886051	0.403354033127397	Group		0.406211124195383
LOC119765237	Microbacterium	0.161514049075205	0.702386668831688	Group		0.80420112674855
LOC119765237	Nubsella	-0.23480834008406	0.575649377401452	Group		0.582884183150109
LOC119765237	Pseudomonas	0.365082273554594	0.373863635949683	Group		0.971834353072257
LOC119765237	Rhodobacter	-0.628624892633305	0.0950328881053327	Group		0.133263797233896
LOC119765237	Sphingobacterium	0.685211029527677	0.0607307867119093	Group		0.999940222486647
LOC119765237	Sphingomonas	-0.389093427923032	0.340738422187131	Group		0.397281604643654
LOC119765237	Streptococcus	0.200391990905879	0.634202750413835	Group		0.734132206776934
LOC119765237	Variovorax	0.470413407913374	0.239458039540616	Group		0.33130580033255
LOC119765237	unclassified_Muribaculaceae	-0.139135453154449	0.742468319430439	Group		0.83439734852559
LOC119765237	unclassified_Paracaedibacteraceae	-0.539667855200914	0.167423995619373	Group		0.210105813817251
LOC119765237	unclassified_TRA3_20	0.051888805070131	0.902882984327623	Group		0.943887618131429
LOC119765238	Acinetobacter	0.371657187763843	0.364654441033687	Group		0.433635097440459
LOC119765238	Aeromonas	0.400057944783493	0.326083343282139	Group		0.379828164199002
LOC119765238	Allorhizobium_Neorhizobium_Pararhizobium_Rhizobium	-0.463798498403541	0.247039067276855	Group		0.404905213588979
LOC119765238	Bacteroides	-0.0881070317784372	0.835652276341263	Group		0.9809250466338
LOC119765238	Bosea	-0.492160360261409	0.215385893993115	Group		0.431081273562529
LOC119765238	Brevundimonas	-0.0331060434399327	0.937971509335018	Group		0.998741727438003
LOC119765238	Chryseobacterium	0.0963837203803627	0.820396639494163	Group		0.924495975948247
LOC119765238	Comamonas	0.758859203558051	0.0290210094091203	Group	*	0.102529142693455
LOC119765238	Cutibacterium	0.789642431803572	0.0197540112342465	Group	*	0.540115909121554
LOC119765238	Delftia	0.289264491688628	0.48712449147875	Group		0.999644906986278
LOC119765238	Dietzia	0.259593131739644	0.534687821878729	Group		0.797896806674584
LOC119765238	Dyadobacter	-0.715091964406571	0.046166423311721	Group	*	0.0969021884829003
LOC119765238	Elizabethkingia	-0.858601300018212	0.00633934663091479	Group	**	0.0130847146088139
LOC119765238	Elstera	-0.585334476082183	0.127413097737344	Group		0.224732042904474
LOC119765238	Escherichia_Shigella	0.217861232881313	0.604251715725279	Group		0.853753378166456
LOC119765238	Flavobacterium	-0.702330745057961	0.0520943398808886	Group		0.106326426418934
LOC119765238	Granulicatella	0.211583572657113	0.614961898312143	Group		0.861490956455659
LOC119765238	Halomonas	0.316770438956281	0.444591685265122	Group		0.676704197047503
LOC119765238	Lactiplantibacillus	0.048680012548552	0.908869072893665	Group		0.999684564800025
LOC119765238	Lactobacillus	0.167737946836654	0.69134090196929	Group		0.799507636392236
LOC119765238	Legionella	0.276785194804899	0.506924237327526	Group		0.695215660654918
LOC119765238	Leifsonia	0.723067271136308	0.0426788926672421	Group	*	0.0918836193027256
LOC119765238	Lentilactobacillus	0.0302108847945949	0.943389048323868	Group		0.993255236939843
LOC119765238	Leucobacter	0.464864488285351	0.245809293181369	Group		0.551953369490523
LOC119765238	Massilia	-0.76723509285194	0.0262800307114131	Group	*	0.0642253126688427
LOC119765238	Microbacterium	-0.299889845850007	0.470509797392665	Group		0.710479167082653
LOC119765238	Nubsella	-0.524575256614051	0.181965622049442	Group		0.254372995080105
LOC119765238	Pseudomonas	0.110246501309662	0.794956662739032	Group		0.971834353072257
LOC119765238	Rhodobacter	-0.841851088963766	0.00875287210792547	Group	**	0.0432080160800646
LOC119765238	Sphingobacterium	0.590144899860031	0.123548659164286	Group		0.999940222486647
LOC119765238	Sphingomonas	-0.680119042850053	0.06345300121052	Group		0.167079061203389
LOC119765238	Streptococcus	0.420259096513551	0.299879635466647	Group		0.628025105979754
LOC119765238	Variovorax	0.660590483925164	0.0745553333222657	Group		0.295799549612912
LOC119765238	unclassified_Muribaculaceae	0.155708878598094	0.712730530417834	Group		0.814116111540598
LOC119765238	unclassified_Paracaedibacteraceae	-0.749009651785284	0.0324611226730144	Group	*	0.0944241057044202
LOC119765238	unclassified_TRA3_20	0.27560564218122	0.508811339957439	Group		0.698792901768727
LOC119765244	Acinetobacter	0.727269393735648	0.0409076838063869	Group	*	0.177585981665875
LOC119765244	Aeromonas	0.544511584950715	0.162895428135561	Group		0.249031151045952
LOC119765244	Allorhizobium_Neorhizobium_Pararhizobium_Rhizobium	-0.71649866960719	0.0455392347859661	Group	*	0.389440821469675
LOC119765244	Bacteroides	-0.437758577143349	0.278035235268682	Group		0.964381247934991
LOC119765244	Bosea	-0.574067131561833	0.136726102248907	Group		0.431081273562529
LOC119765244	Brevundimonas	0.173714124456177	0.680779322270977	Group		0.992371772920606
LOC119765244	Chryseobacterium	0.412367575013826	0.309991635919062	Group		0.773412808953342
LOC119765244	Comamonas	0.815931194146353	0.0135180801047561	Group	*	0.101827653984044
LOC119765244	Cutibacterium	0.535790778340154	0.171097308227276	Group		0.540115909121554
LOC119765244	Delftia	-0.134748282284042	0.750388609248215	Group		0.999644906986278
LOC119765244	Dietzia	0.322606245379626	0.435771887726588	Group		0.797896806674584
LOC119765244	Dyadobacter	-0.757127218941683	0.0296088176298879	Group	*	0.0797820648956957
LOC119765244	Elizabethkingia	-0.784686431069582	0.0210985106832628	Group	*	0.0304630228921423
LOC119765244	Elstera	-0.714826352366247	0.0462854298406565	Group	*	0.174799818632604
LOC119765244	Escherichia_Shigella	0.232980283487944	0.578712215080688	Group		0.853753378166456
LOC119765244	Flavobacterium	-0.709552098319456	0.0486869390608388	Group	*	0.103315479991262
LOC119765244	Granulicatella	0.120647180245348	0.775972088038622	Group		0.898191154810742
LOC119765244	Halomonas	0.335772144373718	0.416146653758292	Group		0.676704197047503
LOC119765244	Lactiplantibacillus	0.27828227324416	0.504532984030734	Group		0.999684564800025
LOC119765244	Lactobacillus	0.565697076914607	0.143881575823694	Group		0.580485315268135
LOC119765244	Legionella	0.312745522884141	0.450717116790015	Group		0.695003338182609
LOC119765244	Leifsonia	0.862644224853264	0.00582952436196171	Group	**	0.0796322001854435
LOC119765244	Lentilactobacillus	0.333536559186063	0.419452056979088	Group		0.979760284197608
LOC119765244	Leucobacter	0.419776512013945	0.300493385504206	Group		0.551953369490523
LOC119765244	Massilia	-0.85453296040263	0.00688029704026483	Group	**	0.037454229608829
LOC119765244	Microbacterium	-0.596631565414887	0.118443300184879	Group		0.710479167082653
LOC119765244	Nubsella	-0.817158614529451	0.0132624880086254	Group	*	0.202299967030831
LOC119765244	Pseudomonas	-0.190191254960959	0.651897742170066	Group		0.971834353072257
LOC119765244	Rhodobacter	-0.592102825356624	0.121994881142013	Group		0.156498383585193
LOC119765244	Sphingobacterium	0.237276372665332	0.571523113347812	Group		0.999940222486647
LOC119765244	Sphingomonas	-0.689286682882952	0.058602861258126	Group		0.163360363824044
LOC119765244	Streptococcus	0.376715870384199	0.357639590194954	Group		0.628025105979754
LOC119765244	Variovorax	0.751467553483263	0.0315804540873803	Group	*	0.295799549612912
LOC119765244	unclassified_Muribaculaceae	0.551597074200686	0.15639240590704	Group		0.586894864708786
LOC119765244	unclassified_Paracaedibacteraceae	-0.666754283474447	0.0709369608116286	Group		0.129135072229792
LOC119765244	unclassified_TRA3_20	0.311970395182443	0.451900714054114	Group		0.697869159502323
LOC119765250	Acinetobacter	-0.494331973711821	0.213054366527602	Group		0.290769285091595
LOC119765250	Aeromonas	-0.543755663629805	0.163597728248333	Group		0.249404103638214
LOC119765250	Allorhizobium_Neorhizobium_Pararhizobium_Rhizobium	0.270435218003721	0.517114451096282	Group		0.599455936834395
LOC119765250	Bacteroides	0.427957666614737	0.29017060184597	Group		0.964381247934991
LOC119765250	Bosea	0.241228330774682	0.56493724126084	Group		0.651456732885234
LOC119765250	Brevundimonas	-0.307143126325406	0.459300274233248	Group		0.96386730663106
LOC119765250	Chryseobacterium	-0.373893243548399	0.361546098275275	Group		0.783025913558548
LOC119765250	Comamonas	-0.622230882906307	0.0994769719410707	Group		0.145366288501553
LOC119765250	Cutibacterium	-0.452066576741837	0.260777780125972	Group		0.540115909121554
LOC119765250	Delftia	-0.0618043952370161	0.884411520009769	Group		0.999644906986278
LOC119765250	Dietzia	-0.238521350236153	0.569445531019048	Group		0.797896806674584
LOC119765250	Dyadobacter	0.461532449876145	0.249663586609392	Group		0.277825455264687
LOC119765250	Elizabethkingia	0.859539916736462	0.0062185414363507	Group	**	0.0129695423727337
LOC119765250	Elstera	0.278088718621725	0.504841902444645	Group		0.542071469661798
LOC119765250	Escherichia_Shigella	-0.300049495236481	0.470261901873078	Group		0.853753378166456
LOC119765250	Flavobacterium	0.42005700196625	0.300136585389041	Group		0.310543718700904
LOC119765250	Granulicatella	-0.306849167461106	0.459752450475655	Group		0.861490956455659
LOC119765250	Halomonas	-0.321126399401392	0.438001469239435	Group		0.676704197047503
LOC119765250	Lactiplantibacillus	0.0887286528532971	0.834504889376446	Group		0.999684564800025
LOC119765250	Lactobacillus	-0.303207383947774	0.465369246720644	Group		0.643845145577445
LOC119765250	Legionella	-0.308498321522945	0.457218006235494	Group		0.695003338182609
LOC119765250	Leifsonia	-0.624820603078114	0.097662946990655	Group		0.13465564339784
LOC119765250	Lentilactobacillus	-0.336411373955884	0.415203577521839	Group		0.979760284197608
LOC119765250	Leucobacter	-0.390613651852315	0.338688605724014	Group		0.551953369490523
LOC119765250	Massilia	0.690598628017524	0.0579274860379886	Group		0.0946658105164425
LOC119765250	Microbacterium	0.493901853025423	0.213515112003361	Group		0.710479167082653
LOC119765250	Nubsella	0.273254189338462	0.512581222633764	Group		0.522966996667711
LOC119765250	Pseudomonas	0.196990426381314	0.640087034621197	Group		0.971834353072257
LOC119765250	Rhodobacter	0.944514076049487	0.000409484957481165	Group	***	0.0162250023316717
LOC119765250	Sphingobacterium	-0.277420412231498	0.505909091468853	Group		0.999940222486647
LOC119765250	Sphingomonas	0.464916828834711	0.245748990720876	Group		0.318088350675236
LOC119765250	Streptococcus	-0.389732747070301	0.339875688583033	Group		0.628025105979754
LOC119765250	Variovorax	-0.528808557018477	0.177821136676408	Group		0.300808550915682
LOC119765250	unclassified_Muribaculaceae	-0.309594373095759	0.455536726159825	Group		0.637909772380242
LOC119765250	unclassified_Paracaedibacteraceae	0.562090050319597	0.147027511948651	Group		0.192794650679262
LOC119765250	unclassified_TRA3_20	-0.306849167461106	0.459752450475655	Group		0.697869159502323
LOC119765262	Acinetobacter	-0.644245800284534	0.0846652630223188	Group		0.196129790935245
LOC119765262	Aeromonas	-0.550976468888818	0.156956223573601	Group		0.246339735309996
LOC119765262	Allorhizobium_Neorhizobium_Pararhizobium_Rhizobium	0.689412317219325	0.058537983960312	Group		0.389440821469675
LOC119765262	Bacteroides	0.274312327715858	0.510883497997734	Group		0.964381247934991
LOC119765262	Bosea	0.624592231614558	0.097822144099815	Group		0.422765961118698
LOC119765262	Brevundimonas	-0.0969660436254433	0.81932509714339	Group		0.992371772920606
LOC119765262	Chryseobacterium	-0.287328116857033	0.490176743730788	Group		0.824389377801442
LOC119765262	Comamonas	-0.843148547703156	0.0085480044099437	Group	**	0.101827653984044
LOC119765262	Cutibacterium	-0.644476606839337	0.0845172628843646	Group		0.540115909121554
LOC119765262	Delftia	0.040466497547086	0.92420810816236	Group		0.999644906986278
LOC119765262	Dietzia	-0.369650256508039	0.367454507716035	Group		0.797896806674584
LOC119765262	Dyadobacter	0.839553328912556	0.00912329472904716	Group	**	0.0504149013298286
LOC119765262	Elizabethkingia	0.885294815853066	0.00345587801040748	Group	**	0.0090193709529218
LOC119765262	Elstera	0.769431275859822	0.0255889524131709	Group	*	0.14800576396289
LOC119765262	Escherichia_Shigella	-0.290850003227361	0.484630843514257	Group		0.853753378166456
LOC119765262	Flavobacterium	0.808790845604722	0.0150664955744872	Group	*	0.0888321686285092
LOC119765262	Granulicatella	-0.208837811618263	0.619665255517501	Group		0.861490956455659
LOC119765262	Halomonas	-0.402223582991188	0.323224436675335	Group		0.676704197047503
LOC119765262	Lactiplantibacillus	-0.262943155461231	0.529234804035614	Group		0.999684564800025
LOC119765262	Lactobacillus	-0.4269715023209	0.291405655699343	Group		0.580485315268135
LOC119765262	Legionella	-0.37627728620522	0.358245324509891	Group		0.695003338182609
LOC119765262	Leifsonia	-0.85288340849254	0.00710775085812577	Group	**	0.0796322001854435
LOC119765262	Lentilactobacillus	-0.188040200757526	0.655647630244409	Group		0.979760284197608
LOC119765262	Leucobacter	-0.504754033840831	0.202049045458424	Group		0.551953369490523
LOC119765262	Massilia	0.880417875886409	0.00390078368615754	Group	**	0.0306110200306584
LOC119765262	Microbacterium	0.462346156173262	0.248719547156239	Group		0.710479167082653
LOC119765262	Nubsella	0.799971714211368	0.0171268743107562	Group	*	0.202299967030831
LOC119765262	Pseudomonas	0.101713584139649	0.810598314073292	Group		0.971834353072257
LOC119765262	Rhodobacter	0.71435688593263	0.0464962250275147	Group	*	0.0905979793045137
LOC119765262	Sphingobacterium	-0.333887760048676	0.418932055193409	Group		0.999940222486647
LOC119765262	Sphingomonas	0.764459053830685	0.0271699173321971	Group	*	0.133474980064879
LOC119765262	Streptococcus	-0.454307309242006	0.258124935643848	Group		0.628025105979754
LOC119765262	Variovorax	-0.707585436823669	0.0496011966434966	Group	*	0.295799549612912
LOC119765262	unclassified_Muribaculaceae	-0.413956035987589	0.307943313972773	Group		0.586894864708786
LOC119765262	unclassified_Paracaedibacteraceae	0.781854341571045	0.0218917101643692	Group	*	0.0826626012886222
LOC119765262	unclassified_TRA3_20	-0.375044814207748	0.359950001063682	Group		0.697869159502323
LOC119765274	Acinetobacter	0.704411275039106	0.0510984265768528	Group		0.1822979706966
LOC119765274	Aeromonas	0.512220034449146	0.194353475908335	Group		0.269262435086901
LOC119765274	Allorhizobium_Neorhizobium_Pararhizobium_Rhizobium	-0.673553052574792	0.0670682027244421	Group		0.389440821469675
LOC119765274	Bacteroides	-0.328410070762205	0.42707364062004	Group		0.964381247934991
LOC119765274	Bosea	-0.644148662733358	0.0847275955723842	Group		0.421682001355106
LOC119765274	Brevundimonas	0.24886968328094	0.552278865053763	Group		0.979352910370466
LOC119765274	Chryseobacterium	0.331513889494579	0.422452231942844	Group		0.804287669967346
LOC119765274	Comamonas	0.82365061169607	0.0119613154661371	Group	*	0.101827653984044
LOC119765274	Cutibacterium	0.560655315003847	0.148289274251997	Group		0.540115909121554
LOC119765274	Delftia	-0.15223740884171	0.718934555005253	Group		0.999644906986278
LOC119765274	Dietzia	0.340025339956689	0.409889009850942	Group		0.797896806674584
LOC119765274	Dyadobacter	-0.786733834173045	0.0205363873759469	Group	*	0.0683697634816304
LOC119765274	Elizabethkingia	-0.854743817447797	0.0068515622926882	Group	**	0.0137413624407187
LOC119765274	Elstera	-0.676195247481792	0.0655991610775163	Group		0.183510616116154
LOC119765274	Escherichia_Shigella	0.284989384179668	0.493873100952988	Group		0.853753378166456
LOC119765274	Flavobacterium	-0.595041193917314	0.119683783837156	Group		0.155190829149359
LOC119765274	Granulicatella	0.1283844344079	0.761911236585516	Group		0.897267157914711
LOC119765274	Halomonas	0.393984307745537	0.334164215946079	Group		0.676704197047503
LOC119765274	Lactiplantibacillus	0.150452693368142	0.722129352458448	Group		0.999684564800025
LOC119765274	Lactobacillus	0.489536026361707	0.218221079941166	Group		0.580485315268135
LOC119765274	Legionella	0.376399164122624	0.358076950563195	Group		0.695003338182609
LOC119765274	Leifsonia	0.849417204566012	0.00760120645310791	Group	**	0.0796322001854435
LOC119765274	Lentilactobacillus	0.463963897344038	0.246848052160766	Group		0.979760284197608
LOC119765274	Leucobacter	0.480256988928283	0.228399548060927	Group		0.551953369490523
LOC119765274	Massilia	-0.923208252111816	0.00106789667929025	Group	**	0.0183057182542166
LOC119765274	Microbacterium	-0.425742995206949	0.292947776946191	Group		0.710479167082653
LOC119765274	Nubsella	-0.564874405700894	0.14459578034916	Group		0.230443614581944
LOC119765274	Pseudomonas	-0.0900168855822655	0.832127886113526	Group		0.974334651988391
LOC119765274	Rhodobacter	-0.788237874098801	0.0201294547337473	Group	*	0.062697025891066
LOC119765274	Sphingobacterium	0.285382184403282	0.493251529334052	Group		0.999940222486647
LOC119765274	Sphingomonas	-0.76923364954743	0.0256506741163435	Group	*	0.130077451838167
LOC119765274	Streptococcus	0.470623534108621	0.239219190190624	Group		0.628025105979754
LOC119765274	Variovorax	0.683295571147659	0.0617464899231979	Group		0.295799549612912
LOC119765274	unclassified_Muribaculaceae	0.485001875814399	0.223164809776546	Group		0.586894864708786
LOC119765274	unclassified_Paracaedibacteraceae	-0.812284088157294	0.0142957713422125	Group	*	0.0711020248989905
LOC119765274	unclassified_TRA3_20	0.375545471698937	0.359257080324132	Group		0.697869159502323
LOC119765298	Acinetobacter	0.700508256662911	0.0529762253338566	Group		0.185034012473889
LOC119765298	Aeromonas	0.246834344415482	0.555640654292335	Group		0.591362158267095
LOC119765298	Allorhizobium_Neorhizobium_Pararhizobium_Rhizobium	-0.580500727602429	0.13136354016202	Group		0.389440821469675
LOC119765298	Bacteroides	-0.260009489203938	0.534008980431328	Group		0.964381247934991
LOC119765298	Bosea	-0.54667061848832	0.160898587254648	Group		0.431081273562529
LOC119765298	Brevundimonas	0.260788898249418	0.53273905664243	Group		0.975463008753992
LOC119765298	Chryseobacterium	0.310917298359604	0.453510794707805	Group		0.813303634244442
LOC119765298	Comamonas	0.96561564416224	9.90273352687865e-05	Group	***	0.0598372673361642
LOC119765298	Cutibacterium	0.752563230163225	0.0311926527543755	Group	*	0.540115909121554
LOC119765298	Delftia	-0.00435760933926172	0.991829585920288	Group		0.999644906986278
LOC119765298	Dietzia	0.585661642472662	0.127148153473514	Group		0.797896806674584
LOC119765298	Dyadobacter	-0.715549798314864	0.0459617264262718	Group	*	0.0967621031336728
LOC119765298	Elizabethkingia	-0.796565142365307	0.0179674589074334	Group	*	0.0270058667729556
LOC119765298	Elstera	-0.62141493633571	0.100052491792136	Group		0.208306656767952
LOC119765298	Escherichia_Shigella	0.523753504688041	0.182776059496426	Group		0.853753378166456
LOC119765298	Flavobacterium	-0.588002590770068	0.125261430234693	Group		0.159010964746456
LOC119765298	Granulicatella	-0.0927125384307359	0.827157573264087	Group		0.920301742174731
LOC119765298	Halomonas	0.623316044187835	0.098714514045998	Group		0.676704197047503
LOC119765298	Lactiplantibacillus	0.400623712442358	0.325335318758046	Group		0.999684564800025
LOC119765298	Lactobacillus	0.343298021486668	0.405101731578209	Group		0.606406663236678
LOC119765298	Legionella	0.593762706545491	0.120686285454044	Group		0.695003338182609
LOC119765298	Leifsonia	0.93799692926631	0.00056854104931281	Group	***	0.0796322001854435
LOC119765298	Lentilactobacillus	0.28121311946297	0.499864114170283	Group		0.979760284197608
LOC119765298	Leucobacter	0.71956324290153	0.0441907759260221	Group	*	0.542143272953627
LOC119765298	Massilia	-0.804834811425064	0.0159702554687348	Group	*	0.0510273522602244
LOC119765298	Microbacterium	-0.401345707878937	0.32438191182916	Group		0.710479167082653
LOC119765298	Nubsella	-0.579545817970523	0.132151929904124	Group		0.223621845914186
LOC119765298	Pseudomonas	0.201422706907159	0.632423022978913	Group		0.971834353072257
LOC119765298	Rhodobacter	-0.724759365223976	0.0419601919678052	Group	*	0.0856831393489483
LOC119765298	Sphingobacterium	0.496877365813409	0.21033835576429	Group		0.999940222486647
LOC119765298	Sphingomonas	-0.690674769359395	0.0578884325372296	Group		0.162552465635386
LOC119765298	Streptococcus	0.696965053258583	0.0547162029957051	Group		0.628025105979754
LOC119765298	Variovorax	0.585142467653755	0.127568732892949	Group		0.295799549612912
LOC119765298	unclassified_Muribaculaceae	0.334314457016279	0.41830064019852	Group		0.617443131498073
LOC119765298	unclassified_Paracaedibacteraceae	-0.719579686742921	0.0441836064169689	Group	*	0.104677546262202
LOC119765298	unclassified_TRA3_20	0.593806311135804	0.12065201612135	Group		0.697869159502323
LOC119765299	Acinetobacter	0.667716645087503	0.0703815586232688	Group		0.194645798661947
LOC119765299	Aeromonas	0.14656144973013	0.729107145169859	Group		0.751173047687787
LOC119765299	Allorhizobium_Neorhizobium_Pararhizobium_Rhizobium	-0.482361381580871	0.226070189047343	Group		0.400888955926213
LOC119765299	Bacteroides	-0.0982900120037132	0.816889753058585	Group		0.973655152617183
LOC119765299	Bosea	-0.51475639515031	0.191775036529468	Group		0.431081273562529
LOC119765299	Brevundimonas	0.34674079378306	0.400091903457381	Group		0.96386730663106
LOC119765299	Chryseobacterium	0.203832465421035	0.628268136800406	Group		0.853053952987621
LOC119765299	Comamonas	0.803094761834623	0.0163782824050895	Group	*	0.101827653984044
LOC119765299	Cutibacterium	0.469433203749081	0.240573834893389	Group		0.540115909121554
LOC119765299	Delftia	-0.351621309241592	0.393036426293402	Group		0.999644906986278
LOC119765299	Dietzia	0.871138476809238	0.00484577800939179	Group	**	0.607775658700802
LOC119765299	Dyadobacter	-0.634641612276814	0.090957505289224	Group		0.139917697324525
LOC119765299	Elizabethkingia	-0.641795378456174	0.0862458368136364	Group		0.0954032895096381
LOC119765299	Elstera	-0.58839932383442	0.124943244106404	Group		0.222453203711492
LOC119765299	Escherichia_Shigella	0.838742069931571	0.00925641652413511	Group	**	0.805622491139426
LOC119765299	Flavobacterium	-0.494066269309468	0.213338928021322	Group		0.233096215167952
LOC119765299	Granulicatella	-0.0499558362230259	0.906488526741148	Group		0.960458811413235
LOC119765299	Halomonas	0.905406284008854	0.00196877065238521	Group	**	0.293753267620385
LOC119765299	Lactiplantibacillus	0.699635910174249	0.053401489551804	Group		0.999684564800025
LOC119765299	Lactobacillus	0.151661110531442	0.719965793152721	Group		0.818512381020756
LOC119765299	Legionella	0.909367668886355	0.00173696524089006	Group	**	0.310904652660058
LOC119765299	Leifsonia	0.726689502982997	0.0411494037797584	Group	*	0.0906322273207505
LOC119765299	Lentilactobacillus	0.120357145972595	0.776500223752445	Group		0.979760284197608
LOC119765299	Leucobacter	0.898615419597624	0.00241120284097551	Group	**	0.222093587355005
LOC119765299	Massilia	-0.588871541850785	0.124565109802512	Group		0.156320804980619
LOC119765299	Microbacterium	-0.135752212846679	0.748574476849705	Group		0.833013126402273
LOC119765299	Nubsella	-0.500798669158615	0.206189800788692	Group		0.271350699614774
LOC119765299	Pseudomonas	0.196718921375362	0.64055741610884	Group		0.971834353072257
LOC119765299	Rhodobacter	-0.494312493489396	0.213075222546801	Group		0.233985830484152
LOC119765299	Sphingobacterium	0.159833918297771	0.705376357950376	Group		0.999940222486647
LOC119765299	Sphingomonas	-0.59574285100693	0.119135595350328	Group		0.213771888613024
LOC119765299	Streptococcus	0.890440143505868	0.00302348481763559	Group	**	0.298451776690644
LOC119765299	Variovorax	0.070359042203726	0.868511530572784	Group		0.883870471323966
LOC119765299	unclassified_Muribaculaceae	0.155994110113991	0.712221386493087	Group		0.814116111540598
LOC119765299	unclassified_Paracaedibacteraceae	-0.625189802190018	0.0974058944381878	Group		0.151877446774451
LOC119765299	unclassified_TRA3_20	0.909001044619237	0.00175763046027155	Group	**	0.313732255225994
LOC119765309	Acinetobacter	-0.491817810783796	0.215754873253488	Group		0.29247309515069
LOC119765309	Aeromonas	-0.763852579044703	0.0273667686649705	Group	*	0.22528784311762
LOC119765309	Allorhizobium_Neorhizobium_Pararhizobium_Rhizobium	0.770972130146635	0.0251108699945939	Group	*	0.336772635599125
LOC119765309	Bacteroides	0.346570405660786	0.400339211372505	Group		0.964381247934991
LOC119765309	Bosea	0.695123613993248	0.0556338042081861	Group		0.401426950621772
LOC119765309	Brevundimonas	0.045252004838921	0.915268250418033	Group		0.998741727438003
LOC119765309	Chryseobacterium	-0.179639864273064	0.670351432709104	Group		0.866438188694067
LOC119765309	Comamonas	-0.534797470168278	0.17204534408468	Group		0.203640350956254
LOC119765309	Cutibacterium	-0.362890430928145	0.376956517458386	Group		0.558715703979692
LOC119765309	Delftia	0.209540731659545	0.618460106254667	Group		0.999644906986278
LOC119765309	Dietzia	-0.00471508872952027	0.991159339663955	Group		0.995277159936759
LOC119765309	Dyadobacter	0.819491534601315	0.0127851370373111	Group	*	0.0585259019302669
LOC119765309	Elizabethkingia	0.7799906827048	0.0224236403227567	Group	*	0.0319683978531251
LOC119765309	Elstera	0.756508859989043	0.0298204384091267	Group	*	0.155002149752385
LOC119765309	Escherichia_Shigella	0.0838471164532944	0.843521944634748	Group		0.928564285232526
LOC119765309	Flavobacterium	0.677413879275004	0.0649280888774746	Group		0.114548314464858
LOC119765309	Granulicatella	-0.450414104336288	0.262742851851307	Group		0.861490956455659
LOC119765309	Halomonas	-0.039585414730686	0.925854849110599	Group		0.963031916609146
LOC119765309	Lactiplantibacillus	0.0506958388044558	0.905108041365513	Group		0.999684564800025
LOC119765309	Lactobacillus	-0.488904452136584	0.218906269720774	Group		0.580485315268135
LOC119765309	Legionella	-0.0261867715910988	0.950922245524108	Group		0.972097437086605
LOC119765309	Leifsonia	-0.598125037032694	0.117285034504162	Group		0.152489471972329
LOC119765309	Lentilactobacillus	-0.34848275400904	0.397567369899572	Group		0.979760284197608
LOC119765309	Leucobacter	-0.127948070861392	0.762702759116528	Group		0.819676553483614
LOC119765309	Massilia	0.92712965658345	0.00091527075262432	Group	***	0.0167591621900983
LOC119765309	Microbacterium	0.463087041765164	0.24786156229515	Group		0.710479167082653
LOC119765309	Nubsella	0.698197207164483	0.0541073039799005	Group		0.202299967030831
LOC119765309	Pseudomonas	0.40972620213677	0.31341202063667	Group		0.971834353072257
LOC119765309	Rhodobacter	0.629488145324948	0.0944418342813811	Group		0.132867237170022
LOC119765309	Sphingobacterium	-0.082223708051022	0.846524004263228	Group		0.999940222486647
LOC119765309	Sphingomonas	0.795839421060853	0.0181497983082424	Group	*	0.119858094292409
LOC119765309	Streptococcus	-0.101511906330647	0.81096869145023	Group		0.866892912731022
LOC119765309	Variovorax	-0.724524790060344	0.0420593839154995	Group	*	0.295799549612912
LOC119765309	unclassified_Muribaculaceae	-0.479881838120671	0.228816093183665	Group		0.586894864708786
LOC119765309	unclassified_Paracaedibacteraceae	0.779919521138667	0.0224441088914131	Group	*	0.0839743207283986
LOC119765309	unclassified_TRA3_20	-0.0240484101333162	0.95492661276076	Group		0.975510407034132
LOC119765311	Acinetobacter	-0.635477381912294	0.0903995503275015	Group		0.199151237681671
LOC119765311	Aeromonas	-0.640781530112732	0.086904760102998	Group		0.22528784311762
LOC119765311	Allorhizobium_Neorhizobium_Pararhizobium_Rhizobium	0.669839775589318	0.069165335191111	Group		0.389440821469675
LOC119765311	Bacteroides	0.107635657764271	0.799736481399396	Group		0.97024864330039
LOC119765311	Bosea	0.72443187567063	0.0420987127658754	Group	*	0.375032557570912
LOC119765311	Brevundimonas	-0.170025079654277	0.687293660132465	Group		0.992371772920606
LOC119765311	Chryseobacterium	-0.242943794501546	0.562086710201146	Group		0.838220109787794
LOC119765311	Comamonas	-0.739909320522689	0.0358520600188067	Group	*	0.104692376383515
LOC119765311	Cutibacterium	-0.499611516150833	0.207441191272155	Group		0.540115909121554
LOC119765311	Delftia	0.155157153920778	0.7137156328832	Group		0.999644906986278
LOC119765311	Dietzia	-0.261324568377777	0.531866908771982	Group		0.797896806674584
LOC119765311	Dyadobacter	0.897894054852268	0.00246165677097521	Group	**	0.0273175079005543
LOC119765311	Elizabethkingia	0.928210456853984	0.000875874469679516	Group	***	0.00453316615249548
LOC119765311	Elstera	0.787786313027253	0.0202510959996554	Group	*	0.137482407216171
LOC119765311	Escherichia_Shigella	-0.213650374869787	0.611429096458702	Group		0.853753378166456
LOC119765311	Flavobacterium	0.769683865990506	0.0255101985343116	Group	*	0.0914779819710761
LOC119765311	Granulicatella	-0.303611087978325	0.464745251362321	Group		0.861490956455659
LOC119765311	Halomonas	-0.330474739695152	0.4239970999586	Group		0.676704197047503
LOC119765311	Lactiplantibacillus	-0.0689526510437385	0.871122986264383	Group		0.999684564800025
LOC119765311	Lactobacillus	-0.456116684226066	0.255992689612976	Group		0.580485315268135
LOC119765311	Legionella	-0.32028547587095	0.439270539394034	Group		0.695003338182609
LOC119765311	Leifsonia	-0.766579760764674	0.0264884545115551	Group	*	0.0814058338885586
LOC119765311	Lentilactobacillus	-0.327454147075639	0.428501227266241	Group		0.979760284197608
LOC119765311	Leucobacter	-0.414595291901879	0.307120823871129	Group		0.551953369490523
LOC119765311	Massilia	0.914947157648975	0.00144172696123079	Group	**	0.0202175524152791
LOC119765311	Microbacterium	0.229829973913046	0.584003372865333	Group		0.733245755377521
LOC119765311	Nubsella	0.618309649896966	0.102260198174453	Group		0.206535016126227
LOC119765311	Pseudomonas	0.171637673115367	0.684443951826135	Group		0.971834353072257
LOC119765311	Rhodobacter	0.817090413619623	0.0132766092151386	Group	*	0.0529530766881023
LOC119765311	Sphingobacterium	-0.184925088195461	0.661089282258923	Group		0.999940222486647
LOC119765311	Sphingomonas	0.82254517085733	0.0121769030037244	Group	*	0.108603596162369
LOC119765311	Streptococcus	-0.387080305641022	0.343461650440089	Group		0.628025105979754
LOC119765311	Variovorax	-0.656530195756063	0.0769967939971247	Group		0.295799549612912
LOC119765311	unclassified_Muribaculaceae	-0.452537366000053	0.26021927904671	Group		0.586894864708786
LOC119765311	unclassified_Paracaedibacteraceae	0.92185405358644	0.00112422072740692	Group	**	0.0302562486184664
LOC119765311	unclassified_TRA3_20	-0.31864376875054	0.441752493236833	Group		0.697869159502323
LOC119765339	Acinetobacter	-0.558763365532553	0.149962201532375	Group		0.237348796715764
LOC119765339	Aeromonas	-0.589014771744092	0.124450543887566	Group		0.228917020225454
LOC119765339	Allorhizobium_Neorhizobium_Pararhizobium_Rhizobium	0.496012381312762	0.211259282458483	Group		0.39420485951176
LOC119765339	Bacteroides	-0.169477079031644	0.688262798643131	Group		0.964381247934991
LOC119765339	Bosea	0.652385326036014	0.0795367540997478	Group		0.418956843840659
LOC119765339	Brevundimonas	-0.201836488995596	0.631708982162758	Group		0.992299714796118
LOC119765339	Chryseobacterium	-0.168126453464149	0.69065295907559	Group		0.870556619547779
LOC119765339	Comamonas	-0.636637932621397	0.0896280647093444	Group		0.138510890282919
LOC119765339	Cutibacterium	-0.378956721766626	0.354552007283496	Group		0.549680693780763
LOC119765339	Delftia	0.195352312737254	0.642926645699478	Group		0.999644906986278
LOC119765339	Dietzia	-0.389126422546571	0.340693872586354	Group		0.797896806674584
LOC119765339	Dyadobacter	0.858355814373252	0.00637118765697098	Group	**	0.0424216388507845
LOC119765339	Elizabethkingia	0.897083116948721	0.00251918664820505	Group	**	0.00758296737841456
LOC119765339	Elstera	0.761379956802765	0.0281784365843514	Group	*	0.152225063182111
LOC119765339	Escherichia_Shigella	-0.382270765957886	0.35000813133564	Group		0.853753378166456
LOC119765339	Flavobacterium	0.840740394285411	0.00893070880971436	Group	**	0.0888321686285092
LOC119765339	Granulicatella	-0.365612202066248	0.373117570164624	Group		0.861490956455659
LOC119765339	Halomonas	-0.469118589601059	0.240932528675964	Group		0.676704197047503
LOC119765339	Lactiplantibacillus	-0.174768960672352	0.67891977523061	Group		0.999684564800025
LOC119765339	Lactobacillus	-0.296292276575512	0.476109712907007	Group		0.651987068609765
LOC119765339	Legionella	-0.475512452846982	0.233696281136325	Group		0.695003338182609
LOC119765339	Leifsonia	-0.626905721640053	0.0962163048894976	Group		0.133594180855275
LOC119765339	Lentilactobacillus	-0.0804017170879845	0.849895210200886	Group		0.983272710062866
LOC119765339	Leucobacter	-0.508027704759551	0.19865531233495	Group		0.551953369490523
LOC119765339	Massilia	0.710309658178559	0.048337494388893	Group	*	0.0856004211430509
LOC119765339	Microbacterium	-0.0578144411438598	0.891839237289653	Group		0.931134097852739
LOC119765339	Nubsella	0.572138774915612	0.138356708924158	Group		0.227095793353132
LOC119765339	Pseudomonas	0.133454627516326	0.752727755529023	Group		0.971834353072257
LOC119765339	Rhodobacter	0.744659520479706	0.0340563429684986	Group	*	0.0792244282529943
LOC119765339	Sphingobacterium	-0.0384277038007909	0.928018956131581	Group		0.999940222486647
LOC119765339	Sphingomonas	0.716036720418117	0.045744626606544	Group	*	0.154636031479744
LOC119765339	Streptococcus	-0.467171384204616	0.243158590848024	Group		0.628025105979754
LOC119765339	Variovorax	-0.374327854830643	0.360943343210378	Group		0.43338304050645
LOC119765339	unclassified_Muribaculaceae	-0.299111967611675	0.47171839348038	Group		0.650079696953847
LOC119765339	unclassified_Paracaedibacteraceae	0.881926089024825	0.00375947688038725	Group	**	0.0403851360884266
LOC119765339	unclassified_TRA3_20	-0.473476040648385	0.235988773588652	Group		0.697869159502323
LOC119765349	Acinetobacter	-0.680594722144575	0.0631956955647272	Group		0.192210459728447
LOC119765349	Aeromonas	-0.600100394094525	0.115762911849026	Group		0.227214466542681
LOC119765349	Allorhizobium_Neorhizobium_Pararhizobium_Rhizobium	0.462878542963516	0.248102863601687	Group		0.404905213588979
LOC119765349	Bacteroides	-0.0101004577325485	0.981062929763408	Group		0.998644499750309
LOC119765349	Bosea	0.54186840183537	0.165358280739559	Group		0.431081273562529
LOC119765349	Brevundimonas	-0.296316260645216	0.476072292553564	Group		0.96386730663106
LOC119765349	Chryseobacterium	-0.4096177870686	0.313552791844219	Group		0.776092078684682
LOC119765349	Comamonas	-0.769969992757061	0.0254211697572544	Group	*	0.102008086886362
LOC119765349	Cutibacterium	-0.507369125406275	0.199335612842394	Group		0.540115909121554
LOC119765349	Delftia	-0.0433202730125914	0.918876051913636	Group		0.999644906986278
LOC119765349	Dietzia	-0.238547261722532	0.569402318422425	Group		0.797896806674584
LOC119765349	Dyadobacter	0.804986596361799	0.0159349689931441	Group	*	0.0634410965948386
LOC119765349	Elizabethkingia	0.953262389472144	0.000246371425572711	Group	***	0.00252445962232227
LOC119765349	Elstera	0.687868673298519	0.0593380895749196	Group		0.180889913164237
LOC119765349	Escherichia_Shigella	-0.232731087383653	0.579130162013713	Group		0.853753378166456
LOC119765349	Flavobacterium	0.873581320665273	0.00458416482597235	Group	**	0.0859566765832629
LOC119765349	Granulicatella	-0.213152425832033	0.612279649641355	Group		0.861490956455659
LOC119765349	Halomonas	-0.312498841984079	0.451093653476824	Group		0.676704197047503
LOC119765349	Lactiplantibacillus	-0.0291479068644022	0.945378621833788	Group		0.999684564800025
LOC119765349	Lactobacillus	-0.520017147515994	0.186485234406083	Group		0.580485315268135
LOC119765349	Legionella	-0.299414198087047	0.47124866843824	Group		0.695003338182609
LOC119765349	Leifsonia	-0.811933950931932	0.0143718775604673	Group	*	0.0796322001854435
LOC119765349	Lentilactobacillus	-0.226683175356254	0.58930480996583	Group		0.979760284197608
LOC119765349	Leucobacter	-0.399839424406565	0.326372473995919	Group		0.551953369490523
LOC119765349	Massilia	0.744024912117501	0.0342929832004206	Group	*	0.072643418400891
LOC119765349	Microbacterium	0.167194555144129	0.692303414985661	Group		0.798709954186321
LOC119765349	Nubsella	0.624337108256527	0.0980001660852754	Group		0.205405855238062
LOC119765349	Pseudomonas	0.13811441833521	0.744309887272299	Group		0.971834353072257
LOC119765349	Rhodobacter	0.8377339483355	0.00942355312376009	Group	**	0.0451919204367622
LOC119765349	Sphingobacterium	-0.212355471109073	0.61364172536929	Group		0.999940222486647
LOC119765349	Sphingomonas	0.633344371356428	0.0918274690525238	Group		0.190206305522177
LOC119765349	Streptococcus	-0.343755827410552	0.404433988717635	Group		0.628025105979754
LOC119765349	Variovorax	-0.721645070581214	0.0432886885101189	Group	*	0.295799549612912
LOC119765349	unclassified_Muribaculaceae	-0.514037313670262	0.192504194691894	Group		0.586894864708786
LOC119765349	unclassified_Paracaedibacteraceae	0.815390499271463	0.0136316487242962	Group	*	0.0693635683507872
LOC119765349	unclassified_TRA3_20	-0.298212280510635	0.473117786329956	Group		0.697869159502323
LOC119765392	Acinetobacter	0.813384383955194	0.0140582621157317	Group	*	0.116765702865029
LOC119765392	Aeromonas	0.384979475881177	0.346314189094108	Group		0.397644368190242
LOC119765392	Allorhizobium_Neorhizobium_Pararhizobium_Rhizobium	-0.612500960006058	0.106464074330645	Group		0.389440821469675
LOC119765392	Bacteroides	-0.497469389335182	0.209709253944176	Group		0.964381247934991
LOC119765392	Bosea	-0.492933571340482	0.214554231647409	Group		0.431081273562529
LOC119765392	Brevundimonas	0.436597251168939	0.279459919704766	Group		0.96386730663106
LOC119765392	Chryseobacterium	0.423461209582253	0.295822523470748	Group		0.771780733821324
LOC119765392	Comamonas	0.729667765945862	0.0399171207305387	Group	*	0.105667799345323
LOC119765392	Cutibacterium	0.245369317973328	0.55806491340426	Group		0.647522416042939
LOC119765392	Delftia	-0.575505863738771	0.135516510866204	Group		0.999644906986278
LOC119765392	Dietzia	0.703603282046808	0.0514838285299482	Group		0.797896806674584
LOC119765392	Dyadobacter	-0.589189702662863	0.12431070141926	Group		0.170135314456598
LOC119765392	Elizabethkingia	-0.624456158757947	0.0979170709469218	Group		0.106318760322871
LOC119765392	Elstera	-0.562765285016592	0.146435738373725	Group		0.239307085631706
LOC119765392	Escherichia_Shigella	0.664577797948314	0.0722025543983935	Group		0.853753378166456
LOC119765392	Flavobacterium	-0.410037561448051	0.313007904230904	Group		0.322069010015366
LOC119765392	Granulicatella	0.0485850250848542	0.909046332920612	Group		0.960458811413235
LOC119765392	Halomonas	0.720430025674578	0.0438138175731624	Group	*	0.655694197641656
LOC119765392	Lactiplantibacillus	0.604026221235604	0.112771198327055	Group		0.999684564800025
LOC119765392	Lactobacillus	0.434246556289226	0.282354625688133	Group		0.580485315268135
LOC119765392	Legionella	0.733797415730759	0.0382459706531595	Group	*	0.658633620630439
LOC119765392	Leifsonia	0.730187775954029	0.0397042926996698	Group	*	0.0900103677652333
LOC119765392	Lentilactobacillus	0.413355499439052	0.308716944059077	Group		0.979760284197608
LOC119765392	Leucobacter	0.685110304551939	0.060783948433828	Group		0.551953369490523
LOC119765392	Massilia	-0.69303478750334	0.0566857408748824	Group		0.094033137150043
LOC119765392	Microbacterium	-0.481007095122386	0.227567844434418	Group		0.710479167082653
LOC119765392	Nubsella	-0.599673088461669	0.116091221959381	Group		0.21589584091515
LOC119765392	Pseudomonas	-0.17232668790159	0.683227342436199	Group		0.971834353072257
LOC119765392	Rhodobacter	-0.437709606303249	0.278095239167755	Group		0.293774559907545
LOC119765392	Sphingobacterium	-0.0842092071686374	0.84285257805676	Group		0.999940222486647
LOC119765392	Sphingomonas	-0.574165576841099	0.13664314549385	Group		0.226486134132507
LOC119765392	Streptococcus	0.690710891951674	0.0578699104648692	Group		0.628025105979754
LOC119765392	Variovorax	0.221945101059303	0.597317144794076	Group		0.641366298963697
LOC119765392	unclassified_Muribaculaceae	0.439750883369529	0.275599466293273	Group		0.586894864708786
LOC119765392	unclassified_Paracaedibacteraceae	-0.533492781473918	0.173294861499015	Group		0.215017289652525
LOC119765392	unclassified_TRA3_20	0.733082958131654	0.0385319830845461	Group	*	0.665227165109628
LOC119765397	Acinetobacter	0.666655665287568	0.0709940210279161	Group		0.194645798661947
LOC119765397	Aeromonas	-0.0763987803071584	0.857308713876625	Group		0.868352965295995
LOC119765397	Allorhizobium_Neorhizobium_Pararhizobium_Rhizobium	-0.273964706820721	0.511441001923693	Group		0.593733382156372
LOC119765397	Bacteroides	0.102779369060007	0.808641532108353	Group		0.97044098917168
LOC119765397	Bosea	-0.40950894544298	0.313694147142196	Group		0.462880801979663
LOC119765397	Brevundimonas	0.509443365737191	0.197197111258024	Group		0.96386730663106
LOC119765397	Chryseobacterium	0.272016378633828	0.514569915818105	Group		0.826348784141444
LOC119765397	Comamonas	0.804399737443302	0.0160716715992506	Group	*	0.101827653984044
LOC119765397	Cutibacterium	0.495191670601916	0.212135012216089	Group		0.540115909121554
LOC119765397	Delftia	-0.156639542364213	0.711069620183493	Group		0.999644906986278
LOC119765397	Dietzia	0.762600082754481	0.0277760869453729	Group	*	0.788524942313504
LOC119765397	Dyadobacter	-0.497944502828551	0.209205095945097	Group		0.242208013543618
LOC119765397	Elizabethkingia	-0.551014628680955	0.156921523558156	Group		0.161739583130091
LOC119765397	Elstera	-0.407821592204395	0.315889425126976	Group		0.373226637101292
LOC119765397	Escherichia_Shigella	0.765824601458158	0.0267298903737268	Group	*	0.853753378166456
LOC119765397	Flavobacterium	-0.330895377724215	0.423371464440653	Group		0.427975252845277
LOC119765397	Granulicatella	-0.326221248898803	0.430345408366188	Group		0.861490956455659
LOC119765397	Halomonas	0.819362588110726	0.012811233728216	Group	*	0.461754467222908
LOC119765397	Lactiplantibacillus	0.506144319814172	0.200604073531946	Group		0.999684564800025
LOC119765397	Lactobacillus	0.19284566501423	0.647279139916301	Group		0.776924361130956
LOC119765397	Legionella	0.818003329552843	0.0130883715714001	Group	*	0.481007541567379
LOC119765397	Leifsonia	0.745508125253984	0.0337414707840222	Group	*	0.0859668381761291
LOC119765397	Lentilactobacillus	0.266840383888404	0.522917010433303	Group		0.979760284197608
LOC119765397	Leucobacter	0.831113048953643	0.0105689403055567	Group	*	0.331789476415645
LOC119765397	Massilia	-0.45062631856015	0.262490081126519	Group		0.274648712589955
LOC119765397	Microbacterium	0.0840311065312875	0.843181807436733	Group		0.895417587247181
LOC119765397	Nubsella	-0.191489448020915	0.649637703049251	Group		0.653694557980866
LOC119765397	Pseudomonas	0.42026954642546	0.299866351972958	Group		0.971834353072257
LOC119765397	Rhodobacter	-0.541041327320657	0.166133048793624	Group		0.194452096336169
LOC119765397	Sphingobacterium	0.287474447450231	0.489945827557575	Group		0.999940222486647
LOC119765397	Sphingomonas	-0.447586758750183	0.266122094330332	Group		0.334660302807707
LOC119765397	Streptococcus	0.839159247436151	0.00918780763731109	Group	**	0.412767520779818
LOC119765397	Variovorax	0.129596835567056	0.759713003002549	Group		0.785383373933773
LOC119765397	unclassified_Muribaculaceae	0.198907323137432	0.636769003821694	Group		0.770173045893613
LOC119765397	unclassified_Paracaedibacteraceae	-0.579255513398634	0.132392132083237	Group		0.181401237667338
LOC119765397	unclassified_TRA3_20	0.818998127214637	0.0128851763812321	Group	*	0.491482883344211
LOC119765510	Acinetobacter	0.252030715139738	0.547072156568691	Group		0.612163612234503
LOC119765510	Aeromonas	-0.0740337564702217	0.861693096096541	Group		0.871792471019397
LOC119765510	Allorhizobium_Neorhizobium_Pararhizobium_Rhizobium	-0.413782263793505	0.308167077424558	Group		0.434663598986406
LOC119765510	Bacteroides	-0.177305827264472	0.674453394733145	Group		0.964381247934991
LOC119765510	Bosea	-0.382255842189743	0.350028533118654	Group		0.486615171376211
LOC119765510	Brevundimonas	-0.0932801032282415	0.826111716528797	Group		0.992371772920606
LOC119765510	Chryseobacterium	-0.138414533189158	0.743768481210107	Group		0.892467321229697
LOC119765510	Comamonas	0.794802031197664	0.0184124472251921	Group	*	0.101827653984044
LOC119765510	Cutibacterium	0.880273469555897	0.00391448997098998	Group	**	0.448261753360891
LOC119765510	Delftia	0.140925526896293	0.739242270072453	Group		0.999644906986278
LOC119765510	Dietzia	0.781070951223763	0.0221143405980166	Group	*	0.788524942313504
LOC119765510	Dyadobacter	-0.505629986359741	0.201138002133167	Group		0.236339597061675
LOC119765510	Elizabethkingia	-0.561990078827221	0.147115238397817	Group		0.152608382492499
LOC119765510	Elstera	-0.435036193539226	0.281380615235961	Group		0.343483306578443
LOC119765510	Escherichia_Shigella	0.711870655613203	0.0476222173279601	Group	*	0.853753378166456
LOC119765510	Flavobacterium	-0.371536343412197	0.364822769418133	Group		0.371430763977939
LOC119765510	Granulicatella	-0.0463784970333195	0.913164935750206	Group		0.961142636620552
LOC119765510	Halomonas	0.795595679297307	0.018211297501542	Group	*	0.489265927407389
LOC119765510	Lactiplantibacillus	0.612189972801327	0.106691872238664	Group		0.999684564800025
LOC119765510	Lactobacillus	-0.251093151429158	0.548614632620311	Group		0.698684601170351
LOC119765510	Legionella	0.75655680028856	0.0298039986529095	Group	*	0.631195242195821
LOC119765510	Leifsonia	0.636656117480131	0.0896160066145091	Group		0.127723126244155
LOC119765510	Lentilactobacillus	-0.191089563126656	0.650333619414483	Group		0.979760284197608
LOC119765510	Leucobacter	0.89319644973335	0.00280700699644099	Group	**	0.222093587355005
LOC119765510	Massilia	-0.58035927205421	0.131480162204712	Group		0.16237766210599
LOC119765510	Microbacterium	-0.316197604822488	0.445461363632757	Group		0.710479167082653
LOC119765510	Nubsella	-0.41250533920088	0.309813732160179	Group		0.351723715655779
LOC119765510	Pseudomonas	0.499320818372409	0.207748222960549	Group		0.971834353072257
LOC119765510	Rhodobacter	-0.543151114925589	0.164160574585598	Group		0.192890670283612
LOC119765510	Sphingobacterium	0.712619913872534	0.0472811738457595	Group	*	0.999940222486647
LOC119765510	Sphingomonas	-0.595492302181044	0.119331180469578	Group		0.213805384132669
LOC119765510	Streptococcus	0.878526327825822	0.00408278404725815	Group	**	0.318325452974934
LOC119765510	Variovorax	0.130751536918157	0.75762069217511	Group		0.784226643677619
LOC119765510	unclassified_Muribaculaceae	-0.259302186476165	0.535162374441454	Group		0.69354814954706
LOC119765510	unclassified_Paracaedibacteraceae	-0.51508887470525	0.191438393875206	Group		0.230775875153326
LOC119765510	unclassified_TRA3_20	0.756274468740925	0.029900896496263	Group	*	0.640835070411341
LOC119765530	Acinetobacter	-0.666809823933901	0.0709048371428973	Group		0.194645798661947
LOC119765530	Aeromonas	-0.64213173583297	0.0860278733354514	Group		0.22528784311762
LOC119765530	Allorhizobium_Neorhizobium_Pararhizobium_Rhizobium	0.612958453505618	0.106129465232854	Group		0.389440821469675
LOC119765530	Bacteroides	-0.0493317436941136	0.90765293946594	Group		0.985992850986977
LOC119765530	Bosea	0.71889187368054	0.0444840937551796	Group	*	0.380503738291721
LOC119765530	Brevundimonas	-0.23681883988409	0.572287285452328	Group		0.980457539758906
LOC119765530	Chryseobacterium	-0.254710755919683	0.542671562467181	Group		0.835437685658074
LOC119765530	Comamonas	-0.696222116255634	0.0550853152721889	Group		0.11619706840808
LOC119765530	Cutibacterium	-0.37910743240728	0.354344787003396	Group		0.549680693780763
LOC119765530	Delftia	0.260755650390156	0.532793206180157	Group		0.999644906986278
LOC119765530	Dietzia	-0.356216638108939	0.386443534533599	Group		0.797896806674584
LOC119765530	Dyadobacter	0.909788547103014	0.00171343749112962	Group	**	0.0226933022513732
LOC119765530	Elizabethkingia	0.912325226032566	0.00157601346126235	Group	**	0.00601196399184763
LOC119765530	Elstera	0.823697142444403	0.0119522941691201	Group	*	0.113735019711666
LOC119765530	Escherichia_Shigella	-0.32497501653797	0.432212912173896	Group		0.853753378166456
LOC119765530	Flavobacterium	0.849759860123665	0.00755148184989474	Group	**	0.0884696880611705
LOC119765530	Granulicatella	-0.325093310158465	0.432035501261225	Group		0.861490956455659
LOC119765530	Halomonas	-0.427166466564865	0.29116128403781	Group		0.676704197047503
LOC119765530	Lactiplantibacillus	-0.177380114757518	0.674322729336697	Group		0.999684564800025
LOC119765530	Lactobacillus	-0.440360149146937	0.274856692708553	Group		0.580485315268135
LOC119765530	Legionella	-0.43141523701126	0.285860567775165	Group		0.695003338182609
LOC119765530	Leifsonia	-0.716694142291619	0.0454524917814994	Group	*	0.0940728322394083
LOC119765530	Lentilactobacillus	-0.222744544593445	0.595962733293217	Group		0.979760284197608
LOC119765530	Leucobacter	-0.471431896081179	0.23830146074263	Group		0.551953369490523
LOC119765530	Massilia	0.807359274543729	0.0153897251576196	Group	*	0.0501983342860548
LOC119765530	Microbacterium	0.0614589207761757	0.885054372939658	Group		0.925249316347385
LOC119765530	Nubsella	0.654208299925553	0.0784137036903501	Group		0.202299967030831
LOC119765530	Pseudomonas	0.195991168882074	0.641818760131391	Group		0.971834353072257
LOC119765530	Rhodobacter	0.734732291023025	0.0378736784155849	Group	*	0.0825512667726161
LOC119765530	Sphingobacterium	-0.0203342400324083	0.961883808421008	Group		0.999940222486647
LOC119765530	Sphingomonas	0.772543326436027	0.0246291070299935	Group	*	0.129129179374174
LOC119765530	Streptococcus	-0.432986871998535	0.283911845348756	Group		0.628025105979754
LOC119765530	Variovorax	-0.502799025674157	0.20409017673304	Group		0.310922763452181
LOC119765530	unclassified_Muribaculaceae	-0.440358734095622	0.274858416693985	Group		0.586894864708786
LOC119765530	unclassified_Paracaedibacteraceae	0.911726245147181	0.00160779056878324	Group	**	0.0332139299551204
LOC119765530	unclassified_TRA3_20	-0.429598816901767	0.288120909718707	Group		0.697869159502323
LOC119765564	Acinetobacter	0.763080676939659	0.0276185844904466	Group	*	0.15881603269888
LOC119765564	Aeromonas	0.496755485132438	0.210467991917709	Group		0.283083548394604
LOC119765564	Allorhizobium_Neorhizobium_Pararhizobium_Rhizobium	-0.508677203806434	0.197985592444849	Group		0.39407342669821
LOC119765564	Bacteroides	-0.536010463839815	0.170888017074621	Group		0.964381247934991
LOC119765564	Bosea	-0.386176431527075	0.344687611595144	Group		0.484269539157387
LOC119765564	Brevundimonas	0.414545739989212	0.307184541569581	Group		0.96386730663106
LOC119765564	Chryseobacterium	0.456805161814963	0.255183686340554	Group		0.758927837384494
LOC119765564	Comamonas	0.761655692848676	0.0280871975308474	Group	*	0.102529142693455
LOC119765564	Cutibacterium	0.343230720155832	0.405199935554216	Group		0.568458768789488
LOC119765564	Delftia	-0.386601101804287	0.344111363115442	Group		0.999644906986278
LOC119765564	Dietzia	0.675782127894856	0.0658275839487164	Group		0.797896806674584
LOC119765564	Dyadobacter	-0.579222542560248	0.132419428013416	Group		0.176729849535299
LOC119765564	Elizabethkingia	-0.785488733927487	0.0208771084705678	Group	*	0.0301794085965086
LOC119765564	Elstera	-0.507584539451541	0.199112959146884	Group		0.27817973099914
LOC119765564	Escherichia_Shigella	0.677341224494341	0.0649679836769548	Group		0.853753378166456
LOC119765564	Flavobacterium	-0.520026034224461	0.186476365192309	Group		0.210810745869883
LOC119765564	Granulicatella	0.197974924284326	0.638382274366015	Group		0.861628658386432
LOC119765564	Halomonas	0.71053085822006	0.0482357457753673	Group	*	0.676175734744514
LOC119765564	Lactiplantibacillus	0.502574394925578	0.204325393077388	Group		0.999684564800025
LOC119765564	Lactobacillus	0.379687976660194	0.353547081962684	Group		0.587247613812417
LOC119765564	Legionella	0.716919034241378	0.0453528172452176	Group	*	0.677092229554333
LOC119765564	Leifsonia	0.74799293101081	0.032829766245853	Group	*	0.0855956415816343
LOC119765564	Lentilactobacillus	0.291368246849758	0.483816851968592	Group		0.979760284197608
LOC119765564	Leucobacter	0.699525948038555	0.0534552401294128	Group		0.551953369490523
LOC119765564	Massilia	-0.705314450030083	0.0506696807436072	Group		0.0879384229598209
LOC119765564	Microbacterium	-0.570084709669832	0.14010541956734	Group		0.710479167082653
LOC119765564	Nubsella	-0.622949623669772	0.0989715925658163	Group		0.205405855238062
LOC119765564	Pseudomonas	-0.22510015669992	0.591977784406205	Group		0.971834353072257
LOC119765564	Rhodobacter	-0.63604666548968	0.0900206363439265	Group		0.128441486448212
LOC119765564	Sphingobacterium	0.017702386053363	0.966814959842883	Group		0.999940222486647
LOC119765564	Sphingomonas	-0.545206864999387	0.162250917123377	Group		0.247020124826576
LOC119765564	Streptococcus	0.688470837364057	0.0590252044988759	Group		0.628025105979754
LOC119765564	Variovorax	0.294782651235113	0.478467399422184	Group		0.53317459861845
LOC119765564	unclassified_Muribaculaceae	0.385414540747789	0.345722558928706	Group		0.590155750820705
LOC119765564	unclassified_Paracaedibacteraceae	-0.540270744607206	0.166856664410503	Group		0.209502627470226
LOC119765564	unclassified_TRA3_20	0.71551226083359	0.0459784887165879	Group	*	0.684085436149258
LOC119765565	Acinetobacter	-0.766442128794148	0.0265323567159018	Group	*	0.156822250833488
LOC119765565	Aeromonas	-0.458059270615856	0.253713334883234	Group		0.317733228193148
LOC119765565	Allorhizobium_Neorhizobium_Pararhizobium_Rhizobium	0.4744167438432	0.234928355225022	Group		0.401952940381353
LOC119765565	Bacteroides	-0.166299089206233	0.693890343987123	Group		0.964381247934991
LOC119765565	Bosea	0.619712147971322	0.101259672470306	Group		0.422765961118698
LOC119765565	Brevundimonas	-0.415649373828577	0.305766901920371	Group		0.96386730663106
LOC119765565	Chryseobacterium	-0.401031053598023	0.32479725627154	Group		0.778032674339259
LOC119765565	Comamonas	-0.784637990598992	0.0211119248031067	Group	*	0.101827653984044
LOC119765565	Cutibacterium	-0.424666017439788	0.294302932145883	Group		0.540115909121554
LOC119765565	Delftia	0.127887495534801	0.762812651295619	Group		0.999644906986278
LOC119765565	Dietzia	-0.379597096341259	0.353671903144149	Group		0.797896806674584
LOC119765565	Dyadobacter	0.821349748535939	0.0124127833128937	Group	*	0.0581186656586719
LOC119765565	Elizabethkingia	0.858350386083432	0.00637189289369466	Group	**	0.0131184902769449
LOC119765565	Elstera	0.727479915257076	0.0408201444549992	Group	*	0.16952283358717
LOC119765565	Escherichia_Shigella	-0.366305591553088	0.372142381633375	Group		0.853753378166456
LOC119765565	Flavobacterium	0.80983040885026	0.0148344720224263	Group	*	0.0888321686285092
LOC119765565	Granulicatella	-0.0511300460865343	0.904298117969425	Group		0.960458811413235
LOC119765565	Halomonas	-0.45347832588222	0.259104803731957	Group		0.676704197047503
LOC119765565	Lactiplantibacillus	-0.176220916538908	0.676362469102003	Group		0.999684564800025
LOC119765565	Lactobacillus	-0.530510867262853	0.176168969693937	Group		0.580485315268135
LOC119765565	Legionella	-0.452779223004248	0.259932594715451	Group		0.695003338182609
LOC119765565	Leifsonia	-0.820618042756469	0.012558575598409	Group	*	0.0796322001854435
LOC119765565	Lentilactobacillus	-0.291817544426823	0.483111586782195	Group		0.979760284197608
LOC119765565	Leucobacter	-0.50387975442296	0.202960507114508	Group		0.551953369490523
LOC119765565	Massilia	0.684103473307692	0.061316865480767	Group		0.0976947026150388
LOC119765565	Microbacterium	-0.0420156526563333	0.921313315749685	Group		0.946774780683243
LOC119765565	Nubsella	0.554359097984603	0.153896565143373	Group		0.233890740845822
LOC119765565	Pseudomonas	0.0191094979155816	0.964178413291398	Group		0.995918625344809
LOC119765565	Rhodobacter	0.719747915792323	0.0441102990320674	Group	*	0.0879428070353729
LOC119765565	Sphingobacterium	-0.108934680058207	0.797357600063959	Group		0.999940222486647
LOC119765565	Sphingomonas	0.636614068002629	0.0896438903887717	Group		0.189287972144107
LOC119765565	Streptococcus	-0.461735686448852	0.249427628131289	Group		0.628025105979754
LOC119765565	Variovorax	-0.566607908123384	0.143093112538213	Group		0.295799549612912
LOC119765565	unclassified_Muribaculaceae	-0.528635753415081	0.177989313146408	Group		0.586894864708786
LOC119765565	unclassified_Paracaedibacteraceae	0.842566851384409	0.00863947210475402	Group	**	0.0577948393632584
LOC119765565	unclassified_TRA3_20	-0.452238774043465	0.260573431716719	Group		0.697869159502323
LOC119765574	Acinetobacter	0.775885884430456	0.0236233612098244	Group	*	0.151569443586017
LOC119765574	Aeromonas	0.18098919907489	0.667983273771023	Group		0.695612052005412
LOC119765574	Allorhizobium_Neorhizobium_Pararhizobium_Rhizobium	-0.390134046856086	0.339334669388506	Group		0.454137262409756
LOC119765574	Bacteroides	-0.301818179814982	0.467519074697013	Group		0.964381247934991
LOC119765574	Bosea	-0.344676625165871	0.403092382466095	Group		0.521839468891565
LOC119765574	Brevundimonas	0.53218292303154	0.174554231446419	Group		0.96386730663106
LOC119765574	Chryseobacterium	0.421758987298605	0.297975937516875	Group		0.771780733821324
LOC119765574	Comamonas	0.744012325053628	0.0342976869554863	Group	*	0.104439024737908
LOC119765574	Cutibacterium	0.277784164514702	0.505328124987594	Group		0.619988872129449
LOC119765574	Delftia	-0.45556741065247	0.25663904063799	Group		0.999644906986278
LOC119765574	Dietzia	0.848329363663057	0.00776045105327672	Group	**	0.607775658700802
LOC119765574	Dyadobacter	-0.469412519064358	0.240597409303206	Group		0.269848695260255
LOC119765574	Elizabethkingia	-0.570834606338165	0.139465590183973	Group		0.145547638805986
LOC119765574	Elstera	-0.432942545907066	0.283966717486278	Group		0.345864823861141
LOC119765574	Escherichia_Shigella	0.849760199333521	0.00755143272840897	Group	**	0.790084265531143
LOC119765574	Flavobacterium	-0.374667071887988	0.360473205612704	Group		0.367311862548864
LOC119765574	Granulicatella	-0.0932180503666723	0.826226051039357	Group		0.920301742174731
LOC119765574	Halomonas	0.873773385601816	0.00456399038684285	Group	**	0.306421243472199
LOC119765574	Lactiplantibacillus	0.693843599438827	0.056277025123479	Group		0.999684564800025
LOC119765574	Lactobacillus	0.298951956415831	0.471967157603721	Group		0.649626776724484
LOC119765574	Legionella	0.888693679589821	0.00316607539990921	Group	**	0.313583681850584
LOC119765574	Leifsonia	0.706650858932489	0.0500392519891339	Group		0.0982784880556084
LOC119765574	Lentilactobacillus	0.262649658617191	0.529711724835331	Group		0.979760284197608
LOC119765574	Leucobacter	0.82456675403685	0.0117844858261198	Group	*	0.331789476415645
LOC119765574	Massilia	-0.490159791100687	0.217545455591766	Group		0.234526033079973
LOC119765574	Microbacterium	-0.289376475418488	0.486948202338028	Group		0.710479167082653
LOC119765574	Nubsella	-0.465531855991787	0.245040968218787	Group		0.302549834513414
LOC119765574	Pseudomonas	0.0327997879664976	0.938544491911445	Group		0.991791831667697
LOC119765574	Rhodobacter	-0.420353981320309	0.29975903224055	Group		0.312561510321574
LOC119765574	Sphingobacterium	-0.0186741437834579	0.964994119698802	Group		0.999940222486647
LOC119765574	Sphingomonas	-0.418607691712926	0.301982391160485	Group		0.364763338048422
LOC119765574	Streptococcus	0.824831866844617	0.0117336251771007	Group	*	0.429492873622366
LOC119765574	Variovorax	0.0532837482538679	0.900281912171239	Group		0.911978785296683
LOC119765574	unclassified_Muribaculaceae	0.307463509102152	0.458807657263433	Group		0.641004686477293
LOC119765574	unclassified_Paracaedibacteraceae	-0.440519434388271	0.274662666375804	Group		0.299035884968612
LOC119765574	unclassified_TRA3_20	0.888544463115734	0.00317845562401686	Group	**	0.313732255225994
LOC119765587	Acinetobacter	0.231152564491701	0.581780007917554	Group		0.64296400509224
LOC119765587	Aeromonas	0.863476416187726	0.00572796081518323	Group	**	0.191511104203566
LOC119765587	Allorhizobium_Neorhizobium_Pararhizobium_Rhizobium	-0.323098276327386	0.435031629520716	Group		0.529329173473124
LOC119765587	Bacteroides	-0.124107209506371	0.76967740802074	Group		0.965068183468027
LOC119765587	Bosea	-0.354918293778634	0.388301288716853	Group		0.510622532550943
LOC119765587	Brevundimonas	-0.0414478250671109	0.922374287301653	Group		0.998741727438003
LOC119765587	Chryseobacterium	0.15823469542683	0.708225140004385	Group		0.876936559114036
LOC119765587	Comamonas	0.277980659969574	0.505014398339139	Group		0.526810444879456
LOC119765587	Cutibacterium	0.219326840763183	0.601760046108104	Group		0.681562339008101
LOC119765587	Delftia	0.0628456722659117	0.882474264270553	Group		0.999644906986278
LOC119765587	Dietzia	-0.16062028113538	0.703976661273533	Group		0.836946183127461
LOC119765587	Dyadobacter	-0.60371407937801	0.11300744561531	Group		0.160669997677767
LOC119765587	Elizabethkingia	-0.8420378539081	0.00872319175106903	Group	**	0.0161562869443171
LOC119765587	Elstera	-0.477809327963098	0.231124308291881	Group		0.304595121669289
LOC119765587	Escherichia_Shigella	-0.126581766480328	0.765182266756125	Group		0.895615273002205
LOC119765587	Flavobacterium	-0.726393038074857	0.0412733154167301	Group	*	0.0985456489663698
LOC119765587	Granulicatella	0.724577790391219	0.0420369598904968	Group	*	0.861490956455659
LOC119765587	Halomonas	-0.0844852568550589	0.842342323490014	Group		0.902456292497945
LOC119765587	Lactiplantibacillus	-0.343626096737606	0.404623161871236	Group		0.999684564800025
LOC119765587	Lactobacillus	0.283050784469955	0.496945194846131	Group		0.662137009891455
LOC119765587	Legionella	-0.0878180813565248	0.836185706829103	Group		0.903065618143853
LOC119765587	Leifsonia	0.320486251710354	0.4389674021768	Group		0.464544348265925
LOC119765587	Lentilactobacillus	0.0357000832792254	0.933119196619821	Group		0.992600895090534
LOC119765587	Leucobacter	-0.0109422052269863	0.979485002803742	Group		0.986834202491307
LOC119765587	Massilia	-0.627510613958276	0.0957989568648259	Group		0.130572027729061
LOC119765587	Microbacterium	-0.259296687521792	0.53517134510888	Group		0.720197721416202
LOC119765587	Nubsella	-0.477801473225318	0.231133078950636	Group		0.292216007887694
LOC119765587	Pseudomonas	-0.528752663329322	0.177875524375259	Group		0.971834353072257
LOC119765587	Rhodobacter	-0.781213163260598	0.0220738215363965	Group	*	0.0654258978533414
LOC119765587	Sphingobacterium	0.00206794921559863	0.996122606274997	Group		0.999940222486647
LOC119765587	Sphingomonas	-0.505619381243897	0.20114901914202	Group		0.280702759391606
LOC119765587	Streptococcus	-0.058094528042324	0.891317596190361	Group		0.930187664072583
LOC119765587	Variovorax	0.558470287177441	0.150222274542065	Group		0.295799549612912
LOC119765587	unclassified_Muribaculaceae	0.283421337180464	0.496357412330113	Group		0.664791002005933
LOC119765587	unclassified_Paracaedibacteraceae	-0.626146773298087	0.0967414215907497	Group		0.151877446774451
LOC119765587	unclassified_TRA3_20	-0.0911720429378592	0.829997373601551	Group		0.89959805022195
LOC119765592	Acinetobacter	-0.665430493118269	0.0717051557119345	Group		0.194739500210444
LOC119765592	Aeromonas	-0.55206750915348	0.155965756110302	Group		0.245742654836115
LOC119765592	Allorhizobium_Neorhizobium_Pararhizobium_Rhizobium	0.618088989123663	0.102418127882989	Group		0.389440821469675
LOC119765592	Bacteroides	-0.0639817286616118	0.880361256113089	Group		0.9809250466338
LOC119765592	Bosea	0.658652946694928	0.0757146270776627	Group		0.416578990221313
LOC119765592	Brevundimonas	-0.166294072520079	0.693899237214052	Group		0.992371772920606
LOC119765592	Chryseobacterium	-0.2817393855467	0.499027529285351	Group		0.825631779796333
LOC119765592	Comamonas	-0.707941184726752	0.0494350588356966	Group	*	0.113362938525502
LOC119765592	Cutibacterium	-0.400632693608104	0.325323450900497	Group		0.542164470621369
LOC119765592	Delftia	0.203339654429935	0.629117148441255	Group		0.999644906986278
LOC119765592	Dietzia	-0.39031156412953	0.339095473857225	Group		0.797896806674584
LOC119765592	Dyadobacter	0.871402252338994	0.00481707905693307	Group	**	0.0369615240654198
LOC119765592	Elizabethkingia	0.798620260765298	0.0174573356239525	Group	*	0.0264541568671431
LOC119765592	Elstera	0.853147746580124	0.00707098354806979	Group	**	0.0954780292496351
LOC119765592	Escherichia_Shigella	-0.321802139195773	0.436982790991749	Group		0.853753378166456
LOC119765592	Flavobacterium	0.934947862724928	0.000655075344601963	Group	***	0.0439810307750818
LOC119765592	Granulicatella	-0.218370085942871	0.603386238330215	Group		0.861490956455659
LOC119765592	Halomonas	-0.422847325186993	0.296598254519173	Group		0.676704197047503
LOC119765592	Lactiplantibacillus	-0.343009537424007	0.405522750854312	Group		0.999684564800025
LOC119765592	Lactobacillus	-0.454285240743374	0.258150996800111	Group		0.580485315268135
LOC119765592	Legionella	-0.41978146346089	0.300487085195994	Group		0.695003338182609
LOC119765592	Leifsonia	-0.732043304118216	0.0389504980799866	Group	*	0.0896603370088834
LOC119765592	Lentilactobacillus	-0.0591822267241024	0.889292162476461	Group		0.983272710062866
LOC119765592	Leucobacter	-0.468541167131524	0.241591558715236	Group		0.551953369490523
LOC119765592	Massilia	0.691046968113817	0.0576977548329198	Group		0.0945243638927516
LOC119765592	Microbacterium	0.108141475872017	0.798810022840115	Group		0.863865742004295
LOC119765592	Nubsella	0.838219879306203	0.00934275338258717	Group	**	0.202299967030831
LOC119765592	Pseudomonas	0.154169958732537	0.715479128301225	Group		0.971834353072257
LOC119765592	Rhodobacter	0.514675972172994	0.19185651363018	Group		0.216690277310348
LOC119765592	Sphingobacterium	-0.0358103275357104	0.932913016826803	Group		0.999940222486647
LOC119765592	Sphingomonas	0.68367000053928	0.0615471550667248	Group		0.165262910902789
LOC119765592	Streptococcus	-0.399318052489828	0.327062802315686	Group		0.628025105979754
LOC119765592	Variovorax	-0.51624403085456	0.19027121260635	Group		0.303884159242358
LOC119765592	unclassified_Muribaculaceae	-0.444627463869501	0.269682025647661	Group		0.586894864708786
LOC119765592	unclassified_Paracaedibacteraceae	0.77602646702623	0.0235816297784441	Group	*	0.0859680228876311
LOC119765592	unclassified_TRA3_20	-0.418475309898001	0.302151260630388	Group		0.697869159502323
LOC119765602	Acinetobacter	-0.233372387361292	0.578054793778707	Group		0.640310924181088
LOC119765602	Aeromonas	-0.465104613106681	0.245532702808335	Group		0.310220879606767
LOC119765602	Allorhizobium_Neorhizobium_Pararhizobium_Rhizobium	0.807240667880533	0.0154166984779751	Group	*	0.332462411677058
LOC119765602	Bacteroides	0.42264926480928	0.296848741679526	Group		0.964381247934991
LOC119765602	Bosea	0.628428929442041	0.0951673565464861	Group		0.422765961118698
LOC119765602	Brevundimonas	0.395801610150576	0.331736630797856	Group		0.96386730663106
LOC119765602	Chryseobacterium	0.139940085957523	0.741017811751004	Group		0.892452487639624
LOC119765602	Comamonas	-0.574163302611672	0.136645061600121	Group		0.173279702983994
LOC119765602	Cutibacterium	-0.632930366535338	0.0921061190625379	Group		0.540115909121554
LOC119765602	Delftia	0.0814025684529906	0.848043099040827	Group		0.999644906986278
LOC119765602	Dietzia	-0.295281816797796	0.477687307918067	Group		0.797896806674584
LOC119765602	Dyadobacter	0.735356438905472	0.0376263600626703	Group	*	0.0879991708210603
LOC119765602	Elizabethkingia	0.601964980381476	0.114336454344511	Group		0.122117194056864
LOC119765602	Elstera	0.739104425567974	0.0361619342481383	Group	*	0.162348235679543
LOC119765602	Escherichia_Shigella	-0.140303050834848	0.740363714537115	Group		0.880639319899708
LOC119765602	Flavobacterium	0.613280568102913	0.105894232136324	Group		0.145221062679818
LOC119765602	Granulicatella	-0.383934639040014	0.347736928566321	Group		0.861490956455659
LOC119765602	Halomonas	-0.276156034912268	0.507930465023782	Group		0.680521831629366
LOC119765602	Lactiplantibacillus	-0.352878004134306	0.391228585874213	Group		0.999684564800025
LOC119765602	Lactobacillus	-0.0656623095537502	0.877236593855961	Group		0.92306319324703
LOC119765602	Legionella	-0.240806335929135	0.565639226235572	Group		0.719458649909665
LOC119765602	Leifsonia	-0.527081497807277	0.179505784184515	Group		0.21177559115772
LOC119765602	Lentilactobacillus	0.0823253782352397	0.8463359447421	Group		0.983272710062866
LOC119765602	Leucobacter	-0.387580450164964	0.342784150497168	Group		0.551953369490523
LOC119765602	Massilia	0.83759839894327	0.00944617091320143	Group	**	0.0410950317966134
LOC119765602	Microbacterium	0.601499791455495	0.114691398918275	Group		0.710479167082653
LOC119765602	Nubsella	0.828585040690526	0.0110284388690318	Group	*	0.202299967030831
LOC119765602	Pseudomonas	0.106794868212403	0.801276926302472	Group		0.971834353072257
LOC119765602	Rhodobacter	0.396850128084063	0.33033976149052	Group		0.340482389561871
LOC119765602	Sphingobacterium	-0.380978332136243	0.35177699375861	Group		0.999940222486647
LOC119765602	Sphingomonas	0.800297548138926	0.017047791389621	Group	*	0.117120074101957
LOC119765602	Streptococcus	-0.346609924049556	0.400281846938609	Group		0.628025105979754
LOC119765602	Variovorax	-0.475017674547849	0.234252226332094	Group		0.327624210318802
LOC119765602	unclassified_Muribaculaceae	-0.0466252259740134	0.912704317574213	Group		0.943544198279244
LOC119765602	unclassified_Paracaedibacteraceae	0.612135093113605	0.106732100389962	Group		0.159620625722727
LOC119765602	unclassified_TRA3_20	-0.238838983599269	0.568915891925585	Group		0.723636627820072
LOC119765646	Acinetobacter	-0.62340657940872	0.0986510541906083	Group		0.202915333360566
LOC119765646	Aeromonas	-0.688085771939922	0.0592251713237225	Group		0.22528784311762
LOC119765646	Allorhizobium_Neorhizobium_Pararhizobium_Rhizobium	0.68238305829821	0.0622338885925624	Group		0.389440821469675
LOC119765646	Bacteroides	0.51534491013543	0.191179366359183	Group		0.964381247934991
LOC119765646	Bosea	0.56798474334797	0.141905795699713	Group		0.431081273562529
LOC119765646	Brevundimonas	-0.154880669253623	0.714209425380613	Group		0.992371772920606
LOC119765646	Chryseobacterium	-0.340041982140718	0.409864604414515	Group		0.800196081478096
LOC119765646	Comamonas	-0.67169217364594	0.0681143985255201	Group		0.122241349871995
LOC119765646	Cutibacterium	-0.421502262490076	0.298301364249711	Group		0.540115909121554
LOC119765646	Delftia	0.203005069083531	0.629693772360733	Group		0.999644906986278
LOC119765646	Dietzia	-0.19310035633846	0.646836497758758	Group		0.808796593421065
LOC119765646	Dyadobacter	0.72344093724146	0.0425195448849864	Group	*	0.0939592262549582
LOC119765646	Elizabethkingia	0.833234019468563	0.0101929352164758	Group	*	0.0178136835995821
LOC119765646	Elstera	0.628182471424809	0.0953366296326865	Group		0.206323431092168
LOC119765646	Escherichia_Shigella	-0.14312460380941	0.735283668240772	Group		0.878788305716966
LOC119765646	Flavobacterium	0.58324712348648	0.12911074000093	Group		0.161636544968356
LOC119765646	Granulicatella	-0.334652181096449	0.417801172413117	Group		0.861490956455659
LOC119765646	Halomonas	-0.235183940087978	0.575020761585008	Group		0.717051777293527
LOC119765646	Lactiplantibacillus	-0.0571134287324403	0.893144969227429	Group		0.999684564800025
LOC119765646	Lactobacillus	-0.507595499300344	0.199101634464348	Group		0.580485315268135
LOC119765646	Legionella	-0.221903262211274	0.59738805575093	Group		0.73931742485919
LOC119765646	Leifsonia	-0.719359394883334	0.0442797120289675	Group	*	0.0935525034737889
LOC119765646	Lentilactobacillus	-0.437369618631473	0.278512001021644	Group		0.979760284197608
LOC119765646	Leucobacter	-0.309154170294752	0.456211669279213	Group		0.580043979299241
LOC119765646	Massilia	0.916365751477738	0.0013722874343185	Group	**	0.0202175524152791
LOC119765646	Microbacterium	0.605402070664496	0.111733215614508	Group		0.710479167082653
LOC119765646	Nubsella	0.631847812720844	0.0928370476792915	Group		0.203911450986952
LOC119765646	Pseudomonas	0.343823511552158	0.404335306950153	Group		0.971834353072257
LOC119765646	Rhodobacter	0.736964454798556	0.0369937272866927	Group	*	0.0819887213343315
LOC119765646	Sphingobacterium	-0.147558631203724	0.7273174270837	Group		0.999940222486647
LOC119765646	Sphingomonas	0.719477323461894	0.0442282482161482	Group	*	0.151846130594361
LOC119765646	Streptococcus	-0.295557842494273	0.477256153644091	Group		0.64119199117611
LOC119765646	Variovorax	-0.692117553482097	0.0571513838189169	Group		0.295799549612912
LOC119765646	unclassified_Muribaculaceae	-0.503291655301669	0.203574830045341	Group		0.586894864708786
LOC119765646	unclassified_Paracaedibacteraceae	0.710441970312741	0.0482766173255271	Group	*	0.10894352867372
LOC119765646	unclassified_TRA3_20	-0.220180495308625	0.60031030278803	Group		0.742553736867282
LOC119765964	Acinetobacter	-0.641797714626077	0.0862443218440667	Group		0.196689691525808
LOC119765964	Aeromonas	-0.728290988351058	0.0404839466974579	Group	*	0.22528784311762
LOC119765964	Allorhizobium_Neorhizobium_Pararhizobium_Rhizobium	0.68423149573376	0.0612489495648358	Group		0.389440821469675
LOC119765964	Bacteroides	0.321917780970218	0.436808559887656	Group		0.964381247934991
LOC119765964	Bosea	0.633905416695239	0.0914506300518974	Group		0.422765961118698
LOC119765964	Brevundimonas	-0.139996223167315	0.740916638291877	Group		0.992371772920606
LOC119765964	Chryseobacterium	-0.295081160149876	0.478000831840186	Group		0.818623026315991
LOC119765964	Comamonas	-0.724089778261942	0.0422437080705868	Group	*	0.107650195770059
LOC119765964	Cutibacterium	-0.456473148045481	0.255573662449348	Group		0.540115909121554
LOC119765964	Delftia	0.215294079839355	0.608624158761705	Group		0.999644906986278
LOC119765964	Dietzia	-0.330182208534721	0.424432426193749	Group		0.797896806674584
LOC119765964	Dyadobacter	0.846774557833755	0.00799171982221702	Group	**	0.0479130141078486
LOC119765964	Elizabethkingia	0.935893211395061	0.000627384285494692	Group	***	0.00403008543057038
LOC119765964	Elstera	0.761643717334141	0.0280911563526411	Group	*	0.152225063182111
LOC119765964	Escherichia_Shigella	-0.284302032729492	0.494961502647701	Group		0.853753378166456
LOC119765964	Flavobacterium	0.795182989609575	0.0183157211321849	Group	*	0.0888321686285092
LOC119765964	Granulicatella	-0.414064233294568	0.307804029412576	Group		0.861490956455659
LOC119765964	Halomonas	-0.37963059164945	0.353625896078635	Group		0.676704197047503
LOC119765964	Lactiplantibacillus	-0.186958218861227	0.657536210424041	Group		0.999684564800025
LOC119765964	Lactobacillus	-0.442081492138798	0.272763496032793	Group		0.580485315268135
LOC119765964	Legionella	-0.371606735060183	0.364724714128898	Group		0.695003338182609
LOC119765964	Leifsonia	-0.744670370040361	0.0340523059719327	Group	*	0.0860726397207386
LOC119765964	Lentilactobacillus	-0.239404450360501	0.567973423853517	Group		0.979760284197608
LOC119765964	Leucobacter	-0.44416699180607	0.270238066435111	Group		0.551953369490523
LOC119765964	Massilia	0.902426084048746	0.00215578317557963	Group	**	0.0233237345984779
LOC119765964	Microbacterium	0.451743144761734	0.261161816576065	Group		0.710479167082653
LOC119765964	Nubsella	0.761612333786753	0.0281015326429346	Group	*	0.202299967030831
LOC119765964	Pseudomonas	0.31526318526806	0.446881504578293	Group		0.971834353072257
LOC119765964	Rhodobacter	0.763507219688826	0.0274792585288788	Group	*	0.07065891301917
LOC119765964	Sphingobacterium	-0.113285820223259	0.789399432167926	Group		0.999940222486647
LOC119765964	Sphingomonas	0.775792170971051	0.0236512051339255	Group	*	0.126751580507091
LOC119765964	Streptococcus	-0.406265305264992	0.317920619938309	Group		0.628025105979754
LOC119765964	Variovorax	-0.609010071241011	0.109037085898038	Group		0.295799549612912
LOC119765964	unclassified_Muribaculaceae	-0.437916753476119	0.277841465520919	Group		0.586894864708786
LOC119765964	unclassified_Paracaedibacteraceae	0.809584039477912	0.014889255458439	Group	*	0.0721188986834611
LOC119765964	unclassified_TRA3_20	-0.369410929586927	0.367789060257955	Group		0.697869159502323
LOC119765965	Acinetobacter	-0.585728700115442	0.12709388733082	Group		0.219889710578806
LOC119765965	Aeromonas	-0.67927412882776	0.0639115638552233	Group		0.22528784311762
LOC119765965	Allorhizobium_Neorhizobium_Pararhizobium_Rhizobium	0.235448018605245	0.57457893230958	Group		0.650765901605021
LOC119765965	Bacteroides	0.222258085676676	0.596786767842054	Group		0.964381247934991
LOC119765965	Bosea	0.224005031006531	0.593829288765996	Group		0.676064715472168
LOC119765965	Brevundimonas	-0.325238494781663	0.431817802261197	Group		0.96386730663106
LOC119765965	Chryseobacterium	-0.507117947535628	0.199595397897988	Group		0.733137590607117
LOC119765965	Comamonas	-0.653655784477597	0.0787530974232223	Group		0.130642578223698
LOC119765965	Cutibacterium	-0.411429451034519	0.311204390658218	Group		0.541677756209186
LOC119765965	Delftia	-0.131213318486276	0.756784306314489	Group		0.999644906986278
LOC119765965	Dietzia	-0.231022998017939	0.581997691400038	Group		0.797896806674584
LOC119765965	Dyadobacter	0.568415752153321	0.1415352385239	Group		0.185314556615529
LOC119765965	Elizabethkingia	0.956250020803743	0.000202541090627895	Group	***	0.00239971478454717
LOC119765965	Elstera	0.432877675164727	0.28404703159469	Group		0.345864823861141
LOC119765965	Escherichia_Shigella	-0.293063430609822	0.481158027482604	Group		0.853753378166456
LOC119765965	Flavobacterium	0.800078437762841	0.0171009462677558	Group	*	0.0888321686285092
LOC119765965	Granulicatella	-0.375082447024857	0.359897895368709	Group		0.861490956455659
LOC119765965	Halomonas	-0.303222241031831	0.465346276525376	Group		0.676704197047503
LOC119765965	Lactiplantibacillus	0.0101983234805302	0.98087946928865	Group		0.999684564800025
LOC119765965	Lactobacillus	-0.429376624965328	0.288397999438971	Group		0.580485315268135
LOC119765965	Legionella	-0.293818464987977	0.479975644684298	Group		0.695003338182609
LOC119765965	Leifsonia	-0.683456174000519	0.0616609429321532	Group		0.106651262161752
LOC119765965	Lentilactobacillus	-0.0918446238189738	0.828757316268267	Group		0.983272710062866
LOC119765965	Leucobacter	-0.366015696690079	0.372549953060749	Group		0.551953369490523
LOC119765965	Massilia	0.588416725450342	0.124929298134249	Group		0.15661520414444
LOC119765965	Microbacterium	0.393552091851339	0.334742792094192	Group		0.710479167082653
LOC119765965	Nubsella	0.583232758240968	0.12912246681344	Group		0.221339717934812
LOC119765965	Pseudomonas	0.311609132563475	0.45245278516402	Group		0.971834353072257
LOC119765965	Rhodobacter	0.873238365062218	0.00462033118946836	Group	**	0.0338404257119546
LOC119765965	Sphingobacterium	-0.153085678785689	0.717417320387945	Group		0.999940222486647
LOC119765965	Sphingomonas	0.402538782165721	0.322809323022587	Group		0.382278360482897
LOC119765965	Streptococcus	-0.303825199926232	0.464414440510405	Group		0.634245706073898
LOC119765965	Variovorax	-0.61783597968626	0.102599381596847	Group		0.295799549612912
LOC119765965	unclassified_Muribaculaceae	-0.428254922745731	0.28979882375914	Group		0.586894864708786
LOC119765965	unclassified_Paracaedibacteraceae	0.566192867562501	0.143452096582902	Group		0.189419895922804
LOC119765965	unclassified_TRA3_20	-0.291857711866702	0.483048555378532	Group		0.697869159502323
LOC119765978	Acinetobacter	0.77033995362548	0.0253063411993697	Group	*	0.154793159898253
LOC119765978	Aeromonas	0.069274869347217	0.870524584960531	Group		0.879990766143707
LOC119765978	Allorhizobium_Neorhizobium_Pararhizobium_Rhizobium	-0.416779712386583	0.304318215488046	Group		0.43359847200825
LOC119765978	Bacteroides	-0.145765557917428	0.730536361085886	Group		0.964381247934991
LOC119765978	Bosea	-0.415001710196189	0.30659845828898	Group		0.461690209533184
LOC119765978	Brevundimonas	0.447400181914773	0.266345846394078	Group		0.96386730663106
LOC119765978	Chryseobacterium	0.388739467420171	0.341216512010697	Group		0.78226816516031
LOC119765978	Comamonas	0.946038547484655	0.000377091386436046	Group	***	0.0900061470969223
LOC119765978	Cutibacterium	0.615038267319703	0.104615868040804	Group		0.540115909121554
LOC119765978	Delftia	-0.120817050386315	0.775662799110814	Group		0.999644906986278
LOC119765978	Dietzia	0.811163480639004	0.0145402440929641	Group	*	0.747739786653069
LOC119765978	Dyadobacter	-0.582705661447109	0.129553164783069	Group		0.174737722812878
LOC119765978	Elizabethkingia	-0.670836800434995	0.0685985046692138	Group		0.0788035103543202
LOC119765978	Elstera	-0.520551620110208	0.185952213691182	Group		0.267209572230432
LOC119765978	Escherichia_Shigella	0.781484082919805	0.0219967588579157	Group	*	0.853753378166456
LOC119765978	Flavobacterium	-0.521224308565138	0.185282508226832	Group		0.209657220217347
LOC119765978	Granulicatella	-0.251367635465356	0.548162891791997	Group		0.861490956455659
LOC119765978	Halomonas	0.841569425552278	0.00879775490803802	Group	**	0.432530593521959
LOC119765978	Lactiplantibacillus	0.632683424543576	0.0922725579893253	Group		0.999684564800025
LOC119765978	Lactobacillus	0.297264185286082	0.474594259035521	Group		0.651018345112857
LOC119765978	Legionella	0.828299963786826	0.0110810339818328	Group	*	0.481007541567379
LOC119765978	Leifsonia	0.898353771454559	0.00242942488839537	Group	**	0.0796322001854435
LOC119765978	Lentilactobacillus	0.200431463593721	0.63413456503419	Group		0.979760284197608
LOC119765978	Leucobacter	0.875034755403265	0.00443291415258162	Group	**	0.238096744595328
LOC119765978	Massilia	-0.573488984554708	0.137213853208074	Group		0.167836985427082
LOC119765978	Microbacterium	-0.243310447340692	0.561478108327358	Group		0.725389387291943
LOC119765978	Nubsella	-0.516283365875022	0.190231534815197	Group		0.259731658842715
LOC119765978	Pseudomonas	0.294550468728707	0.478830423619488	Group		0.971834353072257
LOC119765978	Rhodobacter	-0.558858129561189	0.149878162427334	Group		0.180856474581561
LOC119765978	Sphingobacterium	0.348253087455805	0.397899815627907	Group		0.999940222486647
LOC119765978	Sphingomonas	-0.509272353175672	0.197372961680973	Group		0.278001426796569
LOC119765978	Streptococcus	0.852467744143383	0.00716581292638496	Group	**	0.353464690674948
LOC119765978	Variovorax	0.315815839585363	0.446041349652363	Group		0.504315225085938
LOC119765978	unclassified_Muribaculaceae	0.294167284551035	0.479429781208719	Group		0.656905771644826
LOC119765978	unclassified_Paracaedibacteraceae	-0.569091683884214	0.14095518994358	Group		0.187294499226846
LOC119765978	unclassified_TRA3_20	0.82893545598552	0.0109640060479272	Group	*	0.49074078921926
LOC119765979	Acinetobacter	0.393343754350216	0.335021844900224	Group		0.405828626078747
LOC119765979	Aeromonas	-0.0755479679362981	0.85888562434445	Group		0.869315977403909
LOC119765979	Allorhizobium_Neorhizobium_Pararhizobium_Rhizobium	-0.392598677239186	0.33602070650246	Group		0.452710171469591
LOC119765979	Bacteroides	-0.158539529829723	0.707681892883833	Group		0.964381247934991
LOC119765979	Bosea	-0.364218259650006	0.375081476395376	Group		0.503595948505538
LOC119765979	Brevundimonas	0.0705825233164354	0.868096655042645	Group		0.993706134695294
LOC119765979	Chryseobacterium	-0.0168741781504604	0.968366921352171	Group		0.983008336374715
LOC119765979	Comamonas	0.816367271497835	0.0134269212453204	Group	*	0.101827653984044
LOC119765979	Cutibacterium	0.752307433970734	0.0312829255085161	Group	*	0.540115909121554
LOC119765979	Delftia	-0.0264351540206031	0.950457173051256	Group		0.999644906986278
LOC119765979	Dietzia	0.923051481789634	0.00107432056403711	Group	**	0.607775658700802
LOC119765979	Dyadobacter	-0.49828606866075	0.208843041322557	Group		0.241981606364631
LOC119765979	Elizabethkingia	-0.54894800566075	0.158806806296339	Group		0.163404023336846
LOC119765979	Elstera	-0.452646613163896	0.260089763760675	Group		0.326789141512314
LOC119765979	Escherichia_Shigella	0.868871334590873	0.00509698253261126	Group	**	0.790084265531143
LOC119765979	Flavobacterium	-0.403011712430292	0.322186950868104	Group		0.33066915509478
LOC119765979	Granulicatella	-0.0964912695483281	0.820198718216814	Group		0.916938160004644
LOC119765979	Halomonas	0.933966815196028	0.00068464626156528	Group	***	0.275798335700547
LOC119765979	Lactiplantibacillus	0.769696050936055	0.0255064032441428	Group	*	0.999684564800025
LOC119765979	Lactobacillus	-0.172211622240025	0.683430475193776	Group		0.797045295276353
LOC119765979	Legionella	0.909943760346959	0.00170481343036499	Group	**	0.310904652660058
LOC119765979	Leifsonia	0.666393440666858	0.0711458749114711	Group		0.113280355507922
LOC119765979	Lentilactobacillus	-0.172245861426344	0.68337002883785	Group		0.979760284197608
LOC119765979	Leucobacter	0.983361010566624	1.13732698321378e-05	Group	***	0.0162410648700077
LOC119765979	Massilia	-0.510866633198348	0.195736790888031	Group		0.216618966838998
LOC119765979	Microbacterium	-0.267301003066684	0.522172159885535	Group		0.712642637178621
LOC119765979	Nubsella	-0.466551606287605	0.24386930615778	Group		0.301963172634915
LOC119765979	Pseudomonas	0.451478274030106	0.261476528716826	Group		0.971834353072257
LOC119765979	Rhodobacter	-0.463476211933742	0.247411482442817	Group		0.265656842765122
LOC119765979	Sphingobacterium	0.533632780500881	0.17316054919374	Group		0.999940222486647
LOC119765979	Sphingomonas	-0.538086468260166	0.168917066918139	Group		0.252956970719419
LOC119765979	Streptococcus	0.965668469755464	9.85755740807726e-05	Group	***	0.119128581276614
LOC119765979	Variovorax	0.0207972659312722	0.96101636912467	Group		0.964608207713591
LOC119765979	unclassified_Muribaculaceae	-0.176398254710856	0.676050310869361	Group		0.790652865299647
LOC119765979	unclassified_Paracaedibacteraceae	-0.47868314783551	0.230149660050787	Group		0.261184789544113
LOC119765979	unclassified_TRA3_20	0.90979589320384	0.00171302868407164	Group	**	0.313732255225994
LOC119766019	Acinetobacter	-0.418428958320719	0.302210398556713	Group		0.374763237503313
LOC119766019	Aeromonas	-0.514635853897806	0.19189716460646	Group		0.268101414366366
LOC119766019	Allorhizobium_Neorhizobium_Pararhizobium_Rhizobium	0.203843934159715	0.628248382764348	Group		0.698150041904105
LOC119766019	Bacteroides	0.0592566812726816	0.889153537635754	Group		0.983614141104294
LOC119766019	Bosea	0.161643119916917	0.702157132555443	Group		0.767577471454774
LOC119766019	Brevundimonas	-0.10214902179272	0.809798746086008	Group		0.992371772920606
LOC119766019	Chryseobacterium	-0.340064294913229	0.409831884151518	Group		0.800196081478096
LOC119766019	Comamonas	-0.560199449392721	0.148691422785863	Group		0.183923832586198
LOC119766019	Cutibacterium	-0.413439825218571	0.308608256971261	Group		0.541677756209186
LOC119766019	Delftia	-0.181352106256919	0.667346758362769	Group		0.999644906986278
LOC119766019	Dietzia	-0.324367626839025	0.433124325397322	Group		0.797896806674584
LOC119766019	Dyadobacter	0.513042078786293	0.193515795760803	Group		0.230067721767762
LOC119766019	Elizabethkingia	0.753239997561526	0.0309545876589024	Group	*	0.040419901875509
LOC119766019	Elstera	0.474780409134038	0.234519063248984	Group		0.307226328386338
LOC119766019	Escherichia_Shigella	-0.338996410165968	0.411399127488141	Group		0.853753378166456
LOC119766019	Flavobacterium	0.894042432600983	0.00274263832225308	Group	**	0.0765670842268159
LOC119766019	Granulicatella	-0.333293886065793	0.419811528545043	Group		0.861490956455659
LOC119766019	Halomonas	-0.348803396321318	0.397103438015748	Group		0.676704197047503
LOC119766019	Lactiplantibacillus	-0.252540591867358	0.54623396230917	Group		0.999684564800025
LOC119766019	Lactobacillus	-0.23737242163296	0.571362736810171	Group		0.713686684687433
LOC119766019	Legionella	-0.335085166682715	0.417161192139512	Group		0.695003338182609
LOC119766019	Leifsonia	-0.551708014998419	0.156291733389149	Group		0.188878559800787
LOC119766019	Lentilactobacillus	0.304066964144749	0.464041019864643	Group		0.979760284197608
LOC119766019	Leucobacter	-0.401215418325672	0.324553864045102	Group		0.551953369490523
LOC119766019	Massilia	0.368011143806133	0.369748548532562	Group		0.373144986139124
LOC119766019	Microbacterium	0.297341431172533	0.474473895264633	Group		0.710479167082653
LOC119766019	Nubsella	0.766634500688261	0.0264710059116537	Group	*	0.202299967030831
LOC119766019	Pseudomonas	0.202614904066361	0.630366388584497	Group		0.971834353072257
LOC119766019	Rhodobacter	0.528424932669019	0.178194604302599	Group		0.205444108312702
LOC119766019	Sphingobacterium	-0.149414469213394	0.723989483576936	Group		0.999940222486647
LOC119766019	Sphingomonas	0.299778530566303	0.470682673025037	Group		0.508556111176359
LOC119766019	Streptococcus	-0.300943483978471	0.468874726289464	Group		0.635438199113086
LOC119766019	Variovorax	-0.428736153877501	0.289197439574506	Group		0.371803303963607
LOC119766019	unclassified_Muribaculaceae	-0.226679880162118	0.589310369811	Group		0.731192589236749
LOC119766019	unclassified_Paracaedibacteraceae	0.394282267657623	0.333765630090824	Group		0.351202232446461
LOC119766019	unclassified_TRA3_20	-0.333293886065793	0.419811528545043	Group		0.697869159502323
LOC119766020	Acinetobacter	0.853395989697401	0.00703656570874744	Group	**	0.0870419813501661
LOC119766020	Aeromonas	0.747625896166003	0.0329634733533211	Group	*	0.22528784311762
LOC119766020	Allorhizobium_Neorhizobium_Pararhizobium_Rhizobium	-0.48871482312309	0.219112213991298	Group		0.396464910056276
LOC119766020	Bacteroides	-0.359865113905067	0.381244144503778	Group		0.964381247934991
LOC119766020	Bosea	-0.438271773056129	0.277406799980174	Group		0.443712682892927
LOC119766020	Brevundimonas	0.512331246118629	0.194240036895184	Group		0.96386730663106
LOC119766020	Chryseobacterium	0.673610907973338	0.067035829392851	Group		0.727125091443449
LOC119766020	Comamonas	0.649981980227981	0.081031620219445	Group		0.132422870906287
LOC119766020	Cutibacterium	0.169308651885819	0.688560736406571	Group		0.744964771662794
LOC119766020	Delftia	-0.266720889641011	0.523110304691372	Group		0.999644906986278
LOC119766020	Dietzia	0.149286375600756	0.724219064102681	Group		0.847669480840765
LOC119766020	Dyadobacter	-0.654631590637109	0.0781542685058759	Group		0.127119022192935
LOC119766020	Elizabethkingia	-0.85201791182902	0.0072289879099214	Group	**	0.0141821946252273
LOC119766020	Elstera	-0.560067310019954	0.148808103474431	Group		0.240903674546349
LOC119766020	Escherichia_Shigella	0.164348529608033	0.697350450911746	Group		0.867575404822373
LOC119766020	Flavobacterium	-0.674818875008129	0.0663620133562501	Group		0.115617715701179
LOC119766020	Granulicatella	0.230674580804885	0.582583200606077	Group		0.861490956455659
LOC119766020	Halomonas	0.208626470960708	0.620027741748441	Group		0.745575647664668
LOC119766020	Lactiplantibacillus	-0.00934655979643887	0.982476220977996	Group		0.999684564800025
LOC119766020	Lactobacillus	0.786497415649674	0.0206008147280583	Group	*	0.580485315268135
LOC119766020	Legionella	0.216146204633624	0.607171666686002	Group		0.745067679262476
LOC119766020	Leifsonia	0.764505732403866	0.027154802606741	Group	*	0.0816958763851614
LOC119766020	Lentilactobacillus	0.554942044092591	0.153372606443046	Group		0.979760284197608
LOC119766020	Leucobacter	0.229796385313752	0.584059874838749	Group		0.671585498327905
LOC119766020	Massilia	-0.730602364433771	0.0395351065787591	Group	*	0.0768162813491048
LOC119766020	Microbacterium	-0.430364413434324	0.287167148112852	Group		0.710479167082653
LOC119766020	Nubsella	-0.604286086426614	0.112574730943459	Group		0.213477064512322
LOC119766020	Pseudomonas	-0.478414939376781	0.230448591870486	Group		0.971834353072257
LOC119766020	Rhodobacter	-0.715171190763688	0.0461309620268777	Group	*	0.0901362451244652
LOC119766020	Sphingobacterium	-0.132414911668225	0.754608930589297	Group		0.999940222486647
LOC119766020	Sphingomonas	-0.504262864182271	0.202560838720925	Group		0.28112661899167
LOC119766020	Streptococcus	0.200743127296418	0.633596274094586	Group		0.734132206776934
LOC119766020	Variovorax	0.721309444671584	0.0434333592413636	Group	*	0.295799549612912
LOC119766020	unclassified_Muribaculaceae	0.787651254220691	0.020287566836565	Group	*	0.586894864708786
LOC119766020	unclassified_Paracaedibacteraceae	-0.636706112204464	0.0895828607356694	Group		0.145919323371497
LOC119766020	unclassified_TRA3_20	0.214916885419993	0.609267463977794	Group		0.74865283880867
LOC119766021	Acinetobacter	-0.471619745375637	0.238088453603788	Group		0.313090202589965
LOC119766021	Aeromonas	-0.621257971724672	0.100163423656231	Group		0.22528784311762
LOC119766021	Allorhizobium_Neorhizobium_Pararhizobium_Rhizobium	0.453307871571272	0.259306512914258	Group		0.408281764321865
LOC119766021	Bacteroides	0.594310887591428	0.120255862606893	Group		0.964381247934991
LOC119766021	Bosea	0.33825579428951	0.412487573610251	Group		0.528642225774758
LOC119766021	Brevundimonas	-0.175032066644328	0.678456171636843	Group		0.992371772920606
LOC119766021	Chryseobacterium	-0.32182300810822	0.436951346808839	Group		0.811618567036825
LOC119766021	Comamonas	-0.554583493541371	0.153694759959467	Group		0.187616280213147
LOC119766021	Cutibacterium	-0.390339760812951	0.339057487450988	Group		0.544777652831457
LOC119766021	Delftia	0.0676358674964445	0.873568977354791	Group		0.999644906986278
LOC119766021	Dietzia	-0.132085498887675	0.755205162978626	Group		0.861254842919059
LOC119766021	Dyadobacter	0.498518978597248	0.208596348244104	Group		0.241811690026858
LOC119766021	Elizabethkingia	0.77848515832464	0.0228591591591396	Group	*	0.0324050367669445
LOC119766021	Elstera	0.35550627300281	0.387459483908328	Group		0.436388430851085
LOC119766021	Escherichia_Shigella	-0.141412364711305	0.738365469290012	Group		0.879561034634775
LOC119766021	Flavobacterium	0.374919431193462	0.360123628742708	Group		0.367263283222331
LOC119766021	Granulicatella	-0.365128822916375	0.37379807420078	Group		0.861490956455659
LOC119766021	Halomonas	-0.189171835394583	0.653674086173411	Group		0.767328929714004
LOC119766021	Lactiplantibacillus	0.0920539332693204	0.828371469156997	Group		0.999684564800025
LOC119766021	Lactobacillus	-0.365144104569639	0.373776552107199	Group		0.592648959967416
LOC119766021	Legionella	-0.175123395900592	0.678295266303385	Group		0.790921734465744
LOC119766021	Leifsonia	-0.581872147358134	0.130235877209162	Group		0.164204546277801
LOC119766021	Lentilactobacillus	-0.41978975197069	0.300476538892599	Group		0.979760284197608
LOC119766021	Leucobacter	-0.260732884545216	0.532830285217612	Group		0.632242800004863
LOC119766021	Massilia	0.787411828857584	0.0203523210172909	Group	*	0.0559121312082627
LOC119766021	Microbacterium	0.646860387535271	0.0829975130059424	Group		0.710479167082653
LOC119766021	Nubsella	0.3767211635156	0.357632282629662	Group		0.389719218717716
LOC119766021	Pseudomonas	0.326659917193383	0.42968886270928	Group		0.971834353072257
LOC119766021	Rhodobacter	0.813139224368871	0.0141109653822218	Group	*	0.0542743942800681
LOC119766021	Sphingobacterium	-0.20732661494674	0.622258689986112	Group		0.999940222486647
LOC119766021	Sphingomonas	0.547653527374532	0.159993955710141	Group		0.245215847147375
LOC119766021	Streptococcus	-0.266342985976353	0.523721777393001	Group		0.659184878224809
LOC119766021	Variovorax	-0.589993303851068	0.123669424514518	Group		0.295799549612912
LOC119766021	unclassified_Muribaculaceae	-0.367332762913099	0.370699861956824	Group		0.599236264052376
LOC119766021	unclassified_Paracaedibacteraceae	0.551802950850822	0.156205612585227	Group		0.200542846984359
LOC119766021	unclassified_TRA3_20	-0.173288073979873	0.68153079612813	Group		0.793860209273104
LOC119766034	Acinetobacter	-0.501362890804341	0.205596438961742	Group		0.284741706678528
LOC119766034	Aeromonas	-0.427450288081833	0.290805715050122	Group		0.350737232173725
LOC119766034	Allorhizobium_Neorhizobium_Pararhizobium_Rhizobium	0.653484807930968	0.0788582968526659	Group		0.389440821469675
LOC119766034	Bacteroides	0.446711120632597	0.267173011896213	Group		0.964381247934991
LOC119766034	Bosea	0.536982203689483	0.169963913456593	Group		0.431081273562529
LOC119766034	Brevundimonas	0.000407023898615293	0.999236830274385	Group		0.999812521659072
LOC119766034	Chryseobacterium	-0.13579529493271	0.748496648726882	Group		0.892467321229697
LOC119766034	Comamonas	-0.824352564263664	0.0118256787331211	Group	*	0.101827653984044
LOC119766034	Cutibacterium	-0.725939149772767	0.0414634626047306	Group	*	0.540115909121554
LOC119766034	Delftia	0.0405368234986488	0.924076679254472	Group		0.999644906986278
LOC119766034	Dietzia	-0.526577490017108	0.179999020368286	Group		0.797896806674584
LOC119766034	Dyadobacter	0.719002642308709	0.0444356186446684	Group	*	0.0952928532925745
LOC119766034	Elizabethkingia	0.82018384245771	0.0126455985340059	Group	*	0.0207356931185158
LOC119766034	Elstera	0.635887197247111	0.0901266852507472	Group		0.203775676567873
LOC119766034	Escherichia_Shigella	-0.453321937809036	0.259289864489474	Group		0.853753378166456
LOC119766034	Flavobacterium	0.607448584543985	0.110199335505723	Group		0.148550916852946
LOC119766034	Granulicatella	-0.234374679581801	0.576375457027269	Group		0.861490956455659
LOC119766034	Halomonas	-0.55219557960556	0.155849715977982	Group		0.676704197047503
LOC119766034	Lactiplantibacillus	-0.383249566141845	0.348671237648032	Group		0.999684564800025
LOC119766034	Lactobacillus	-0.174260795908765	0.679815431452014	Group		0.79553448806126
LOC119766034	Legionella	-0.522045501637222	0.184466703116188	Group		0.695003338182609
LOC119766034	Leifsonia	-0.769854097654419	0.025457207493161	Group	*	0.0811742355025991
LOC119766034	Lentilactobacillus	-0.103503905702971	0.807311776388288	Group		0.983145559059721
LOC119766034	Leucobacter	-0.650513898738456	0.0806993699405254	Group		0.551953369490523
LOC119766034	Massilia	0.868813402056223	0.00510350867104581	Group	**	0.0337645167263153
LOC119766034	Microbacterium	0.596026497658408	0.118914391549958	Group		0.710479167082653
LOC119766034	Nubsella	0.686296521996381	0.06015962823066	Group		0.202299967030831
LOC119766034	Pseudomonas	-0.00309340103711625	0.994199910056747	Group		0.996929941775393
LOC119766034	Rhodobacter	0.717443671505137	0.0451208060931039	Group	*	0.0890828133766702
LOC119766034	Sphingobacterium	-0.456264133685877	0.255819319386995	Group		0.999940222486647
LOC119766034	Sphingomonas	0.753686862726036	0.0307980085018071	Group	*	0.139398476683273
LOC119766034	Streptococcus	-0.623993739271077	0.0982400583954681	Group		0.628025105979754
LOC119766034	Variovorax	-0.50600596569781	0.200747625253062	Group		0.308852329876926
LOC119766034	unclassified_Muribaculaceae	-0.165226274897194	0.69579284664708	Group		0.802352724401714
LOC119766034	unclassified_Paracaedibacteraceae	0.686810611024779	0.0598902474670364	Group		0.120628940106522
LOC119766034	unclassified_TRA3_20	-0.520596297421444	0.185907694564338	Group		0.697869159502323
LOC119766057	Acinetobacter	0.574041229108276	0.136747934084419	Group		0.226228443998659
LOC119766057	Aeromonas	0.415022228812982	0.306572097188299	Group		0.36329253815548
LOC119766057	Allorhizobium_Neorhizobium_Pararhizobium_Rhizobium	-0.475194497649922	0.234053465932941	Group		0.401952940381353
LOC119766057	Bacteroides	-0.134921139575662	0.750076179506397	Group		0.964381247934991
LOC119766057	Bosea	-0.438150938209863	0.277554705644015	Group		0.443712682892927
LOC119766057	Brevundimonas	0.148153509848086	0.726250264953706	Group		0.992371772920606
LOC119766057	Chryseobacterium	0.418200614684323	0.302501813281211	Group		0.771780733821324
LOC119766057	Comamonas	0.71162107390632	0.0477361487976165	Group	*	0.112578566348124
LOC119766057	Cutibacterium	0.585011634023246	0.127674842897584	Group		0.540115909121554
LOC119766057	Delftia	0.270736438149514	0.516629339463985	Group		0.999644906986278
LOC119766057	Dietzia	-0.0429621682994159	0.919545001217679	Group		0.959773372384279
LOC119766057	Dyadobacter	-0.632502014919583	0.0923949386583335	Group		0.141251465361918
LOC119766057	Elizabethkingia	-0.695386591183319	0.0555022022453478	Group		0.0656626641346087
LOC119766057	Elstera	-0.556135754059512	0.152302740548339	Group		0.244443667413373
LOC119766057	Escherichia_Shigella	-0.109271085358443	0.79674176718885	Group		0.907244575715066
LOC119766057	Flavobacterium	-0.68341785077683	0.0616813498455386	Group		0.112942289830808
LOC119766057	Granulicatella	-0.0382173554597211	0.928412201665113	Group		0.965130470905021
LOC119766057	Halomonas	-0.0129885374903296	0.975649231059048	Group		0.990400752402234
LOC119766057	Lactiplantibacillus	-0.114530219573482	0.787126339137402	Group		0.999684564800025
LOC119766057	Lactobacillus	0.604699541283537	0.112262544756491	Group		0.580485315268135
LOC119766057	Legionella	-0.0525875558112244	0.901579967426107	Group		0.943245873333636
LOC119766057	Leifsonia	0.797845491158511	0.0176485703783817	Group	*	0.0796322001854435
LOC119766057	Lentilactobacillus	0.328278759076982	0.427269624023346	Group		0.979760284197608
LOC119766057	Leucobacter	0.13015447523474	0.758702404031772	Group		0.816103119957629
LOC119766057	Massilia	-0.675819296423905	0.0658070134178065	Group		0.102548755043562
LOC119766057	Microbacterium	-0.354619067901659	0.388729996719906	Group		0.710479167082653
LOC119766057	Nubsella	-0.586176780110256	0.126731613352199	Group		0.220447662704623
LOC119766057	Pseudomonas	-0.042657496029892	0.92011416975557	Group		0.989682696186849
LOC119766057	Rhodobacter	-0.618700341813253	0.101980917103995	Group		0.139461658574151
LOC119766057	Sphingobacterium	0.417473900387117	0.30343015214982	Group		0.999940222486647
LOC119766057	Sphingomonas	-0.509149365491273	0.197499479771567	Group		0.27801761363301
LOC119766057	Streptococcus	0.0732711446774774	0.863107521670984	Group		0.907013426034247
LOC119766057	Variovorax	0.966166177568435	9.43858946444998e-05	Group	***	0.114065353677878
LOC119766057	unclassified_Muribaculaceae	0.584095103665213	0.128419561763019	Group		0.586894864708786
LOC119766057	unclassified_Paracaedibacteraceae	-0.601881089754291	0.114400417827062	Group		0.166069555488294
LOC119766057	unclassified_TRA3_20	-0.0523727824340998	0.901980452352323	Group		0.943887618131429
LOC119766089	Acinetobacter	-0.290892334923366	0.484564334114478	Group		0.551408660807294
LOC119766089	Aeromonas	0.295797974429486	0.476881191073072	Group		0.519901596221748
LOC119766089	Allorhizobium_Neorhizobium_Pararhizobium_Rhizobium	-0.505863990995805	0.200894989759951	Group		0.39407342669821
LOC119766089	Bacteroides	-0.0937340525178437	0.82527538083976	Group		0.977888925202894
LOC119766089	Bosea	-0.414682518593166	0.307008676376781	Group		0.461690209533184
LOC119766089	Brevundimonas	-0.760912987059864	0.0283333697357823	Group	*	0.96386730663106
LOC119766089	Chryseobacterium	-0.511932694531471	0.194646732913514	Group		0.7311026060999
LOC119766089	Comamonas	0.218583585957388	0.603023229288599	Group		0.623399121125126
LOC119766089	Cutibacterium	0.616160116209857	0.103804586665807	Group		0.540115909121554
LOC119766089	Delftia	0.266170195242781	0.524001452351821	Group		0.999644906986278
LOC119766089	Dietzia	0.0379084682144167	0.928989688289214	Group		0.965024192677809
LOC119766089	Dyadobacter	-0.510919635387461	0.19568251960448	Group		0.231845416609818
LOC119766089	Elizabethkingia	-0.368797662633932	0.36864696490376	Group		0.369564377508249
LOC119766089	Elstera	-0.521686597938622	0.184823015752581	Group		0.266220041164475
LOC119766089	Escherichia_Shigella	-0.0986628977986726	0.816204086838942	Group		0.915340012989392
LOC119766089	Flavobacterium	-0.51622061862999	0.190294830934242	Group		0.21388772962759
LOC119766089	Granulicatella	0.504003346463301	0.202831527999497	Group		0.861490956455659
LOC119766089	Halomonas	0.0153135750337122	0.971291535394488	Group		0.988468059388833
LOC119766089	Lactiplantibacillus	0.123761520405653	0.770305816650563	Group		0.999684564800025
LOC119766089	Lactobacillus	-0.343273078364394	0.405138126594531	Group		0.606406663236678
LOC119766089	Legionella	-0.0299834481433851	0.943814719812063	Group		0.969898034772856
LOC119766089	Leifsonia	0.121051904951655	0.77523523305085	Group		0.788612608705347
LOC119766089	Lentilactobacillus	-0.516785486387895	0.18972542485367	Group		0.979760284197608
LOC119766089	Leucobacter	0.15614439778867	0.711953157353573	Group		0.777582820299858
LOC119766089	Massilia	-0.512911293129806	0.19364894091446	Group		0.214932023520123
LOC119766089	Microbacterium	-0.316725533066317	0.444659836188795	Group		0.710479167082653
LOC119766089	Nubsella	-0.59175698751705	0.122268528463154	Group		0.218420571541348
LOC119766089	Pseudomonas	0.0286919670446642	0.946232079572686	Group		0.992500291055974
LOC119766089	Rhodobacter	-0.239872427027795	0.567193852568374	Group		0.569077435308327
LOC119766089	Sphingobacterium	0.503302807293203	0.203563171709014	Group		0.999940222486647
LOC119766089	Sphingomonas	-0.589219091517062	0.124287216178591	Group		0.216839944794923
LOC119766089	Streptococcus	0.0998335018016198	0.814052231944002	Group		0.869065479067426
LOC119766089	Variovorax	0.267363834891843	0.522070587421776	Group		0.57304478192481
LOC119766089	unclassified_Muribaculaceae	-0.365285892138086	0.373576890371982	Group		0.59995703922198
LOC119766089	unclassified_Paracaedibacteraceae	-0.412106710966348	0.310328639900596	Group		0.331154226331011
LOC119766089	unclassified_TRA3_20	-0.0323369883198321	0.939410401351074	Group		0.966604912756724
LOC119766101	Acinetobacter	-0.616728342649867	0.103395042059215	Group		0.204305636361336
LOC119766101	Aeromonas	-0.620641890287303	0.100599509277965	Group		0.22528784311762
LOC119766101	Allorhizobium_Neorhizobium_Pararhizobium_Rhizobium	0.441878441921612	0.273009999347284	Group		0.415532221928454
LOC119766101	Bacteroides	0.0101885564278956	0.980897778706822	Group		0.998644499750309
LOC119766101	Bosea	0.557700028730391	0.150906969757083	Group		0.431081273562529
LOC119766101	Brevundimonas	-0.300322614554043	0.469837936997307	Group		0.96386730663106
LOC119766101	Chryseobacterium	-0.307971115948008	0.458027605514598	Group		0.813303634244442
LOC119766101	Comamonas	-0.708030502130918	0.0493933993684593	Group	*	0.113362938525502
LOC119766101	Cutibacterium	-0.451583353163626	0.261351653935513	Group		0.540115909121554
LOC119766101	Delftia	0.070466215762746	0.868312567810015	Group		0.999644906986278
LOC119766101	Dietzia	-0.311114426619417	0.453209227234625	Group		0.797896806674584
LOC119766101	Dyadobacter	0.789844189283711	0.019700442414843	Group	*	0.0673493201084519
LOC119766101	Elizabethkingia	0.974456177738396	4.08733379968496e-05	Group	***	0.00182272854952807
LOC119766101	Elstera	0.641989655294155	0.0861199041063618	Group		0.199376170952255
LOC119766101	Escherichia_Shigella	-0.33225026367024	0.421358936386845	Group		0.853753378166456
LOC119766101	Flavobacterium	0.763904452198651	0.0273498972200767	Group	*	0.0914779819710761
LOC119766101	Granulicatella	-0.327242759429517	0.428817186504838	Group		0.861490956455659
LOC119766101	Halomonas	-0.404349093309516	0.32043003516442	Group		0.676704197047503
LOC119766101	Lactiplantibacillus	-0.0238425527203874	0.955312152900023	Group		0.999684564800025
LOC119766101	Lactobacillus	-0.389471661060854	0.340227890544891	Group		0.582359232680966
LOC119766101	Legionella	-0.401835740452822	0.323735565521706	Group		0.695003338182609
LOC119766101	Leifsonia	-0.718545126021575	0.0446360458433511	Group	*	0.0938949719785723
LOC119766101	Lentilactobacillus	-0.244245633242294	0.559926852224915	Group		0.979760284197608
LOC119766101	Leucobacter	-0.468281625688998	0.241888079267192	Group		0.551953369490523
LOC119766101	Massilia	0.77132991597071	0.0250006568015457	Group	*	0.0627637136619483
LOC119766101	Microbacterium	0.121707782450588	0.774041432462109	Group		0.850012359358999
LOC119766101	Nubsella	0.485375271800356	0.222755520406359	Group		0.285615835868746
LOC119766101	Pseudomonas	0.155508228129958	0.713088751047313	Group		0.971834353072257
LOC119766101	Rhodobacter	0.915886850610805	0.00139547994301048	Group	**	0.0227896960963266
LOC119766101	Sphingobacterium	-0.154981312578637	0.714029669681442	Group		0.999940222486647
LOC119766101	Sphingomonas	0.675704982204383	0.0658702915611014	Group		0.169318261093165
LOC119766101	Streptococcus	-0.438213571585372	0.27747803557642	Group		0.628025105979754
LOC119766101	Variovorax	-0.544445082869427	0.1629571470426	Group		0.296250154184781
LOC119766101	unclassified_Muribaculaceae	-0.392897731377611	0.335619623817335	Group		0.588497740802677
LOC119766101	unclassified_Paracaedibacteraceae	0.856935544192785	0.00655741430679813	Group	**	0.0515999113901625
LOC119766101	unclassified_TRA3_20	-0.4000287757846	0.326121930680327	Group		0.697869159502323
LOC119766105	Acinetobacter	0.654056921893155	0.0785066054645389	Group		0.19478604583127
LOC119766105	Aeromonas	0.438127030126938	0.277583974486248	Group		0.338336089931045
LOC119766105	Allorhizobium_Neorhizobium_Pararhizobium_Rhizobium	-0.725295843189246	0.041733871668966	Group	*	0.376438850098792
LOC119766105	Bacteroides	-0.343554931987053	0.404726950496137	Group		0.964381247934991
LOC119766105	Bosea	-0.659739445177298	0.0750632464604359	Group		0.416578990221313
LOC119766105	Brevundimonas	0.137002121106856	0.74631726392067	Group		0.992371772920606
LOC119766105	Chryseobacterium	0.193892079397916	0.645461096448448	Group		0.856245592818825
LOC119766105	Comamonas	0.866313738357908	0.00539022859470473	Group	**	0.101827653984044
LOC119766105	Cutibacterium	0.625241036788153	0.0973702534362877	Group		0.540115909121554
LOC119766105	Delftia	-0.246925244150854	0.555490360285086	Group		0.999644906986278
LOC119766105	Dietzia	0.631548048924107	0.0930400347141291	Group		0.797896806674584
LOC119766105	Dyadobacter	-0.815953201526864	0.0135134703042655	Group	*	0.0599970136797152
LOC119766105	Elizabethkingia	-0.832927193003039	0.0102467957797362	Group	*	0.0178948738436578
LOC119766105	Elstera	-0.749508621673114	0.0322811385447323	Group	*	0.159243565793985
LOC119766105	Escherichia_Shigella	0.553697685732656	0.154492235273101	Group		0.853753378166456
LOC119766105	Flavobacterium	-0.654053650637459	0.0785086137673884	Group		0.126133865609746
LOC119766105	Granulicatella	0.17855578309233	0.672255777072946	Group		0.871775990332551
LOC119766105	Halomonas	0.66284998421622	0.0732166375263734	Group		0.676704197047503
LOC119766105	Lactiplantibacillus	0.491141955769759	0.216483836903256	Group		0.999684564800025
LOC119766105	Lactobacillus	0.27702026278345	0.506548483151006	Group		0.669031521189061
LOC119766105	Legionella	0.647421390487629	0.0826421840465257	Group		0.695003338182609
LOC119766105	Leifsonia	0.825218244670864	0.0116597492460297	Group	*	0.0796322001854435
LOC119766105	Lentilactobacillus	0.200035789939264	0.634818155907264	Group		0.979760284197608
LOC119766105	Leucobacter	0.725430287204822	0.0416772709912465	Group	*	0.5335181021799
LOC119766105	Massilia	-0.892407134771101	0.00286793801768188	Group	**	0.0263998296350383
LOC119766105	Microbacterium	-0.45438867653408	0.258028858668922	Group		0.710479167082653
LOC119766105	Nubsella	-0.718999696357772	0.0444369074524546	Group	*	0.202299967030831
LOC119766105	Pseudomonas	-0.00900673092807597	0.98311329278368	Group		0.995918625344809
LOC119766105	Rhodobacter	-0.675011932867581	0.0662546966591536	Group		0.106900935797847
LOC119766105	Sphingobacterium	0.293997647834888	0.479695213020261	Group		0.999940222486647
LOC119766105	Sphingomonas	-0.812692395014683	0.0142073421909159	Group	*	0.112587364181783
LOC119766105	Streptococcus	0.704277735572339	0.0511620032196889	Group		0.628025105979754
LOC119766105	Variovorax	0.441842246780825	0.273053951858914	Group		0.357127381841448
LOC119766105	unclassified_Muribaculaceae	0.271957294249173	0.514664914523434	Group		0.676792763004973
LOC119766105	unclassified_Paracaedibacteraceae	-0.780545338800226	0.0222644991575485	Group	*	0.0836909711723091
LOC119766105	unclassified_TRA3_20	0.646152060457949	0.0834474227921191	Group		0.697869159502323
LOC119766122	Acinetobacter	-0.0319024478012165	0.940223484520805	Group		0.956447879666156
LOC119766122	Aeromonas	0.389881664360674	0.33967487658195	Group		0.391882661908627
LOC119766122	Allorhizobium_Neorhizobium_Pararhizobium_Rhizobium	-0.362475494034121	0.377543309240798	Group		0.48615992457912
LOC119766122	Bacteroides	-0.37025511979101	0.366609587041444	Group		0.964381247934991
LOC119766122	Bosea	-0.250273082005163	0.54996507934948	Group		0.638456098361044
LOC119766122	Brevundimonas	-0.363830295362401	0.375628893405988	Group		0.96386730663106
LOC119766122	Chryseobacterium	-0.243841339092249	0.560597297707289	Group		0.837849047733107
LOC119766122	Comamonas	0.414747000640168	0.306925784303685	Group		0.334563242288034
LOC119766122	Cutibacterium	0.593067440138507	0.121233443655431	Group		0.540115909121554
LOC119766122	Delftia	0.0931213039856157	0.826404314864188	Group		0.999644906986278
LOC119766122	Dietzia	0.456082117035531	0.256033342039777	Group		0.797896806674584
LOC119766122	Dyadobacter	-0.445652023515499	0.268446859453019	Group		0.293723883792642
LOC119766122	Elizabethkingia	-0.631624669659179	0.0929881261373523	Group		0.101507953335399
LOC119766122	Elstera	-0.37591745002728	0.358742646947587	Group		0.410938851977402
LOC119766122	Escherichia_Shigella	0.428332829797083	0.289701423777343	Group		0.853753378166456
LOC119766122	Flavobacterium	-0.472783919480732	0.236770531878011	Group		0.252659768454372
LOC119766122	Granulicatella	0.583125605146811	0.129209958126194	Group		0.861490956455659
LOC119766122	Halomonas	0.473080106318225	0.236435824177825	Group		0.676704197047503
LOC119766122	Lactiplantibacillus	0.329776242709136	0.425036871472153	Group		0.999684564800025
LOC119766122	Lactobacillus	-0.347718289284262	0.398674412945027	Group		0.603147017282837
LOC119766122	Legionella	0.448221182061067	0.265361962092225	Group		0.695003338182609
LOC119766122	Leifsonia	0.275124646863864	0.50958162175063	Group		0.532732264912448
LOC119766122	Lentilactobacillus	-0.417746867992129	0.30308129036788	Group		0.979760284197608
LOC119766122	Leucobacter	0.54803978005968	0.159639223891653	Group		0.551953369490523
LOC119766122	Massilia	-0.557035676338957	0.151498896670631	Group		0.179408541525191
LOC119766122	Microbacterium	-0.511198179914248	0.19539743631145	Group		0.710479167082653
LOC119766122	Nubsella	-0.521776471363157	0.18473375672802	Group		0.256315436286811
LOC119766122	Pseudomonas	-0.0535601447788821	0.899766622507095	Group		0.985634598143351
LOC119766122	Rhodobacter	-0.563705634979109	0.145613809350464	Group		0.177393436088746
LOC119766122	Sphingobacterium	0.407472572658176	0.316344412818359	Group		0.999940222486647
LOC119766122	Sphingomonas	-0.535801369972545	0.171087214562075	Group		0.255257899750948
LOC119766122	Streptococcus	0.515247854230091	0.191277534582746	Group		0.628025105979754
LOC119766122	Variovorax	0.0674102411610391	0.873988177853141	Group		0.888321877994551
LOC119766122	unclassified_Muribaculaceae	-0.351275918217134	0.393533934410314	Group		0.604560212619118
LOC119766122	unclassified_Paracaedibacteraceae	-0.410200182745499	0.312796934987083	Group		0.333013165494123
LOC119766122	unclassified_TRA3_20	0.445178547821447	0.269017312662638	Group		0.697869159502323
LOC119766145	Acinetobacter	0.44366995659962	0.270838895167748	Group		0.345992394091145
LOC119766145	Aeromonas	-0.108128008725221	0.79883468666915	Group		0.815364627398368
LOC119766145	Allorhizobium_Neorhizobium_Pararhizobium_Rhizobium	-0.442073265415185	0.272773481151872	Group		0.415433839914351
LOC119766145	Bacteroides	-0.16887048570228	0.689335990572694	Group		0.964381247934991
LOC119766145	Bosea	-0.404692140762232	0.31998010494717	Group		0.467460327613002
LOC119766145	Brevundimonas	0.0723952678936935	0.864732413237338	Group		0.993706134695294
LOC119766145	Chryseobacterium	0.0435998860573912	0.918353756067754	Group		0.961361186428185
LOC119766145	Comamonas	0.910401214283748	0.00167956041021866	Group	**	0.101827653984044
LOC119766145	Cutibacterium	0.879631298572903	0.00397581722278062	Group	**	0.448261753360891
LOC119766145	Delftia	0.117836661610905	0.781093012686931	Group		0.999644906986278
LOC119766145	Dietzia	0.804923956468922	0.0159495253798139	Group	*	0.758745948932405
LOC119766145	Dyadobacter	-0.53486127006199	0.171984367091939	Group		0.211864553730854
LOC119766145	Elizabethkingia	-0.569677809329309	0.140453275701089	Group		0.14638952019532
LOC119766145	Elstera	-0.476123826728709	0.233010259516438	Group		0.306242720003241
LOC119766145	Escherichia_Shigella	0.727683603076197	0.0407355550585602	Group	*	0.853753378166456
LOC119766145	Flavobacterium	-0.416219040115363	0.305036383006194	Group		0.315208609545092
LOC119766145	Granulicatella	-0.225401319101278	0.591468952535798	Group		0.861490956455659
LOC119766145	Halomonas	0.814946529743255	0.0137253488921407	Group	*	0.461754467222908
LOC119766145	Lactiplantibacillus	0.656201383022708	0.0771965294679939	Group		0.999684564800025
LOC119766145	Lactobacillus	-0.0522482727275433	0.902212632147307	Group		0.937913088989265
LOC119766145	Legionella	0.775720418237319	0.0236725378903078	Group	*	0.584705330783323
LOC119766145	Leifsonia	0.788860124694331	0.0199625810177397	Group	*	0.0796957327315446
LOC119766145	Lentilactobacillus	-0.0499117296390797	0.90657081469544	Group		0.987018765368864
LOC119766145	Leucobacter	0.909701954280274	0.0017182611235107	Group	**	0.222093587355005
LOC119766145	Massilia	-0.58733455297226	0.125798233171096	Group		0.15762277323719
LOC119766145	Microbacterium	-0.317177394647991	0.44397427007034	Group		0.710479167082653
LOC119766145	Nubsella	-0.470553148628936	0.239299183485579	Group		0.298598929522274
LOC119766145	Pseudomonas	0.52650382857884	0.180071168252012	Group		0.971834353072257
LOC119766145	Rhodobacter	-0.519536931936029	0.186964838753821	Group		0.213013569107923
LOC119766145	Sphingobacterium	0.693317562237201	0.0565426459136806	Group		0.999940222486647
LOC119766145	Sphingomonas	-0.574376351491462	0.136465626363049	Group		0.226486134132507
LOC119766145	Streptococcus	0.889018422372789	0.00313923985686726	Group	**	0.298451776690644
LOC119766145	Variovorax	0.257275920195448	0.538471610368752	Group		0.588109300615126
LOC119766145	unclassified_Muribaculaceae	-0.0632586872007694	0.881706006447948	Group		0.925351028043721
LOC119766145	unclassified_Paracaedibacteraceae	-0.525499678173632	0.181056230219915	Group		0.221584262857912
LOC119766145	unclassified_TRA3_20	0.776268433383837	0.0235099100881881	Group	*	0.591062660702967
LOC119766164	Acinetobacter	-0.711695070138376	0.0477023531712797	Group	*	0.181855816427418
LOC119766164	Aeromonas	-0.610512710271796	0.107925253130184	Group		0.227214466542681
LOC119766164	Allorhizobium_Neorhizobium_Pararhizobium_Rhizobium	0.587824075618612	0.12540475032453	Group		0.389440821469675
LOC119766164	Bacteroides	0.209088288441979	0.619235730552925	Group		0.964381247934991
LOC119766164	Bosea	0.599731690855601	0.116046165090132	Group		0.424705695218379
LOC119766164	Brevundimonas	-0.27801407796081	0.504961050222429	Group		0.974275437794306
LOC119766164	Chryseobacterium	-0.362306436987116	0.377782501424262	Group		0.787450046573857
LOC119766164	Comamonas	-0.821063523758108	0.0124696856095132	Group	*	0.101827653984044
LOC119766164	Cutibacterium	-0.530157106115063	0.176511628674941	Group		0.540115909121554
LOC119766164	Delftia	0.127881821281781	0.762822945367606	Group		0.999644906986278
LOC119766164	Dietzia	-0.404661213786023	0.320020655545774	Group		0.797896806674584
LOC119766164	Dyadobacter	0.826415661189434	0.0114326718904558	Group	*	0.0560949719274183
LOC119766164	Elizabethkingia	0.965471081897409	0.000100270612103381	Group	***	0.00200831576910405
LOC119766164	Elstera	0.712098339824368	0.0475184249220322	Group	*	0.177394991419954
LOC119766164	Escherichia_Shigella	-0.383041205002187	0.348955630904338	Group		0.853753378166456
LOC119766164	Flavobacterium	0.778457191666744	0.0228672986266045	Group	*	0.090966609061082
LOC119766164	Granulicatella	-0.259626810366537	0.534632899549017	Group		0.861490956455659
LOC119766164	Halomonas	-0.470450463074752	0.239415910321627	Group		0.676704197047503
LOC119766164	Lactiplantibacillus	-0.189718880417023	0.652720680113145	Group		0.999684564800025
LOC119766164	Lactobacillus	-0.455491054870371	0.256728956062875	Group		0.580485315268135
LOC119766164	Legionella	-0.460359710925267	0.251027338467803	Group		0.695003338182609
LOC119766164	Leifsonia	-0.834445917989527	0.00998195352526077	Group	**	0.0796322001854435
LOC119766164	Lentilactobacillus	-0.283060316589416	0.496930071333209	Group		0.979760284197608
LOC119766164	Leucobacter	-0.540742201071361	0.166413740920205	Group		0.551953369490523
LOC119766164	Massilia	0.860642990888787	0.00607846514072086	Group	**	0.0359093976691207
LOC119766164	Microbacterium	0.339788357384343	0.410236607912179	Group		0.710479167082653
LOC119766164	Nubsella	0.65564644917905	0.0775343081481519	Group		0.202299967030831
LOC119766164	Pseudomonas	0.158096497823952	0.708471458169715	Group		0.971834353072257
LOC119766164	Rhodobacter	0.846705260321284	0.00800212833187119	Group	**	0.0413272311498561
LOC119766164	Sphingobacterium	-0.205469113534074	0.625451087488371	Group		0.999940222486647
LOC119766164	Sphingomonas	0.734167137729754	0.0380984723425914	Group	*	0.14670465256999
LOC119766164	Streptococcus	-0.506256840009574	0.200487366097691	Group		0.628025105979754
LOC119766164	Variovorax	-0.619279107263984	0.101567997558093	Group		0.295799549612912
LOC119766164	unclassified_Muribaculaceae	-0.453086349132996	0.259568771458447	Group		0.586894864708786
LOC119766164	unclassified_Paracaedibacteraceae	0.833539149791789	0.0101395507690558	Group	*	0.0618381535605142
LOC119766164	unclassified_TRA3_20	-0.458832419818459	0.252809000677301	Group		0.697869159502323
LOC119766211	Acinetobacter	0.423104950797104	0.296272588021809	Group		0.369499920148974
LOC119766211	Aeromonas	0.115143073498595	0.786007345697136	Group		0.804309802942412
LOC119766211	Allorhizobium_Neorhizobium_Pararhizobium_Rhizobium	-0.528735790701112	0.177891944143991	Group		0.391037981404673
LOC119766211	Bacteroides	-0.0771244575334689	0.855964056733626	Group		0.9809250466338
LOC119766211	Bosea	-0.505597695646505	0.201171547976478	Group		0.431081273562529
LOC119766211	Brevundimonas	-0.0434666507496837	0.918602626290124	Group		0.998741727438003
LOC119766211	Chryseobacterium	0.122837107367052	0.771986790486442	Group		0.90263122628994
LOC119766211	Comamonas	0.835399150394856	0.0098179655865811	Group	**	0.101827653984044
LOC119766211	Cutibacterium	0.878553159560542	0.00408016490440199	Group	**	0.448261753360891
LOC119766211	Delftia	0.3485364967802	0.397489593929435	Group		0.999644906986278
LOC119766211	Dietzia	0.25986581796544	0.534243190646559	Group		0.797896806674584
LOC119766211	Dyadobacter	-0.651149066426808	0.0803036705915058	Group		0.128880459375611
LOC119766211	Elizabethkingia	-0.627181134152725	0.0960261533870776	Group		0.104453291060561
LOC119766211	Elstera	-0.581909310457536	0.130205395047934	Group		0.227883012187441
LOC119766211	Escherichia_Shigella	0.150221549248711	0.72254337851657	Group		0.87494356005739
LOC119766211	Flavobacterium	-0.586621260516038	0.126372822074062	Group		0.159834176322872
LOC119766211	Granulicatella	-0.165914808900342	0.694571657285262	Group		0.876013347737633
LOC119766211	Halomonas	0.275891935614951	0.508353069940503	Group		0.680521831629366
LOC119766211	Lactiplantibacillus	0.174233179268756	0.679864116023715	Group		0.999684564800025
LOC119766211	Lactobacillus	0.252196347936524	0.546799819740841	Group		0.698159093668047
LOC119766211	Legionella	0.220353086596625	0.600017333708176	Group		0.740675125420154
LOC119766211	Leifsonia	0.81845765373075	0.012995323538193	Group	*	0.0796322001854435
LOC119766211	Lentilactobacillus	0.115858111072591	0.784702182549318	Group		0.979760284197608
LOC119766211	Leucobacter	0.44568324501345	0.268409264253239	Group		0.551953369490523
LOC119766211	Massilia	-0.699060833230504	0.0536829512028628	Group		0.0909899670808691
LOC119766211	Microbacterium	-0.311455333602947	0.452687899890412	Group		0.710479167082653
LOC119766211	Nubsella	-0.543723300777685	0.163627832085915	Group		0.241462637952094
LOC119766211	Pseudomonas	0.343214939992858	0.405222962958275	Group		0.971834353072257
LOC119766211	Rhodobacter	-0.584440968684874	0.128138247296279	Group		0.161897618251493
LOC119766211	Sphingobacterium	0.732898405339878	0.0386060743801637	Group	*	0.999940222486647
LOC119766211	Sphingomonas	-0.625647520248735	0.0970877516487658	Group		0.195405111887431
LOC119766211	Streptococcus	0.400175905863183	0.325927315534565	Group		0.628025105979754
LOC119766211	Variovorax	0.757523333247192	0.0294737425466558	Group	*	0.295799549612912
LOC119766211	unclassified_Muribaculaceae	0.228809638306219	0.58572057886604	Group		0.728218310294918
LOC119766211	unclassified_Paracaedibacteraceae	-0.635777978472539	0.0901993591467757	Group		0.146291074880571
LOC119766211	unclassified_TRA3_20	0.22098854853011	0.598939058086907	Group		0.741996772627398
LOC119766217	Acinetobacter	-0.510914095558809	0.195688191707576	Group		0.274668036792806
LOC119766217	Aeromonas	-0.563658325962778	0.145655099680264	Group		0.239325019302518
LOC119766217	Allorhizobium_Neorhizobium_Pararhizobium_Rhizobium	0.253189711339052	0.545167531883969	Group		0.623601478733343
LOC119766217	Bacteroides	0.34199967484482	0.406998051350513	Group		0.964381247934991
LOC119766217	Bosea	0.254393301650453	0.543192150842035	Group		0.632415909723121
LOC119766217	Brevundimonas	-0.320144335836086	0.439483688752455	Group		0.96386730663106
LOC119766217	Chryseobacterium	-0.386708270539684	0.343966012750094	Group		0.78226816516031
LOC119766217	Comamonas	-0.644603958971357	0.0844356652991346	Group		0.134618075875995
LOC119766217	Cutibacterium	-0.46861590157662	0.241506210464632	Group		0.540115909121554
LOC119766217	Delftia	-0.096101832512129	0.82091543320671	Group		0.999644906986278
LOC119766217	Dietzia	-0.243736854715546	0.56077061104578	Group		0.797896806674584
LOC119766217	Dyadobacter	0.501852023443425	0.205082769423219	Group		0.239461378597063
LOC119766217	Elizabethkingia	0.905070399796787	0.00198929905497813	Group	**	0.00669298535701088
LOC119766217	Elstera	0.315652225194848	0.4462900113343	Group		0.489865103267486
LOC119766217	Escherichia_Shigella	-0.3107215194158	0.453810379010404	Group		0.853753378166456
LOC119766217	Flavobacterium	0.50479670023891	0.202004619676837	Group		0.223248818362558
LOC119766217	Granulicatella	-0.318082350378976	0.442602581775163	Group		0.861490956455659
LOC119766217	Halomonas	-0.332126840511816	0.421542099088579	Group		0.676704197047503
LOC119766217	Lactiplantibacillus	0.0925431104929671	0.827469822742547	Group		0.999684564800025
LOC119766217	Lactobacillus	-0.314526442361892	0.44800252554664	Group		0.632571026389631
LOC119766217	Legionella	-0.319791876933887	0.440016158805425	Group		0.695003338182609
LOC119766217	Leifsonia	-0.647694134667932	0.0824697535942297	Group		0.122699004696386
LOC119766217	Lentilactobacillus	-0.289694272727885	0.486448049289655	Group		0.979760284197608
LOC119766217	Leucobacter	-0.404913298280493	0.319690200062913	Group		0.551953369490523
LOC119766217	Massilia	0.6816526563517	0.0626256574542197	Group		0.0990616584207127
LOC119766217	Microbacterium	0.429541706577701	0.288192118118134	Group		0.710479167082653
LOC119766217	Nubsella	0.306284306910841	0.460621841259988	Group		0.475575818165481
LOC119766217	Pseudomonas	0.188029622154262	0.655666087312781	Group		0.971834353072257
LOC119766217	Rhodobacter	0.973758394837926	4.42918975132045e-05	Group	***	0.00823488586841656
LOC119766217	Sphingobacterium	-0.278138619499757	0.504762252394204	Group		0.999940222486647
LOC119766217	Sphingomonas	0.47058252647658	0.23926579382422	Group		0.312597526309805
LOC119766217	Streptococcus	-0.393408558117788	0.334935033406364	Group		0.628025105979754
LOC119766217	Variovorax	-0.548085368901604	0.159597383718849	Group		0.295799549612912
LOC119766217	unclassified_Muribaculaceae	-0.320271366089537	0.439291846022027	Group		0.62975586704344
LOC119766217	unclassified_Paracaedibacteraceae	0.599890032755657	0.115924472257413	Group		0.167477256094541
LOC119766217	unclassified_TRA3_20	-0.318082350378976	0.442602581775163	Group		0.697869159502323
LOC119766226	Acinetobacter	-0.170177634282897	0.687023933559552	Group		0.740980297819472
LOC119766226	Aeromonas	0.19351567394104	0.646114888332586	Group		0.675750620986525
LOC119766226	Allorhizobium_Neorhizobium_Pararhizobium_Rhizobium	-0.493722739199889	0.213707131630946	Group		0.395505464894331
LOC119766226	Bacteroides	-0.165397980198334	0.695488255193827	Group		0.964381247934991
LOC119766226	Bosea	-0.386447635184252	0.344319555502825	Group		0.484269539157387
LOC119766226	Brevundimonas	-0.624445636350977	0.0979244137689212	Group		0.96386730663106
LOC119766226	Chryseobacterium	-0.346658188406289	0.400211791804601	Group		0.792901823034993
LOC119766226	Comamonas	0.3370630416316	0.414243092119104	Group		0.439326701909554
LOC119766226	Cutibacterium	0.716597607676975	0.0454953175187556	Group	*	0.540115909121554
LOC119766226	Delftia	0.408105481682826	0.315519571151669	Group		0.999644906986278
LOC119766226	Dietzia	-0.0760780254615886	0.857903158313826	Group		0.923854139563225
LOC119766226	Dyadobacter	-0.461081454872989	0.250187595476152	Group		0.278280450191376
LOC119766226	Elizabethkingia	-0.351830764300724	0.392734857331433	Group		0.393385889005418
LOC119766226	Elstera	-0.443008328296515	0.271639712519847	Group		0.335147108300393
LOC119766226	Escherichia_Shigella	-0.217205134628081	0.605368228238163	Group		0.853753378166456
LOC119766226	Flavobacterium	-0.410609144024296	0.312266687030297	Group		0.321443178259041
LOC119766226	Granulicatella	0.250532787743998	0.549537281558354	Group		0.861490956455659
LOC119766226	Halomonas	-0.0953514574251992	0.822296719022397	Group		0.886873845147719
LOC119766226	Lactiplantibacillus	-0.0183886827536008	0.96552899156899	Group		0.999684564800025
LOC119766226	Lactobacillus	-0.154043342409594	0.715705391580036	Group		0.815586954949999
LOC119766226	Legionella	-0.154707100452532	0.714519457825803	Group		0.815388824157208
LOC119766226	Leifsonia	0.28232874855558	0.498091281226319	Group		0.522293547385689
LOC119766226	Lentilactobacillus	-0.252696166308832	0.545978302825355	Group		0.979760284197608
LOC119766226	Leucobacter	0.0829110968234464	0.845252663716594	Group		0.885555131427398
LOC119766226	Massilia	-0.556908607853991	0.151612257464749	Group		0.179438530298965
LOC119766226	Microbacterium	-0.394935119235234	0.332893075106943	Group		0.710479167082653
LOC119766226	Nubsella	-0.484676712852871	0.223521545582034	Group		0.286150198978695
LOC119766226	Pseudomonas	0.137825293341194	0.744831554224203	Group		0.971834353072257
LOC119766226	Rhodobacter	-0.310220143920036	0.454577960270355	Group		0.459521091582371
LOC119766226	Sphingobacterium	0.667819523244882	0.070322337250764	Group		0.999940222486647
LOC119766226	Sphingomonas	-0.551516199017438	0.156465817900737	Group		0.242694383107132
LOC119766226	Streptococcus	0.0384894984959701	0.927903433568383	Group		0.953547023356625
LOC119766226	Variovorax	0.521332358122592	0.185175057887407	Group		0.302521357535881
LOC119766226	unclassified_Muribaculaceae	-0.1803243775764	0.669149775408782	Group		0.788829233144429
LOC119766226	unclassified_Paracaedibacteraceae	-0.400994167498861	0.324845962381926	Group		0.343011223712152
LOC119766226	unclassified_TRA3_20	-0.155784482135344	0.712595567564852	Group		0.814346802271512
LOC119766231	Acinetobacter	0.372771470800013	0.363103970854461	Group		0.432966106341999
LOC119766231	Aeromonas	0.687264420031266	0.0596530508736617	Group		0.22528784311762
LOC119766231	Allorhizobium_Neorhizobium_Pararhizobium_Rhizobium	-0.446272910297743	0.267699712408574	Group		0.410915765768329
LOC119766231	Bacteroides	-0.0631795321702347	0.881853238167926	Group		0.9809250466338
LOC119766231	Bosea	-0.473330303779681	0.236153275286059	Group		0.431129363838962
LOC119766231	Brevundimonas	-0.0327235436162813	0.938687143351028	Group		0.998741727438003
LOC119766231	Chryseobacterium	0.187010153171554	0.657445523746145	Group		0.862137284135196
LOC119766231	Comamonas	0.579718161032411	0.132009445859243	Group		0.169905952427957
LOC119766231	Cutibacterium	0.536364486001782	0.1705510363157	Group		0.540115909121554
LOC119766231	Delftia	0.200946227182076	0.633245565010027	Group		0.999644906986278
LOC119766231	Dietzia	0.0333209005888767	0.937569540505029	Group		0.970944287613655
LOC119766231	Dyadobacter	-0.743203189676998	0.034600887491806	Group	*	0.0854242544103117
LOC119766231	Elizabethkingia	-0.906868774300674	0.00188099101754208	Group	**	0.00646935629955086
LOC119766231	Elstera	-0.629756732577736	0.0942583706443005	Group		0.20621050756453
LOC119766231	Escherichia_Shigella	0.0143844114008593	0.973032948763876	Group		0.991910854981986
LOC119766231	Flavobacterium	-0.857445843396201	0.00649010850515107	Group	**	0.0884696880611705
LOC119766231	Granulicatella	0.461958239030001	0.249169372787606	Group		0.861490956455659
LOC119766231	Halomonas	0.0954406852262727	0.822132448076103	Group		0.886873845147719
LOC119766231	Lactiplantibacillus	-0.129708820983801	0.759510030234518	Group		0.999684564800025
LOC119766231	Lactobacillus	0.318322467303224	0.442238918733374	Group		0.626548339143356
LOC119766231	Legionella	0.0709142112236452	0.867480950426516	Group		0.921390023417796
LOC119766231	Leifsonia	0.600857035590909	0.115182854297031	Group		0.150403543401364
LOC119766231	Lentilactobacillus	0.0115206690918987	0.978400656739346	Group		0.997077684622013
LOC119766231	Leucobacter	0.216792162707303	0.60607134426797	Group		0.69065272941805
LOC119766231	Massilia	-0.729709551560935	0.0398999932894574	Group	*	0.076965908843271
LOC119766231	Microbacterium	-0.280053963763774	0.501708675386007	Group		0.710479167082653
LOC119766231	Nubsella	-0.635567572048977	0.0903394585772711	Group		0.202956675163676
LOC119766231	Pseudomonas	-0.236064134921949	0.573548561718034	Group		0.971834353072257
LOC119766231	Rhodobacter	-0.811233756875053	0.0145248358804761	Group	*	0.055116607617474
LOC119766231	Sphingobacterium	0.294257317630403	0.479288929346803	Group		0.999940222486647
LOC119766231	Sphingomonas	-0.626350882663978	0.0966000365938794	Group		0.195405111887431
LOC119766231	Streptococcus	0.151451240972393	0.720341429113722	Group		0.799359453660481
LOC119766231	Variovorax	0.717917941913338	0.0449116872958817	Group	*	0.295799549612912
LOC119766231	unclassified_Muribaculaceae	0.307941878450302	0.458072520872346	Group		0.64034776341727
LOC119766231	unclassified_Paracaedibacteraceae	-0.736394158259443	0.0372173476342164	Group	*	0.0975960825437547
LOC119766231	unclassified_TRA3_20	0.0686918845954027	0.87160730261309	Group		0.923614226718906
LOC119766291	Acinetobacter	-0.531808006065513	0.174915600905662	Group		0.257316498715146
LOC119766291	Aeromonas	-0.570605912691582	0.139660544945939	Group		0.2355099955238
LOC119766291	Allorhizobium_Neorhizobium_Pararhizobium_Rhizobium	0.0748614505484283	0.860158325136458	Group		0.893810263050223
LOC119766291	Bacteroides	0.260955989208034	0.53246695239839	Group		0.964381247934991
LOC119766291	Bosea	0.0365260196947584	0.931574602683514	Group		0.953266644659633
LOC119766291	Brevundimonas	-0.356149095998783	0.386540081240065	Group		0.96386730663106
LOC119766291	Chryseobacterium	-0.545551608432293	0.161931861832058	Group		0.730219313913691
LOC119766291	Comamonas	-0.631950086837135	0.0927678506186248	Group		0.140143352726609
LOC119766291	Cutibacterium	-0.42442898421723	0.294601596451432	Group		0.540115909121554
LOC119766291	Delftia	-0.248422427629167	0.553016981592513	Group		0.999644906986278
LOC119766291	Dietzia	-0.268814111478467	0.519728149977077	Group		0.797896806674584
LOC119766291	Dyadobacter	0.407425994985277	0.316405155732325	Group		0.337936925057459
LOC119766291	Elizabethkingia	0.889243111541135	0.00312075867878692	Group	**	0.00857144741662271
LOC119766291	Elstera	0.269575849268265	0.51849939166031	Group		0.554273785777519
LOC119766291	Escherichia_Shigella	-0.35771465238446	0.384304966110958	Group		0.853753378166456
LOC119766291	Flavobacterium	0.720348452377797	0.0438492100116215	Group	*	0.0997961775876546
LOC119766291	Granulicatella	-0.306099522601293	0.460906391565934	Group		0.861490956455659
LOC119766291	Halomonas	-0.334510424909778	0.418010787899113	Group		0.676704197047503
LOC119766291	Lactiplantibacillus	-0.0178693435605825	0.966502112542604	Group		0.999684564800025
LOC119766291	Lactobacillus	-0.353433139844033	0.390431150381018	Group		0.599537541595248
LOC119766291	Legionella	-0.321435192190742	0.437535841401077	Group		0.695003338182609
LOC119766291	Leifsonia	-0.645767782592396	0.0836920980296792	Group		0.123420967766177
LOC119766291	Lentilactobacillus	-0.00396914280234494	0.992557935408048	Group		0.997077684622013
LOC119766291	Leucobacter	-0.393197630493205	0.335217631673526	Group		0.551953369490523
LOC119766291	Massilia	0.444724788633601	0.269564574216709	Group		0.280835162018011
LOC119766291	Microbacterium	0.439382752446653	0.276048744034403	Group		0.710479167082653
LOC119766291	Nubsella	0.512535093187713	0.194032198187063	Group		0.261880858727381
LOC119766291	Pseudomonas	0.248112982337741	0.553527871155218	Group		0.971834353072257
LOC119766291	Rhodobacter	0.838734948768832	0.00925759048458574	Group	**	0.0446618686651571
LOC119766291	Sphingobacterium	-0.213305431000062	0.612018259230581	Group		0.999940222486647
LOC119766291	Sphingomonas	0.241647392837885	0.564240435224244	Group		0.590120784048896
LOC119766291	Streptococcus	-0.327394603328141	0.428590216867358	Group		0.628025105979754
LOC119766291	Variovorax	-0.551510134370068	0.156471323659161	Group		0.295799549612912
LOC119766291	unclassified_Muribaculaceae	-0.352427600568976	0.39187610156602	Group		0.604560212619118
LOC119766291	unclassified_Paracaedibacteraceae	0.403099937799439	0.322070909699055	Group		0.340974765108461
LOC119766291	unclassified_TRA3_20	-0.319781005922645	0.440032586215954	Group		0.697869159502323
LOC119766295	Acinetobacter	-0.58019701421134	0.131614005681006	Group		0.22285701084219
LOC119766295	Aeromonas	-0.622714587685655	0.0991366945331802	Group		0.22528784311762
LOC119766295	Allorhizobium_Neorhizobium_Pararhizobium_Rhizobium	0.0162008978735998	0.969628631362162	Group		0.979608516206566
LOC119766295	Bacteroides	0.250901401788306	0.54893028956669	Group		0.964381247934991
LOC119766295	Bosea	-0.0106167623892701	0.980095066313545	Group		0.98498535354671
LOC119766295	Brevundimonas	-0.460026135713179	0.251415929401947	Group		0.96386730663106
LOC119766295	Chryseobacterium	-0.65215468797893	0.0796795049121316	Group		0.727125091443449
LOC119766295	Comamonas	-0.561482247040811	0.147561313268073	Group		0.182900355984068
LOC119766295	Cutibacterium	-0.284217330476761	0.495095690404737	Group		0.614926147845966
LOC119766295	Delftia	-0.207394710934284	0.622141754027144	Group		0.999644906986278
LOC119766295	Dietzia	-0.159623944663846	0.705750225556833	Group		0.838642229680858
LOC119766295	Dyadobacter	0.357038742102375	0.385269248014153	Group		0.400514310731272
LOC119766295	Elizabethkingia	0.863335351717263	0.0057450963574075	Group	**	0.0123760230800837
LOC119766295	Elstera	0.21618616690262	0.607103576385839	Group		0.633579164129781
LOC119766295	Escherichia_Shigella	-0.270451420715481	0.517088352470319	Group		0.853753378166456
LOC119766295	Flavobacterium	0.69167162814157	0.0573785840127923	Group		0.109770118719737
LOC119766295	Granulicatella	-0.298989061750585	0.471909466508331	Group		0.861490956455659
LOC119766295	Halomonas	-0.231716680817483	0.580832562343166	Group		0.718294435020267
LOC119766295	Lactiplantibacillus	0.0933513610026331	0.825980424946997	Group		0.999684564800025
LOC119766295	Lactobacillus	-0.473316891092526	0.236168417907925	Group		0.580485315268135
LOC119766295	Legionella	-0.226852297983884	0.589019479849947	Group		0.732710856926496
LOC119766295	Leifsonia	-0.613099962797394	0.106026087485303	Group		0.1419776699239
LOC119766295	Lentilactobacillus	-0.110027382014982	0.795357604557026	Group		0.981897315091295
LOC119766295	Leucobacter	-0.27261775547844	0.5136033686908	Group		0.62006960146137
LOC119766295	Massilia	0.391068232736499	0.338076778531301	Group		0.343621351434043
LOC119766295	Microbacterium	0.403704398230078	0.321276404475587	Group		0.710479167082653
LOC119766295	Nubsella	0.455903485167963	0.25624347199036	Group		0.310176338906204
LOC119766295	Pseudomonas	0.352679665066029	0.39151366706237	Group		0.971834353072257
LOC119766295	Rhodobacter	0.820281265587154	0.0126260398691205	Group	*	0.0518117799043536
LOC119766295	Sphingobacterium	-0.0830011596787435	0.845086112068188	Group		0.999940222486647
LOC119766295	Sphingomonas	0.160937074588078	0.703412985557417	Group		0.712850811778732
LOC119766295	Streptococcus	-0.210040457252929	0.61760378318553	Group		0.721483008196919
LOC119766295	Variovorax	-0.584665288619148	0.127955977907458	Group		0.295799549612912
LOC119766295	unclassified_Muribaculaceae	-0.474955437619052	0.234322205117126	Group		0.586894864708786
LOC119766295	unclassified_Paracaedibacteraceae	0.361516915871728	0.378900456795862	Group		0.392038700374828
LOC119766295	unclassified_TRA3_20	-0.225294195509094	0.591649927577066	Group		0.736476101917786
LOC119766315	Acinetobacter	0.876910371539782	0.00424252602773834	Group	**	0.072724719213075
LOC119766315	Aeromonas	0.272462933173421	0.513852137395526	Group		0.556078059775412
LOC119766315	Allorhizobium_Neorhizobium_Pararhizobium_Rhizobium	-0.708001782988393	0.0494067922604536	Group	*	0.389440821469675
LOC119766315	Bacteroides	-0.312621108998597	0.450907007547974	Group		0.964381247934991
LOC119766315	Bosea	-0.648422371271102	0.082010385853384	Group		0.419797087394262
LOC119766315	Brevundimonas	0.426519603535527	0.291972456370929	Group		0.96386730663106
LOC119766315	Chryseobacterium	0.446797724451817	0.267068980636919	Group		0.765724467614986
LOC119766315	Comamonas	0.844049766081828	0.00840751509467008	Group	**	0.101827653984044
LOC119766315	Cutibacterium	0.411635293813486	0.310938095208668	Group		0.541677756209186
LOC119766315	Delftia	-0.384380839575892	0.347129015475972	Group		0.999644906986278
LOC119766315	Dietzia	0.493996452491637	0.213413732559877	Group		0.797896806674584
LOC119766315	Dyadobacter	-0.699797243635952	0.0533226867853904	Group		0.104239838461892
LOC119766315	Elizabethkingia	-0.601559372367755	0.114645903200466	Group		0.122339579706634
LOC119766315	Elstera	-0.666813382961531	0.0709027789532052	Group		0.189923484121318
LOC119766315	Escherichia_Shigella	0.403561951864219	0.321463553189032	Group		0.853753378166456
LOC119766315	Flavobacterium	-0.446395613108485	0.267552179661207	Group		0.280674313472716
LOC119766315	Granulicatella	-0.213871558999362	0.611051410563462	Group		0.861490956455659
LOC119766315	Halomonas	0.512553791067878	0.194013140070216	Group		0.676704197047503
LOC119766315	Lactiplantibacillus	0.418179242083933	0.30252909614164	Group		0.999684564800025
[truncated: 85,013 more rows]
