# Supplementary material for: Interactions between the gut micro-community and transcriptome of Culex pipiens pallens under low-temperature stress
Source: Parasit Vectors. 2023 Jan 12;16:12. doi: 10.1186/s13071-022-05643-7 (PMC9837946; doi:10.1186/s13071-022-05643-7)
Supplement: Supplementary file 1 — Additional file 1: Table S1. Basic information of 16S rRNA sequencing of gut bacteria. Table S2. Basic information of transcriptome sequencing. Table S3. DEGs. Table S4. GO level_2 statistics. Table S5. Top 20 enriched KEGG pathways. Table S6. Pearson’s correlation analysis of the data and statistics. [file 13071_2022_5643_MOESM1_ESM.zip › Additional file 1Table S3.xls]

gene_id	BaseMean	BaseMean_control_A	BaseMean_case_B	FoldChange	log2FoldChange	pValue	qValue	Regulation	Expression_A1	Expression_A2	Expression_A3	Expression_A4	Expression_B1	Expression_B2	Expression_B3	Expression_B4	gene_symbol	description	GO_id	GO_term	pathway	pathway_description	gene_id	NR id	NR annotation	Pfam IDs	Pfam Description
LOC119765031	10.52886175	15.85510044	5.202623065	0.328135611	-1.607635925	0.043663767	0.162668111	Down	1.225040655	2.160185065	0.695907353	0.80844968	0.484010467	0.391745834	0.328844647	0.079623916							LOC119765031	--	--	--	--
LOC119765036	66.61956799	36.70839513	96.53074084	2.629663882	1.394878409	0.002675253	0.0209071	Up	3.948481352	3.708374441	3.779258548	1.868272881	4.3142747	8.675775336	5.167577587	7.544226303							LOC119765036	--	--	--	--
LOC119765037	16.08187844	0.645125442	31.51863144	48.85659347	5.61048137	6.04E-06	0.000153816	Up	0	0.157129168	0.088584008	0	0.880157945	2.160878677	2.427854579	3.547443429							LOC119765037	--	--	--	--
LOC119765076	47.97047971	65.4691941	30.47176532	0.465436695	-1.103343138	0.005401526	0.035740011	Down	6.510625425	8.690115917	4.255860079	9.463698135	3.24517494	2.135740249	3.18029312	1.81188645							LOC119765076	--	--	--	--
LOC119765142	21.06782399	12.57237603	29.56327196	2.351446687	1.233548623	0.033198639	0.133646943	Up	0.923832702	1.503378263	1.19654518	1.960328042	1.486087574	4.303357219	1.696249403	2.395847987	ARID2	AT-rich interactive domain-containing protein 2	GO:0000981,GO:0003007,GO:0003677,GO:0005654,GO:0005886,GO:0006337,GO:0008285,GO:0030336,GO:0042592,GO:0046872,GO:0048568,GO:0060038,GO:0060982	DNA-binding transcription factor activity, RNA polymerase II-specific|heart morphogenesis|DNA binding|nucleoplasm|plasma membrane|nucleosome disassembly|negative regulation of cell proliferation|negative regulation of cell migration|homeostatic process|metal ion binding|embryonic organ development|cardiac muscle cell proliferation|coronary artery morphogenesis			LOC119765142	--	--	--	--
LOC119765146	8.669702229	15.21755026	2.121854202	0.139434677	-2.842338697	0.000578313	0.006329108	Down	3.253789014	2.148064907	1.453205929	1.515068143	0.360971121	0.227236254	0.343349577	0					ko03013	RNA transport	LOC119765146	--	--	--	--
LOC119765152	290.1115899	184.1680274	396.0551525	2.150509826	1.104678723	0.000278676	0.003599753	Up	7.471242616	4.698300556	6.092101727	6.311989369	8.041457727	12.17691015	10.65282818	8.620428923	Usp30	Ubiquitin carboxyl-terminal hydrolase 30 homolog	GO:0004197,GO:0004843,GO:0005741,GO:0006511,GO:0016021,GO:0016579,GO:0035871,GO:0044313,GO:1901562	cysteine-type endopeptidase activity|thiol-dependent ubiquitin-specific protease activity|mitochondrial outer membrane|ubiquitin-dependent protein catabolic process|integral component of membrane|protein deubiquitination|protein K11-linked deubiquitination|protein K6-linked deubiquitination|response to paraquat			LOC119765152	--	--	PF00443.29,PF13423.6	Ubiquitin carboxyl-terminal hydrolase|Ubiquitin carboxyl-terminal hydrolase
LOC119765192	4.017058023	0.601877153	7.432238892	12.34843166	3.626255915	0.001582726	0.014091268	Up	0	0	0	0.261146097	0.967852904	0.822523452	0.828544666	0							LOC119765192	--	--	--	--
LOC119765193	245.5023525	87.78899467	403.2157104	4.593009772	2.199439853	2.83E-06	8.20E-05	Up	10.67105357	17.47282286	12.12378481	18.95983196	33.42769994	44.50351158	66.45620851	58.95481194							LOC119765193	--	--	--	--
LOC119765226	9.774471713	15.13740631	4.411537117	0.291432827	-1.778764702	0.015918091	0.078266264	Down	1.293744402	2.185479972	1.314238149	0.734027452	0.408065031	0.616518034	0.155257801	0.093982327	CG8481	N-alpha-acetyltransferase 80	GO:0004596,GO:0005737,GO:0006473,GO:0008080,GO:0017190,GO:0018002,GO:1905502	peptide alpha-N-acetyltransferase activity|cytoplasm|protein acetylation|N-acetyltransferase activity|N-terminal peptidyl-aspartic acid acetylation|N-terminal peptidyl-glutamic acid acetylation|acetyl-CoA binding			LOC119765226	--	--	PF00583.25,PF13508.7,PF13673.7	Acetyltransferase (GNAT) family|Acetyltransferase (GNAT) domain|Acetyltransferase (GNAT) domain
LOC119765236	14.89492973	6.548883385	23.24097608	3.548845613	1.827349814	0.001256184	0.011702476	Up	2.256490609	1.440019208	1.623666371	0.725479284	4.03312881	5.522128614	3.836243376	2.786635489							LOC119765236	--	--	--	--
LOC119765237	24.41606055	15.99385272	32.83826838	2.053180616	1.037860546	0.018633288	0.088016945	Up	1.508996259	3.530972608	5.248052562	2.587488193	4.674969851	4.414436123	7.867329813	3.519988207							LOC119765237	--	--	--	--
LOC119765238	49.30720822	20.24425798	78.37015845	3.871228993	1.952791649	5.45E-07	2.09E-05	Up	1.816536258	5.216645672	6.099779234	6.424335919	12.77066126	13.69407176	19.76499305	11.96435889							LOC119765238	--	--	--	--
LOC119765244	15.91566888	4.756158884	27.07517888	5.69265652	2.509102054	3.78E-05	0.000738194	Up	2.291295091	0.731115151	0.206088759	1.289171093	3.481035984	4.447171214	4.869267781	5.659234026							LOC119765244	--	--	--	--
LOC119765250	2.654773624	5.309547249	0	0	#NAME?	0.00309962	0.023479994	Down	0.141970051	0.049418557	0.111441914	0.03734548	0	0	0	0							LOC119765250	--	--	PF12796.7,PF13857.6,PF00023.30,PF13637.6,PF13606.6	Ankyrin repeats (3 copies)|Ankyrin repeats (many copies)|Ankyrin repeat|Ankyrin repeats (many copies)|Ankyrin repeat
LOC119765262	16.34769848	28.06871849	4.626678469	0.164833976	-2.60091445	1.58E-05	0.000339481	Down	1.889978352	2.351939769	2.175905739	2.126749599	0.67560894	0.255183037	0	0.155600936	zbtb8a.2	Zinc finger and BTB domain-containing protein 8A.2	GO:0003677,GO:0005634,GO:0046872	DNA binding|nucleus|metal ion binding			LOC119765262	--	--	PF13465.6,PF13894.6,PF00096.26	Zinc-finger double domain|C2H2-type zinc finger|Zinc finger, C2H2 type
LOC119765274	20.80268388	8.785967849	32.81939991	3.735433645	1.901275735	0.000304885	0.003839583	Up	0.677547541	0.567510421	0.731297852	1.63377604	1.998169291	2.572925887	2.591760776	2.823970685							LOC119765274	--	--	--	--
LOC119765298	211.524115	127.9768472	295.0713828	2.305662229	1.205181179	0.00013963	0.002063217	Up	8.159122452	8.079653229	8.32052137	10.36624709	10.9826375	17.66417578	16.35852644	15.14881199	Lip1	Lipase 1	GO:0005576,GO:0007586,GO:0016042,GO:0016298,GO:0044255	extracellular region|digestion|lipid catabolic process|lipase activity|cellular lipid metabolic process			LOC119765298	--	--	PF04083.16,PF00561.20,PF12146.8	Partial alpha/beta-hydrolase lipase region|alpha/beta hydrolase fold|Serine aminopeptidase, S33
LOC119765299	158.3228726	81.08916593	235.5565792	2.904908153	1.538492549	0.006371192	0.040425602	Up	4.009454074	2.442398991	5.507761402	4.101588512	5.863320441	15.05124233	5.907584708	7.852290069							LOC119765299	--	--	--	--
LOC119765309	13.9173749	20.93974718	6.895002619	0.329278217	-1.602621019	0.011350347	0.061694486	Down	1.280623262	1.838817631	1.633527981	1.12290093	0.187274986	0.884191224	0.296887957	0.143772338		Uncharacterized protein C7orf26 homolog					LOC119765309	--	--	PF14964.6	Domain of unknown function (DUF4507)
LOC119765311	59.34836074	79.22176302	39.47495846	0.498284271	-1.00495906	0.007058261	0.043500675	Down	8.365839964	8.831486224	6.413482166	6.409991309	3.18617176	3.087781898	2.871125306	2.220752931	RRP7A	Ribosomal RNA-processing protein 7 homolog A	GO:0003723	RNA binding	ko03008	Ribosome biogenesis in eukaryotes	LOC119765311	--	--	PF12923.7,PF00076.22	Ribosomal RNA-processing protein 7 (RRP7) C-terminal domain|RNA recognition motif. (a.k.a. RRM, RBD, or RNP domain)
LOC119765339	41.4718452	55.57972176	27.36396864	0.492337273	-1.02228113	0.008622737	0.050561087	Down	3.693034144	3.667730714	1.694052157	3.383916737	0.99010931	0.65445171	1.742283932	1.197179479	Nkrf	NF-kappa-B-repressing factor	GO:0000978,GO:0001077,GO:0005634,GO:0005654,GO:0005730,GO:0045892,GO:0045944	RNA polymerase II proximal promoter sequence-specific DNA binding|proximal promoter DNA-binding transcription activator activity, RNA polymerase II-specific|nucleus|nucleoplasm|nucleolus|negative regulation of transcription, DNA-templated|positive regulation of transcription by RNA polymerase II			LOC119765339	--	--	PF01585.23	G-patch domain
LOC119765349	32.6505064	45.49825357	19.80275923	0.435242184	-1.200109706	0.007475693	0.045425734	Down	1.090569166	0.931523607	0.688141863	1.003331131	0.431828113	0.35679223	0.290946174	0.165758756							LOC119765349	--	--	PF07517.14	SecA DEAD-like domain
LOC119765392	84.34748065	44.89937361	123.7955877	2.757178502	1.463192672	0.00771286	0.046485348	Up	2.361471467	1.296032548	1.087491677	2.186586567	2.768822428	5.069612893	1.991301405	4.082793094							LOC119765392	--	--	--	--
LOC119765397	369.5613374	227.595843	511.5268317	2.247522735	1.16833571	0.049552504	0.178274955	Up	10.5879608	16.66188532	33.33140704	27.5423588	16.17171411	63.03131239	31.09179972	37.74070446							LOC119765397	--	--	PF01395.22	PBP/GOBP family
LOC119765510	10.3331985	1.616507668	19.04988932	11.78459571	3.55883036	0.010050318	0.056213846	Up	0	0.047086721	0	0.332110964	0.422009505	1.793210068	1.354752835	0.060746193	F9	Coagulation factor IX (Fragment)	GO:0004175,GO:0004252,GO:0005509,GO:0005615,GO:0006508,GO:0007596,GO:0031638	endopeptidase activity|serine-type endopeptidase activity|calcium ion binding|extracellular space|proteolysis|blood coagulation|zymogen activation			LOC119765510	--	--	PF00089.26	Trypsin
LOC119765530	31.86780707	48.62495375	15.1106604	0.310759378	-1.686130164	0.000255726	0.00335256	Down	3.409568996	3.866365133	1.868334317	3.187420903	0.787542455	0.424944633	1.391180066	0.388672676							LOC119765530	--	--	--	--
LOC119765564	115.5456488	68.52832855	162.562969	2.372200993	1.246226252	0.000292397	0.003742622	Up	11.22339097	11.46789491	7.758244555	11.43338108	17.03979804	23.75216845	13.63527251	19.46662808	GD16342	UPF0729 protein GD16342					LOC119765564	--	--	--	--
LOC119765565	69.99375152	94.29564829	45.69185474	0.484559527	-1.045254186	0.015080688	0.075818453	Down	5.766118542	5.68316954	2.766021636	5.314375638	3.114716499	1.124551583	2.439841963	0.738455734							LOC119765565	--	--	PF12937.7	F-box-like
LOC119765574	9.658679983	0.77122525	18.54613471	24.04762384	4.587822442	0.020330497	0.093797672	Up	0.188040884	0	0	0.060456607	0.336094067	2.538909708	0	1.238504662		Cuticle protein 21.3	GO:0042302	structural constituent of cuticle			LOC119765574	--	--	PF11018.8	Pupal cuticle protein C1
LOC119765587	3160.888147	1427.242862	4894.533432	3.429362699	1.777940496	3.61E-05	0.000709043	Up	107.4241827	347.4250888	337.7347659	252.371984	977.4108513	408.7106947	679.2310644	667.8617197							LOC119765587	--	--	--	--
LOC119765592	147.7596935	199.8253102	95.6940767	0.478888668	-1.062237797	0.00633587	0.040264797	Down	9.476943909	13.90705079	7.684547932	15.17268973	5.416904708	3.117728501	5.83946308	2.792200337							LOC119765592	--	--	PF00646.33	F-box domain
LOC119765602	9.859500666	14.00602133	5.712980003	0.407894567	-1.293731804	0.032096889	0.130720018	Down	0.497384928	1.16385481	1.192984034	0.852869992	0.177799763	0.335782143	0	0.545992569	K02A2.6	Uncharacterized protein K02A2.6	GO:0003676,GO:0008270,GO:0015074	nucleic acid binding|zinc ion binding|DNA integration			LOC119765602	--	--	--	--
LOC119765646	26.46621125	41.25217964	11.68024286	0.283142442	-1.820400077	0.000333792	0.004115213	Down	2.391282071	2.616066433	3.10771557	1.647462403	0.575688064	0.889535875	0.597365099	0.120534496							LOC119765646	--	--	--	--
LOC119765964	369.6365271	650.0822683	89.19078581	0.137199229	-2.865655724	2.94E-18	1.53E-15	Down	40.47511899	46.62779588	42.87273404	39.35067981	2.539702127	4.7963316	9.66288549	1.395841871							LOC119765964	--	--	PF05444.12	Protein of unknown function (DUF753)
LOC119765965	354.8832977	579.9671501	129.7994452	0.223804823	-2.15968697	9.44E-09	6.20E-07	Down	37.70619246	17.84573379	27.88865474	36.40909245	3.971432222	6.988834456	7.726824477	2.026823404							LOC119765965	--	--	PF05444.12	Protein of unknown function (DUF753)
LOC119765978	9.986526482	0.662610463	19.3104425	29.14297854	4.86507643	0.000950676	0.009325769	Up	0	0	0.379945626	0	0.125836167	4.15881833	1.675705045	2.173619704							LOC119765978	--	--	PF18701.1	Family of unknown function (DUF5641)
LOC119765979	15.99188009	1.413591277	30.5701689	21.62588961	4.434687576	0.01056709	0.058453502	Up	0.049849765	0	0.035869587	0.032054174	0.160377773	1.177866668	0.525445192	0.082082104							LOC119765979	--	--	PF03564.15,PF05380.13,PF05585.12,PF00665.26,PF17921.1	Protein of unknown function (DUF1759)|Pao retrotransposon peptidase|Putative peptidase (DUF1758)|Integrase core domain|Integrase zinc binding domain
LOC119766019	3.386711299	6.103446178	0.669976419	0.109770186	-3.187441835	0.012713072	0.066829141	Down	1.388339238	0.885993127	1.248730951	3.347713988	0	0	0.23603055	0.28575312	r	CAD protein	GO:0000050,GO:0004070,GO:0004087,GO:0004088,GO:0004151,GO:0005524,GO:0005737,GO:0006207,GO:0006228,GO:0006526,GO:0006541,GO:0007595,GO:0019240,GO:0033574,GO:0044205,GO:0046872,GO:0051414,GO:0070406,GO:0070409	urea cycle|aspartate carbamoyltransferase activity|carbamoyl-phosphate synthase (ammonia) activity|carbamoyl-phosphate synthase (glutamine-hydrolyzing) activity|dihydroorotase activity|ATP binding|cytoplasm|'de novo' pyrimidine nucleobase biosynthetic process|UTP biosynthetic process|arginine biosynthetic process|glutamine metabolic process|lactation|citrulline biosynthetic process|response to te…			LOC119766019	--	--	PF02729.21	Aspartate/ornithine carbamoyltransferase, carbamoyl-P binding domain
LOC119766020	214.8241549	73.26301142	356.3852985	4.864464231	2.282280916	0.001632062	0.014339921	Up	6.564357013	9.468649305	6.405717659	9.280381948	25.16921396	24.67714192	19.62939786	42.53189568	ARID2	AT-rich interactive domain-containing protein 2	GO:0000981,GO:0003007,GO:0003677,GO:0005654,GO:0005886,GO:0006337,GO:0008285,GO:0030336,GO:0042592,GO:0046872,GO:0048568,GO:0060038,GO:0060982	DNA-binding transcription factor activity, RNA polymerase II-specific|heart morphogenesis|DNA binding|nucleoplasm|plasma membrane|nucleosome disassembly|negative regulation of cell proliferation|negative regulation of cell migration|homeostatic process|metal ion binding|embryonic organ development|cardiac muscle cell proliferation|coronary artery morphogenesis			LOC119766020	--	--	--	--
LOC119766021	84.82934464	142.7497791	26.90891023	0.188504041	-2.407332643	0.000409941	0.00484999	Down	3.082797373	1.96295003	3.624443321	0.969019602	0.147589946	0.794379545	0.294808586	0.152962899	K02A2.6	Uncharacterized protein K02A2.6	GO:0003676,GO:0008270,GO:0015074	nucleic acid binding|zinc ion binding|DNA integration			LOC119766021	--	--	PF05380.13,PF18701.1,PF03564.15,PF05585.12,PF17921.1,PF00665.26	Pao retrotransposon peptidase|Family of unknown function (DUF5641)|Protein of unknown function (DUF1759)|Putative peptidase (DUF1758)|Integrase zinc binding domain|Integrase core domain
LOC119766034	14.64128505	20.06654939	9.216020709	0.459272819	-1.122576691	0.031574683	0.129194189	Down	0.602168288	0.651612499	0.76297153	0.530300552	0.280769454	0.106048925	0.133531559	0.323323058	twk-7	TWiK family of potassium channels protein 7	GO:0005887,GO:0022841,GO:0071805	integral component of plasma membrane|potassium ion leak channel activity|potassium ion transmembrane transport			LOC119766034	--	--	PF07885.16	Ion channel
LOC119766057	1.402622324	0	2.805244648	Inf	Inf	0.036102277	0.142016424	Up	0	0	0	0	0.077863435	0.073524145	0.296249488	0.268993406							LOC119766057	--	--	--	--
LOC119766089	16.69027427	8.448729723	24.93181883	2.950954717	1.561181782	0.031336754	0.128780052	Up	0.571794836	0.164205424	0.246862285	0.220603785	0.981115245	0.463219092	1.166525122	0.141226715							LOC119766089	--	--	PF13920.6	Zinc finger, C3HC4 type (RING finger)
LOC119766101	120.7918398	199.3098524	42.27382718	0.212101041	-2.237176393	5.26E-09	3.78E-07	Down	35.5776513	26.18984514	16.84212754	22.67630803	4.57398607	2.317555185	7.003561962	2.569376793	spoplb	Speckle-type POZ protein-like B	GO:0005634,GO:0005737,GO:0006511,GO:0016567,GO:0030162,GO:0031397,GO:0031463,GO:0031625,GO:0043161	nucleus|cytoplasm|ubiquitin-dependent protein catabolic process|protein ubiquitination|regulation of proteolysis|negative regulation of protein ubiquitination|Cul3-RING ubiquitin ligase complex|ubiquitin protein ligase binding|proteasome-mediated ubiquitin-dependent protein catabolic process			LOC119766101	--	--	PF00651.31	BTB/POZ domain
LOC119766105	287.5486357	148.75367	426.3436013	2.866104757	1.519091341	9.46E-07	3.34E-05	Up	3.428894489	2.204065975	2.699698392	3.706674935	5.595696389	7.900615353	6.133583369	6.055111161	Svep1	Sushi, von Willebrand factor type A, EGF and pentraxin domain-containing protein 1	GO:0005509,GO:0005576,GO:0005737,GO:0007155,GO:0016020	calcium ion binding|extracellular region|cytoplasm|cell adhesion|membrane			LOC119766105	--	--	PF00084.20,PF00059.21,PF02793.22,PF00754.25	Sushi repeat (SCR repeat)|Lectin C-type domain|Hormone receptor domain|F5/8 type C domain
LOC119766122	7.11996122	3.056938264	11.18298417	3.658230297	1.8711459	0.012018485	0.064015159	Up	0.375132067	0.538643549	0.101222888	0.361823633	1.408030449	1.234592931	1.147966768	0.231633211	Sec31b	Protein transport protein Sec31B	GO:0000139,GO:0005198,GO:0005789,GO:0006886,GO:0006888,GO:0030120,GO:0030127,GO:0070971,GO:0090110,GO:0090114	Golgi membrane|structural molecule activity|endoplasmic reticulum membrane|intracellular protein transport|ER to Golgi vesicle-mediated transport|vesicle coat|COPII vesicle coat|endoplasmic reticulum exit site|cargo loading into COPII-coated vesicle|COPII-coated vesicle budding			LOC119766122	--	--	--	--
LOC119766145	26.33839968	5.87215015	46.8046492	7.970615194	2.99469108	0.005647573	0.03698529	Up	0.095751942	0.052376389	0.059056005	0.184709965	0.117354393	1.14969827	0.851144421	0.287173992							LOC119766145	--	--	PF05380.13,PF03564.15,PF18701.1,PF05585.12,PF00665.26,PF17921.1	Pao retrotransposon peptidase|Protein of unknown function (DUF1759)|Family of unknown function (DUF5641)|Putative peptidase (DUF1758)|Integrase core domain|Integrase zinc binding domain
LOC119766164	101.8624014	145.6468997	58.07790313	0.398758252	-1.32641372	0.000104945	0.001643948	Down	10.58018901	9.922258166	8.695068012	8.806206426	3.858884814	2.066650472	3.506154467	2.12238326	SLC22A13	Solute carrier family 22 member 13	GO:0005886,GO:0005887,GO:0015101,GO:0015695,GO:0015747,GO:0016324,GO:0034356,GO:0070062,GO:0090416,GO:2001142	plasma membrane|integral component of plasma membrane|organic cation transmembrane transporter activity|organic cation transport|urate transport|apical plasma membrane|NAD biosynthesis via nicotinamide riboside salvage pathway|extracellular exosome|nicotinate transmembrane transporter activity|nicotinate transport			LOC119766164	--	--	PF07690.16,PF00083.24	Major Facilitator Superfamily|Sugar (and other) transporter
LOC119766211	4.046658687	0.812321434	7.28099594	8.963195645	3.164013188	0.005615537	0.036878508	Up	0.014327961	0	0.015464608	0.027639305	0.030730823	0.08705463	0.175383812	0.088471018							LOC119766211	--	--	PF05380.13,PF03564.15,PF18701.1,PF05585.12,PF00665.26,PF00078.27	Pao retrotransposon peptidase|Protein of unknown function (DUF1759)|Family of unknown function (DUF5641)|Putative peptidase (DUF1758)|Integrase core domain|Reverse transcriptase (RNA-dependent DNA polymerase)
LOC119766217	2.644651406	5.289302812	0	0	#NAME?	0.003138169	0.02364806	Down	1.063851096	0.37031744	0.730702721	0.373130622	0	0	0	0	K02A2.6	Uncharacterized protein K02A2.6	GO:0003676,GO:0008270,GO:0015074	nucleic acid binding|zinc ion binding|DNA integration			LOC119766217	--	--	PF00665.26	Integrase core domain
LOC119766226	6.088849628	2.789453096	9.38824616	3.365622521	1.750873377	0.04342206	0.162106718	Up	0.102238333	0.032622596	0.018391495	0.082176049	0.164461722	0.069020601	0.312866373	0.063129216	pol	Retrovirus-related Pol polyprotein from transposon 17.6	GO:0003676,GO:0003964,GO:0004190,GO:0004519,GO:0015074	nucleic acid binding|RNA-directed DNA polymerase activity|aspartic-type endopeptidase activity|endonuclease activity|DNA integration			LOC119766226	--	--	PF17919.1,PF17917.1,PF00078.27,PF00665.26,PF17921.1	RNase H-like domain found in reverse transcriptase|RNase H-like domain found in reverse transcriptase|Reverse transcriptase (RNA-dependent DNA polymerase)|Integrase core domain|Integrase zinc binding domain
LOC119766231	13.41174259	7.266382631	19.55710256	2.69144959	1.428383405	0.016703721	0.081024567	Up	0.509239025	0.696385391	0.785196152	0.561340485	1.404287259	1.03135436	1.484149004	1.257761529	ARID2	AT-rich interactive domain-containing protein 2	GO:0000981,GO:0003007,GO:0003677,GO:0005654,GO:0005886,GO:0006337,GO:0008285,GO:0030336,GO:0042592,GO:0046872,GO:0048568,GO:0060038,GO:0060982	DNA-binding transcription factor activity, RNA polymerase II-specific|heart morphogenesis|DNA binding|nucleoplasm|plasma membrane|nucleosome disassembly|negative regulation of cell proliferation|negative regulation of cell migration|homeostatic process|metal ion binding|embryonic organ development|cardiac muscle cell proliferation|coronary artery morphogenesis			LOC119766231	--	--	--	--
LOC119766291	308.1354688	565.2240374	51.04690011	0.090312684	-3.468927561	9.02E-06	0.000213947	Down	11.68236394	2.290912472	8.761151107	11.77954967	0.687929461	0.512177911	1.170274044	0.076172356							LOC119766291	--	--	--	--
LOC119766295	24.52114655	37.71409506	11.32819804	0.300370406	-1.735185416	0.008024435	0.047749463	Down	0.968819338	0.235531092	0.713715665	0.949281383	0.164915723	0.233587578	0.282357044	0							LOC119766295	--	--	PF05380.13,PF03564.15,PF05585.12,PF17921.1	Pao retrotransposon peptidase|Protein of unknown function (DUF1759)|Putative peptidase (DUF1758)|Integrase zinc binding domain
LOC119766315	11.3740723	5.447287552	17.30085705	3.176049893	1.667233576	0.016243946	0.079424257	Up	1.983636032	0.421964086	1.189444022	2.338432857	1.654540231	4.24061959	2.922716578	4.627165506	ARID2	AT-rich interactive domain-containing protein 2	GO:0000981,GO:0003007,GO:0003677,GO:0005654,GO:0005886,GO:0006337,GO:0008285,GO:0030336,GO:0042592,GO:0046872,GO:0048568,GO:0060038,GO:0060982	DNA-binding transcription factor activity, RNA polymerase II-specific|heart morphogenesis|DNA binding|nucleoplasm|plasma membrane|nucleosome disassembly|negative regulation of cell proliferation|negative regulation of cell migration|homeostatic process|metal ion binding|embryonic organ development|cardiac muscle cell proliferation|coronary artery morphogenesis			LOC119766315	--	--	--	--
LOC119766320	4.13176151	0.200625718	8.062897303	40.18875244	5.328719888	0.000124264	0.001884589	Up	0	0	0	0.171801149	0.955087458	1.44297746	2.362003566	0.659904687							LOC119766320	--	--	--	--
LOC119766322	1.98278518	3.965570361	0	0	#NAME?	0.014861133	0.075063398	Down	0.038786501	0.024752288	0.111635895	0.074820971	0	0	0	0							LOC119766322	--	--	PF03564.15,PF05380.13,PF18701.1,PF17921.1,PF00665.26,PF05585.12,PF00078.27	Protein of unknown function (DUF1759)|Pao retrotransposon peptidase|Family of unknown function (DUF5641)|Integrase zinc binding domain|Integrase core domain|Putative peptidase (DUF1758)|Reverse transcriptase (RNA-dependent DNA polymerase)
LOC119766329	102.7556434	63.73899588	141.7722909	2.224263011	1.153327391	0.000450512	0.005238715	Up	1.890443863	1.60531698	2.534062637	3.411479969	4.708628216	4.260959611	4.167741418	2.861754152	ea	Serine protease easter	GO:0004175,GO:0004252,GO:0005576,GO:0005615,GO:0006508,GO:0007311,GO:0007370,GO:0008063,GO:0009950,GO:0009953,GO:0046872,GO:0098595	endopeptidase activity|serine-type endopeptidase activity|extracellular region|extracellular space|proteolysis|maternal specification of dorsal/ventral axis, oocyte, germ-line encoded|ventral furrow formation|Toll signaling pathway|dorsal/ventral axis specification|dorsal/ventral pattern formation|metal ion binding|perivitelline space			LOC119766329	--	--	PF00089.26	Trypsin
LOC119766363	6.128319697	0.212127644	12.04451175	56.77954811	5.827299462	1.51E-06	4.84E-05	Up	0	0.119296893	0	0	1.603777731	1.893000002	1.14411453	0.923423673							LOC119766363	--	--	--	--
LOC119766391	4.59566989	7.590400585	1.600939196	0.210916299	-2.245257511	0.037062586	0.144661321	Down	0.263685881	0.026569861	0.104854202	0.133858519	0.044649268	0.014053662	0.028313082	0							LOC119766391	--	--	PF05380.13,PF03564.15,PF18701.1,PF05585.12,PF17921.1	Pao retrotransposon peptidase|Protein of unknown function (DUF1759)|Family of unknown function (DUF5641)|Putative peptidase (DUF1758)|Integrase zinc binding domain
LOC119766413	55.58092635	26.84191625	84.31993646	3.141353086	1.65138611	0.013597012	0.0702855	Up	3.07349583	8.00907235	3.501613826	7.246454002	20.87491843	5.014346673	21.24926072	7.169447245							LOC119766413	--	--	PF01395.22	PBP/GOBP family
LOC119766433	2.873101403	0	5.746202806	Inf	Inf	0.00311141	0.023556626	Up	0	0	0	0	0	0.213831415	0.376944312	0.456351998	RTase	Probable RNA-directed DNA polymerase from transposon BS	GO:0003964,GO:0006313	RNA-directed DNA polymerase activity|transposition, DNA-mediated			LOC119766433	--	--	PF00078.27	Reverse transcriptase (RNA-dependent DNA polymerase)
LOC119766466	6.749143209	1.624642868	11.87364355	7.308463776	2.869568187	0.000710934	0.007418919	Up	0.028134905	0	0.030366866	0.054273545	0.181032486	0.18518894	0.172195015	0.086862454							LOC119766466	--	--	PF05380.13,PF18701.1,PF03564.15,PF05585.12,PF00665.26,PF17921.1	Pao retrotransposon peptidase|Family of unknown function (DUF5641)|Protein of unknown function (DUF1759)|Putative peptidase (DUF1758)|Integrase core domain|Integrase zinc binding domain
LOC119766467	21.71932772	11.84809149	31.59056396	2.6662998	1.414839007	0.003442795	0.025276513	Up	0.460770156	0.661609321	0.845449727	0.666635354	1.087093342	1.539765262	1.645039227	1.081146575							LOC119766467	--	--	PF12937.7	F-box-like
LOC119766470	25.6585022	41.18753214	10.12947226	0.245935402	-2.023648673	0.001400638	0.012794011	Down	1.067499776	0.267078526	0.720115791	0.432911961	0.104072244	0.085988306	0.074243809	0.164787566							LOC119766470	--	--	PF05380.13,PF03564.15,PF18701.1,PF05585.12,PF00665.26,PF17921.1	Pao retrotransposon peptidase|Protein of unknown function (DUF1759)|Family of unknown function (DUF5641)|Putative peptidase (DUF1758)|Integrase core domain|Integrase zinc binding domain
LOC119766484	20.02731518	7.298319405	32.75631096	4.488199151	2.166136693	0.005311463	0.035226945	Up	0.658901324	0.344036847	0.387912228	0.751075832	3.404578695	2.244324519	1.22202914	0.591785494	Klkb1	Plasma kallikrein	GO:0004252,GO:0005615,GO:0006954,GO:0007597,GO:0031639,GO:0042730,GO:0051919	serine-type endopeptidase activity|extracellular space|inflammatory response|blood coagulation, intrinsic pathway|plasminogen activation|fibrinolysis|positive regulation of fibrinolysis			LOC119766484	--	--	PF00089.26	Trypsin
LOC119766485	9.222555304	4.137677873	14.30743274	3.457841131	1.789871586	0.015528315	0.07696857	Up	0.21071248	0.134469879	0.265333187	0.101618552	0.527262466	0.889068559	0.250761535	0.216848112	KLKB1	Plasma kallikrein					LOC119766485	--	--	PF00089.26	Trypsin
LOC119766506	7.661795771	12.07420214	3.249389401	0.269118354	-1.89368731	0.006284352	0.040019003	Down	0.541084531	0.61212737	0.530917398	1.186110585	0	0	0.150528093	0.364477158							LOC119766506	--	--	PF00646.33,PF12937.7	F-box domain|F-box-like
LOC119766525	12.34250855	19.02490138	5.660115721	0.29751091	-1.748985521	0.012827639	0.067230401	Down	1.969028992	4.293282599	1.652959321	2.004684105	0.938489473	0.221546981	0.557921993	0.540363779							LOC119766525	--	--	--	--
LOC119766528	13.95794374	3.22964861	24.68623887	7.643629959	2.934257937	0.044268132	0.16421936	Up	0.128394381	0	0.138579995	0.743036259	3.511122726	0.65008816	0.26193883	1.347756937	Ctsb	Cathepsin B	GO:0004175,GO:0004197,GO:0005518,GO:0005576,GO:0005615,GO:0005730,GO:0005737,GO:0005739,GO:0005764,GO:0006508,GO:0008233,GO:0008234,GO:0009897,GO:0009986,GO:0016324,GO:0030574,GO:0030855,GO:0030984,GO:0042277,GO:0042383,GO:0042470,GO:0043231,GO:0043394,GO:0043621,GO:0044877,GO:0046697,GO:0046718,GO:0048471,GO:0050790,GO:0051603,GO:0060548,GO:0062023,GO:0097067	endopeptidase activity|cysteine-type endopeptidase activity|collagen binding|extracellular region|extracellular space|nucleolus|cytoplasm|mitochondrion|lysosome|proteolysis|peptidase activity|cysteine-type peptidase activity|external side of plasma membrane|cell surface|apical plasma membrane|collagen catabolic process|epithelial cell differentiation|kininogen binding|peptide binding|sarcolemma|m…			LOC119766528	--	--	PF00112.23	Papain family cysteine protease
LOC119766543	128.8457252	177.3861498	80.30530062	0.452714604	-1.143326247	0.000624748	0.006734349	Down	6.894174287	6.957799656	7.104392781	5.897375704	2.609422483	1.990154391	3.086637231	1.618027536	ATG7	Ubiquitin-like modifier-activating enzyme ATG7	GO:0000045,GO:0000407,GO:0000422,GO:0004839,GO:0005576,GO:0005737,GO:0005829,GO:0005930,GO:0006464,GO:0006497,GO:0006501,GO:0006914,GO:0006995,GO:0007568,GO:0008134,GO:0009267,GO:0009749,GO:0010508,GO:0015031,GO:0016236,GO:0019778,GO:0019779,GO:0030424,GO:0031401,GO:0034727,GO:0034774,GO:0039521,GO:0042803,GO:0043065,GO:0043312,GO:0044805,GO:0045732,GO:0051607,GO:0061025,GO:0071315,GO:0071455,GO:…	autophagosome assembly|phagophore assembly site|autophagy of mitochondrion|ubiquitin activating enzyme activity|extracellular region|cytoplasm|cytosol|axoneme|cellular protein modification process|protein lipidation|C-terminal protein lipidation|autophagy|cellular response to nitrogen starvation|aging|transcription factor binding|cellular response to starvation|response to glucose|positive regula…	ko04140	Regulation of autophagy	LOC119766543	--	--	PF16420.5,PF00899.21	Ubiquitin-like modifier-activating enzyme ATG7 N-terminus|ThiF family
LOC119766570	4.115356548	6.910253258	1.320459838	0.19108704	-2.387698164	0.040929574	0.155651882	Down	0.825290547	0.63200843	0.445380706	0.875613192	0	0.417862223	0	0							LOC119766570	--	--	--	--
LOC119766597	285.798806	138.0092106	433.5884014	3.141735247	1.65156161	1.91E-08	1.14E-06	Up	4.275648932	5.716489192	8.123642372	5.45317445	16.40832983	16.63894769	15.75150215	8.422104206	GPR143	G-protein coupled receptor 143					LOC119766597	--	--	PF02101.15	Ocular albinism type 1 protein
LOC119766609	17.76225281	7.007639973	28.51686565	4.06939651	2.024814859	0.000117406	0.001804974	Up	0.557535732	0.296501036	0.735491074	0.537756225	1.993018198	1.505558634	2.211679094	0.918032542							LOC119766609	--	--	--	--
LOC119766615	121.6284771	192.9094597	50.34749457	0.260990283	-1.937931998	9.09E-09	6.06E-07	Down	9.075093419	9.489036349	7.007211483	7.069843356	1.759281869	2.438838725	0.890105812	1.33624497	PLG	Plasminogen	GO:0004252,GO:0005102,GO:0005576,GO:0007596,GO:0009408,GO:0019904,GO:0042730,GO:0048771	serine-type endopeptidase activity|signaling receptor binding|extracellular region|blood coagulation|response to heat|protein domain specific binding|fibrinolysis|tissue remodeling			LOC119766615	--	--	PF00089.26,PF13365.6	Trypsin|Trypsin-like peptidase domain
LOC119766624	724.2893299	9.116143543	1439.462516	157.9025724	7.302890865	1.18E-16	4.50E-14	Up	0.041471887	0.39699022	0.85047572	0.520007834	37.18089881	95.28938526	53.38718483	35.54347602							LOC119766624	--	--	--	--
LOC119766625	43.32169531	68.00239721	18.64099341	0.274122592	-1.867106859	0.000199688	0.002764769	Down	5.766916431	3.69409481	3.13560497	1.881989825	0.650998316	0.83426083	0.973057646	0.535474323					ko04150	mTOR signaling pathway	LOC119766625	--	--	--	--
LOC119766642	2.705678927	4.741381436	0.669976419	0.141304054	-2.823125236	0.048212037	0.174748449	Down	0.383525727	1.46852217	0.137983695	0.863145534	0	0	0.130405863	0.157877369							LOC119766642	--	--	--	--
LOC119766662	8.329455732	1.014023204	15.64488826	15.42853082	3.947528783	0.001194629	0.011188314	Up	0.132046487	0.063200843	0.071260913	0.063680959	0.495626718	1.136585246	0.471431686	1.467628024	AAEL007818	Trypsin 3A1	GO:0004252,GO:0005615,GO:0007586	serine-type endopeptidase activity|extracellular space|digestion			LOC119766662	--	--	PF00089.26	Trypsin
LOC119766679	76.03194928	139.4297343	12.63416428	0.090613127	-3.464136116	3.39E-07	1.38E-05	Down	30.35253249	9.917814023	37.01297419	23.08278391	3.599309945	0.738852653	0.744261362	1.621887551	DEFC	Defensin-C	GO:0005576,GO:0042742,GO:0045087	extracellular region|defense response to bacterium|innate immune response			LOC119766679	--	--	PF01097.18	Arthropod defensin
LOC119766686	108.4795632	153.9011895	63.05793682	0.409730016	-1.28725451	0.000344656	0.004230606	Down	27.16581383	41.47555324	34.70258001	24.04619561	12.35379097	14.10285002	7.716887717	6.157582856							LOC119766686	--	--	PF15868.5	Transcription activator MBF2
LOC119766690	467.4542686	251.6860141	683.2225232	2.714582794	1.440730486	0.015567888	0.077130468	Up	30.77525763	55.31454903	32.37575132	38.20022587	59.32295322	82.97341129	57.61910123	111.7719332							LOC119766690	--	--	--	--
LOC119766703	27.39950907	7.331744653	47.46727348	6.474212582	2.694704737	0.005625582	0.036910013	Up	0.537676365	0	0.746139342	1.48171829	2.306432504	2.255678183	2.742299104	5.311993883	AAEL013712	Trypsin 5G1	GO:0004252,GO:0005615,GO:0007586	serine-type endopeptidase activity|extracellular space|digestion			LOC119766703	--	--	PF00089.26	Trypsin
LOC119766708	14.25804514	21.27367042	7.242419864	0.340440541	-1.554525247	0.005213932	0.034809866	Down	0.853748842	1.089669708	1.096996813	1.13715999	0.174393638	0.082337384	0.373230575	0.401649706	PRDM5	PR domain zinc finger protein 5	GO:0000122,GO:0000278,GO:0000977,GO:0000978,GO:0000981,GO:0001078,GO:0005634,GO:0005730,GO:0008168,GO:0016575,GO:0016604,GO:0031490,GO:0043565,GO:0044212,GO:0045892,GO:0046872,GO:0051567,GO:0070491,GO:1990830	negative regulation of transcription by RNA polymerase II|mitotic cell cycle|RNA polymerase II regulatory region sequence-specific DNA binding|RNA polymerase II proximal promoter sequence-specific DNA binding|DNA-binding transcription factor activity, RNA polymerase II-specific|proximal promoter DNA-binding transcription repressor activity, RNA polymerase II-specific|nucleus|nucleolus|methyltrans…			LOC119766708	--	--	PF13894.6,PF00096.26,PF13465.6,PF12874.7,PF12171.8	C2H2-type zinc finger|Zinc finger, C2H2 type|Zinc-finger double domain|Zinc-finger of C2H2 type|Zinc-finger double-stranded RNA-binding
LOC119766720	58.92218889	112.7495163	5.09486144	0.045187435	-4.467934523	1.11E-05	0.000255006	Down	10.58724621	19.39836566	9.373825548	5.265379996	0.620913205	0.418792874	0.337486889	0.204291206	FIBCD1	Fibrinogen C domain-containing protein 1	GO:0008061,GO:0016020,GO:0016021,GO:0046872	chitin binding|membrane|integral component of membrane|metal ion binding			LOC119766720	--	--	PF00147.18	Fibrinogen beta and gamma chains, C-terminal globular domain
LOC119766738	22.93199167	2.863979005	43.00000433	15.01407806	3.908243983	7.49E-12	1.23E-09	Up	0.162529867	0.207442592	0.116948982	0.261273083	1.917280599	2.523631805	1.934210966	2.074054921							LOC119766738	--	--	--	--
LOC119766762	194.1131526	90.57863609	297.6476692	3.286069233	1.716362876	0.001978433	0.016672186	Up	5.33183445	6.82205262	5.640855849	5.295431593	13.75692498	9.729329365	12.70840823	19.29717018	SNAPC1	snRNA-activating protein complex subunit 1	GO:0003677,GO:0005730	DNA binding|nucleolus			LOC119766762	--	--	PF09808.9	Small nuclear RNA activating complex (SNAPc), subunit SNAP43
LOC119766768	8262.36028	4312.414359	12212.3062	2.831895358	1.501767957	1.49E-07	7.04E-06	Up	240.9806047	232.7313276	278.8157497	245.1604607	543.0184968	624.9760757	481.4214759	474.343214	IDH3B	Isocitrate dehydrogenase [NAD] subunit beta, mitochondrial	GO:0000287,GO:0004449,GO:0005739,GO:0006099,GO:0051287	magnesium ion binding|isocitrate dehydrogenase (NAD+) activity|mitochondrion|tricarboxylic acid cycle|NAD binding	ko00020,ko01230,ko01210,ko01200	Citrate cycle (TCA cycle)|Biosynthesis of amino acids|2-Oxocarboxylic acid metabolism|Carbon metabolism	LOC119766768	--	--	PF00180.20	Isocitrate/isopropylmalate dehydrogenase
LOC119766777	44.68957862	63.72946908	25.64968815	0.402477669	-1.313019356	0.002188716	0.017952577	Down	3.583954053	4.226280151	4.092519214	4.108089864	1.169748373	1.05196084	2.33125559	0.513156652							LOC119766777	--	--	--	--
LOC119766817	8.20274105	3.891187498	12.5142946	3.216060549	1.685294569	0.034771063	0.138327078	Up	0.163154639	0.273315013	0.088048904	0.236049685	0.393678554	0.289130368	0.457673736	0.654831285							LOC119766817	--	--	--	--
LOC119766834	108.698236	63.85843647	153.5380355	2.40435006	1.26564696	0.043829931	0.1630237	Up	3.230908268	2.826744909	2.324812291	2.412608846	4.135466152	3.482836674	3.969022614	7.079005612	NAAT1	Sodium-dependent nutrient amino acid transporter 1	GO:0005283,GO:0005328,GO:0005887,GO:0006814,GO:0015175,GO:0015179,GO:0015804,GO:0042940,GO:0042943	amino acid:sodium symporter activity|neurotransmitter:sodium symporter activity|integral component of plasma membrane|sodium ion transport|neutral amino acid transmembrane transporter activity|L-amino acid transmembrane transporter activity|neutral amino acid transport|D-amino acid transport|D-amino acid transmembrane transporter activity			LOC119766834	--	--	PF00209.18	Sodium:neurotransmitter symporter family
LOC119766837	133.1483261	204.5148404	61.78181182	0.302089627	-1.726951449	0.000566874	0.006234723	Down	22.69549004	33.12657824	11.84307786	24.51355114	6.336137022	3.608810105	6.218153326	4.980114034							LOC119766837	--	--	--	--
LOC119766843	62.35150568	86.71073853	37.99227284	0.43814957	-1.19050465	0.002384594	0.01908336	Down	4.240443141	6.285166711	4.281560378	4.22194206	2.102599534	1.754559609	1.953446213	0.732012136							LOC119766843	--	--	PF12937.7,PF00646.33	F-box-like|F-box domain
LOC119766896	41.11015029	57.66012074	24.56017983	0.425947423	-1.231252733	0.003817714	0.027498094	Down	5.515555635	6.68771297	4.603737198	3.68845161	2.050506578	2.010703369	1.800375604	0.908185659							LOC119766896	--	--	PF05485.12,PF07776.15	THAP domain|Zinc-finger associated domain (zf-AD)
LOC119766903	21.89146092	31.41240151	12.37052034	0.39381008	-1.344428057	0.009881451	0.055467826	Down	1.540998946	4.351614063	2.661195919	2.972658894	1.156805099	0.936288798	0.628761881	0.761217855					ko00531,ko04142	Glycosaminoglycan degradation|Lysosome	LOC119766903	--	--	--	--
LOC119766916	53.12383171	19.96061058	86.28705284	4.322866402	2.111988251	0.000561554	0.006190739	Up	2.573925963	2.199905582	1.488277111	2.659941065	11.92842769	7.726313871	8.814338896	1.929894524		Perlucin	GO:0030246	carbohydrate binding			LOC119766916	--	--	PF00059.21	Lectin C-type domain
LOC119766935	18.25104876	28.04169229	8.460405226	0.301708083	-1.728774746	0.015672186	0.077273268	Down	2.218578197	0.176978092	1.995482939	2.050709178	0.4461037	0.468047294	0.235736797	0.285397484							LOC119766935	--	--	--	--
LOC119766940	3054.535425	637.6676009	5471.403248	8.580337531	3.101034401	0.008862781	0.051560274	Up	56.72260614	44.5769618	157.2054711	190.7163889	238.0294332	665.6251399	575.0506343	1238.848607							LOC119766940	--	--	PF01395.22	PBP/GOBP family
LOC119766942	72.75610844	106.9041687	38.6080482	0.36114633	-1.469344585	0.012246829	0.06496084	Down	16.70114598	11.21908456	15.97045608	32.35859402	1.099763428	7.417672593	7.173094123	4.884856589							LOC119766942	--	--	PF01395.22	PBP/GOBP family
LOC119766943	6.793201879	1.675557615	11.91084614	7.108586442	2.829562705	0.001265631	0.01177599	Up	0.085374884	0	0.368590929	0.247038205	0.457783299	1.037451036	0.957958475	1.159763525							LOC119766943	--	--	PF01395.22	PBP/GOBP family
LOC119766985	1900.366972	832.5071129	2968.226831	3.565407172	1.834066843	1.14E-08	7.28E-07	Up	256.0451106	96.93576508	320.9230789	270.1002184	557.5800579	737.2023959	881.1892733	382.2897532							LOC119766985	--	--	--	--
LOC119766987	20.98831886	7.017740151	34.95889758	4.981503565	2.316581256	1.26E-05	0.000282961	Up	0.121366257	0.425986074	0.218323875	0.585302936	0.954463218	1.392874076	1.279270156	1.448843025	HELZ	Probable helicase with zinc finger domain	GO:0003723,GO:0004386,GO:0005524,GO:0005634,GO:0005829,GO:0016020,GO:0035194,GO:0043186,GO:0046872	RNA binding|helicase activity|ATP binding|nucleus|cytosol|membrane|posttranscriptional gene silencing by RNA|P granule|metal ion binding			LOC119766987	--	--	--	--
LOC119767006	53.99078051	31.74142571	76.2401353	2.401912755	1.264183749	0.023932296	0.106024314	Up	1.963622336	1.266741035	1.290068252	2.099824739	2.380473154	3.112353107	1.959460518	4.006455813							LOC119767006	--	--	--	--
LOC119767019	17544.39885	6684.138052	28404.65965	4.249562087	2.087314181	4.02E-07	1.60E-05	Up	941.2070673	1376.821971	1214.241334	1007.053351	3586.408136	3480.736812	2869.180653	4350.84176		Cytochrome c oxidase subunit 6A, mitochondrial	GO:0004129,GO:0005751	cytochrome-c oxidase activity|mitochondrial respiratory chain complex IV	ko00190,ko04260	Oxidative phosphorylation|Cardiac muscle contraction	LOC119767019	--	--	PF02046.15	Cytochrome c oxidase subunit VIa
LOC119767078	1621.481349	2427.697139	815.2655595	0.335818478	-1.574246478	4.01E-06	0.000109935	Down	125.470903	110.6829197	132.4728827	62.60241592	28.81944756	39.61998512	20.15958136	20.75897518							LOC119767078	--	--	--	--
LOC119767095	103.7914781	154.037948	53.54500822	0.347609202	-1.524461819	0.000672697	0.007130989	Down	14.87252348	20.69294191	9.612757029	18.93192667	7.603785922	2.714401866	4.586521475	2.456013137							LOC119767095	--	--	--	--
LOC119767106	43.86642213	21.94554846	65.7872958	2.997751272	1.583880686	0.006852014	0.04246136	Up	2.213527626	1.883468832	1.592752193	0.889582939	2.769437374	3.30000464	3.073281893	5.087493668							LOC119767106	--	--	--	--
LOC119767159	50.36186741	68.53010431	32.19363052	0.469773552	-1.089962602	0.003693486	0.026781578	Down	5.061607633	6.479088009	4.065598837	3.860216636	1.956642721	1.311200002	1.861125204	1.744407319							LOC119767159	--	--	PF13465.6,PF00096.26,PF13894.6,PF07776.15,PF12171.8	Zinc-finger double domain|Zinc finger, C2H2 type|C2H2-type zinc finger|Zinc-finger associated domain (zf-AD)|Zinc-finger double-stranded RNA-binding
LOC119767166	71.7000567	11.70301818	131.6970952	11.25325904	3.492270974	0.005349218	0.035427238	Up	0.852442416	1.142402385	0.552040355	0.657760484	2.31588613	14.4445411	2.898462383	7.158476399							LOC119767166	--	--	PF01223.23	DNA/RNA non-specific endonuclease
LOC119767167	35.71037368	20.5257476	50.89499977	2.479568626	1.310089155	0.045261544	0.167010759	Up	4.079022243	2.270145224	1.126250061	2.104399521	4.1709145	3.746350962	2.806140988	6.208835032							LOC119767167	--	--	--	--
LOC119767187	116.538278	76.91420565	156.1623503	2.030344707	1.021724685	0.021311137	0.097395635	Up	5.085296523	5.605468962	4.934300767	3.517646358	6.775572725	10.19514469	3.877364934	7.929352655							LOC119767187	--	--	--	--
LOC119767191	72.8352704	105.4447385	40.22580233	0.381487051	-1.390294007	0.000186645	0.002625536	Down	3.727556645	5.323065657	3.099893684	3.359556991	1.5072388	1.237600989	1.215494225	0.641445815							LOC119767191	--	--	--	--
LOC119767247	92.96982557	141.5597811	44.37987002	0.313506207	-1.673434089	0.001097383	0.010430326	Down	15.42132927	20.08765297	8.849088402	22.21720726	7.536280115	3.360468861	3.982433991	1.566948449							LOC119767247	--	--	--	--
LOC119767260	109.6872561	48.12559988	171.2489124	3.558374603	1.831218396	7.35E-05	0.001238669	Up	2.281519942	13.95325779	3.009739924	9.413588923	15.63181537	24.90059525	29.3495531	11.42671137							LOC119767260	--	--	PF14200.6	Ricin-type beta-trefoil lectin domain-like
LOC119767265	12.03309262	19.08212492	4.984060327	0.261190006	-1.936828398	0.002842968	0.021973645	Down	0.733756301	1.021657094	0.863962573	0.450370503	0.214605193	0.202645353	0.068042934	0.123565449							LOC119767265	--	--	PF07776.15,PF13894.6	Zinc-finger associated domain (zf-AD)|C2H2-type zinc finger
LOC119767276	16.42653295	4.334468123	28.51859778	6.57949187	2.71797617	4.39E-06	0.000117755	Up	0.398905205	0.076370514	0.688881006	0.538654732	1.882271179	1.535004083	2.522814186	2.26607442							LOC119767276	--	--	--	--
LOC119767286	11.86979053	20.22814759	3.511433466	0.17359145	-2.526232205	0.000294031	0.003756701	Down	4.62573883	3.162853577	1.711783496	3.569306444	1.275602573	0.267669751	0.269629205	0	Sftpd	Pulmonary surfactant-associated protein D					LOC119767286	--	--	PF00059.21	Lectin C-type domain
LOC119767287	6.713629561	10.63727803	2.789981089	0.262283366	-1.930801779	0.028009826	0.118750521	Down	1.121619703	2.028047186	2.017664272	1.202031533	0	1.135800001	0	0.153903945							LOC119767287	--	--	--	--
LOC119767330	1706.473938	6.153284872	3406.794591	553.6546189	9.112842464	6.91E-07	2.56E-05	Up	0.37418715	0.268643382	0.706775428	1.443648954	123.7952126	351.0674201	99.52611633	509.3491781							LOC119767330	--	--	--	--
LOC119767334	5.209150241	0.200625718	10.21767476	50.92903781	5.670416556	1.43E-05	0.000313203	Up	0	0	0	0.145908512	1.946744456	1.685065582	0.925855071	1.120897167							LOC119767334	--	--	PF15955.5	Cuticle protein
LOC119767338	11.20982034	0	22.41964069	Inf	Inf	1.87E-12	3.55E-10	Up	0	0	0	0	4.602248097	4.847201784	2.020421511	2.242209481							LOC119767338	--	--	PF15955.5	Cuticle protein
LOC119767407	31.80855443	43.81684695	19.80026192	0.451886963	-1.145966158	0.004566205	0.031548526	Down	2.419700033	2.15081403	1.539011863	3.084025521	0.7877388	0.568817685	0.661132694	1.013850075							LOC119767407	--	--	PF12937.7,PF00646.33,PF12799.7	F-box-like|F-box domain|Leucine Rich repeats (2 copies)
LOC119767430	41.98487673	1.986481483	81.98327198	41.27059461	5.367042319	5.32E-23	5.34E-20	Up	0.157032028	0.050106377	0	0.302922111	3.873253196	5.247572099	2.776477764	3.684584099	Prss8	Prostasin	GO:0004252,GO:0005615,GO:0010765,GO:0016021,GO:0017080,GO:0019897,GO:0042493,GO:0043434,GO:0046658,GO:0051385,GO:1902307	serine-type endopeptidase activity|extracellular space|positive regulation of sodium ion transport|integral component of membrane|sodium channel regulator activity|extrinsic component of plasma membrane|response to drug|response to peptide hormone|anchored component of plasma membrane|response to mineralocorticoid|positive regulation of sodium ion transmembrane transport			LOC119767430	--	--	PF00089.26,PF03761.15,PF09342.11	Trypsin|Chymotrypsin family Peptidase-S1|Domain of unknown function (DUF1986)
LOC119767434	15.91079724	1.205906411	30.61568806	25.38811285	4.666081256	4.84E-11	6.42E-09	Up	0.168426642	0.16122664	0	0.162451427	2.348085764	2.473062134	1.975752328	2.495966028	grass	Serine protease grass	GO:0002804,GO:0004252,GO:0005509,GO:0005576,GO:0006508,GO:0006952,GO:0045087,GO:0045752,GO:0050830,GO:0050832	positive regulation of antifungal peptide production|serine-type endopeptidase activity|calcium ion binding|extracellular region|proteolysis|defense response|innate immune response|positive regulation of Toll signaling pathway|defense response to Gram-positive bacterium|defense response to fungus			LOC119767434	--	--	PF00089.26	Trypsin
LOC119767442	2.185918605	0	4.37183721	Inf	Inf	0.015630792	0.077216913	Up	0	0	0	0	0.292846669	0.055305294	0.055710152	0.404676845							LOC119767442	--	--	--	--
LOC119767443	23.82355573	9.189645243	38.45746621	4.184869513	2.065182639	1.10E-05	0.000252574	Up	0.690940923	0.7716382	2.112968931	1.555000172	3.581355854	4.198057679	6.578116549	2.275392286							LOC119767443	--	--	PF14200.6	Ricin-type beta-trefoil lectin domain-like
LOC119767448	20.84659077	11.5193569	30.17382463	2.619401837	1.389237398	0.005425589	0.035815	Up	0.376399405	2.642264975	1.76045752	2.057260724	2.018267584	3.049264868	5.503259607	3.253820577							LOC119767448	--	--	--	--
LOC119767455	7.053245448	13.04404405	1.062446845	0.081450725	-3.61792865	0.003843511	0.027585036	Down	0.82897488	1.428367267	0.447369013	2.478653415	0.177799763	0	0.169120104	0							LOC119767455	--	--	PF13650.6,PF13975.6	Aspartyl protease|gag-polyprotein putative aspartyl protease
LOC119767489	15.61233841	8.690681396	22.53399543	2.592891674	1.374561934	0.019606535	0.091543274	Up	0.257456323	1.971603422	0.694701274	2.359065004	2.070735546	4.692802779	2.232268134	1.748690237							LOC119767489	--	--	--	--
LOC119767490	23.95511325	14.31498798	33.59523853	2.346857613	1.230730315	0.012017846	0.064015159	Up	2.145159544	3.080185491	1.157668261	2.844952609	4.169629108	5.838002895	2.324943526	3.973722087							LOC119767490	--	--	--	--
LOC119767534	36.32303932	50.54869758	22.09738106	0.437150354	-1.193798527	0.004800222	0.032794914	Down	4.697305879	2.622959889	1.954041832	2.878857602	1.049463689	0.644135442	1.597171155	0.72511266							LOC119767534	--	--	PF00096.26,PF13894.6,PF07776.15,PF12171.8,PF13465.6	Zinc finger, C2H2 type|C2H2-type zinc finger|Zinc-finger associated domain (zf-AD)|Zinc-finger double-stranded RNA-binding|Zinc-finger double domain
LOC119767565	257.7996427	22.39392654	493.205359	22.02406791	4.461009059	2.95E-10	3.09E-08	Up	0.832692256	0.33876573	0.606656455	0.522048224	9.577267972	4.469064579	15.24659451	8.406571677							LOC119767565	--	--	--	--
LOC119767575	897.1061315	420.0165988	1374.195664	3.271765135	1.710069188	1.86E-06	5.79E-05	Up	10.55886435	22.48044693	35.30297066	54.19905185	70.67366281	93.22014586	104.6731855	43.76505137		Fibrinogen-like protein A					LOC119767575	--	--	PF00147.18	Fibrinogen beta and gamma chains, C-terminal globular domain
LOC119767581	213.2740718	117.3076491	309.2404945	2.636149448	1.398432162	0.009761299	0.055000901	Up	16.14698896	18.43357922	13.42596911	19.84261779	30.0146615	37.18368185	19.39897466	44.01702407							LOC119767581	--	--	--	--
LOC119767592	874.4469933	1237.35945	511.5345366	0.413408195	-1.274361108	8.97E-06	0.000213248	Down	71.70401039	76.97563188	54.50096099	67.24512004	24.68024905	20.42599905	21.4501008	18.05556956	GA21225	Zinc finger CCCH domain-containing protein 15 homolog	GO:0046872	metal ion binding			LOC119767592	--	--	PF16543.5,PF16131.5,PF18345.1,PF18044.1,PF00642.24,PF14608.6	DRG Family Regulatory Proteins, Tma46|Torus domain|Zinc finger domain|CCCH-type zinc finger|Zinc finger C-x8-C-x5-C-x3-H type (and similar)|RNA-binding, Nab2-type zinc finger
LOC119767603	225.5170896	308.2164075	142.8177717	0.463368491	-1.10976815	0.000282295	0.003639817	Down	31.92105937	42.91450101	28.34530064	28.22999674	10.90505215	14.59533049	10.46289711	10.15546177	mRpS7	28S ribosomal protein S7, mitochondrial	GO:0000028,GO:0003729,GO:0003735,GO:0005763,GO:0006412,GO:0019843,GO:0032543	ribosomal small subunit assembly|mRNA binding|structural constituent of ribosome|mitochondrial small ribosomal subunit|translation|rRNA binding|mitochondrial translation	ko03010	Ribosome	LOC119767603	--	--	PF00177.21	Ribosomal protein S7p/S5e
LOC119767629	13.79747772	24.34221077	3.252744663	0.133625688	-2.903730718	0.018853923	0.088804678	Down	1.212671824	3.598578614	1.17798652	0.994202734	0	0.122800327	0.556646743	0.074878981							LOC119767629	--	--	PF12937.7	F-box-like
LOC119767630	119.874127	77.06615779	162.6820963	2.110940794	1.077886116	0.001168067	0.011005493	Up	6.542458739	4.666383488	5.538412924	7.362079828	10.31791373	8.378895347	11.12278682	8.396403852	kcmf1	E3 ubiquitin-protein ligase KCMF1	GO:0003676,GO:0008270,GO:0016740	nucleic acid binding|zinc ion binding|transferase activity			LOC119767630	--	--	PF05605.12,PF13639.6,PF00569.17	Drought induced 19 protein (Di19), zinc-binding|Ring finger domain|Zinc finger, ZZ type
LOC119767636	27.9612678	39.34371119	16.5788244	0.421384356	-1.24679134	0.02065512	0.095014903	Down	3.454704615	4.000428455	1.80424292	1.343606139	0.896334891	0.78995709	0.568385647	1.032184							LOC119767636	--	--	PF12937.7,PF00646.33	F-box-like|F-box domain
LOC119767638	56.76898071	34.14539062	79.39257079	2.32513289	1.217313174	0.002323883	0.018712117	Up	5.326976872	5.580318008	2.820543578	2.908298214	6.359409128	7.531697979	6.048961562	8.564473416							LOC119767638	--	--	PF06477.13	Protein of unknown function (DUF1091)
LOC119767639	290.9467226	185.3279705	396.5654746	2.139803688	1.097478445	0.000300296	0.003798802	Up	12.24279163	8.120549592	14.8787792	8.461178741	19.59051098	18.44993227	16.17582764	15.59533348							LOC119767639	--	--	--	--
LOC119767649	451.2082973	247.7236194	654.6929752	2.642836306	1.402087069	2.39E-06	7.11E-05	Up	7.127845709	13.29555852	10.67715361	8.48127576	15.39506758	25.12794801	19.73988057	18.96234639							LOC119767649	--	--	--	--
LOC119767653	23.04039338	32.5771283	13.50365846	0.414513469	-1.270509114	0.027108167	0.116011741	Down	1.308830823	2.270845269	0.7504763	2.051396545	0.65793745	0.745525111	0.417212592	0.252551629							LOC119767653	--	--	PF12937.7,PF00646.33	F-box-like|F-box domain
LOC119767658	241.9018939	335.4743849	148.329403	0.442148223	-1.177398006	0.003987427	0.028399807	Down	20.23801659	29.58765582	14.86493566	20.12845612	11.04900327	6.068317629	8.364802436	3.830062519	ZNHIT6	Box C/D snoRNA protein 1	GO:0042254,GO:0046872	ribosome biogenesis|metal ion binding			LOC119767658	--	--	PF04438.16	HIT zinc finger
LOC119767668	13.79428218	19.25039249	8.338171866	0.433142954	-1.207084846	0.030452827	0.126068253	Down	2.604005231	2.7300865	3.613606396	2.631224951	0.66489394	1.130111521	0.632435782	1.225065129							LOC119767668	--	--	--	--
LOC119767672	84.80770236	125.7722288	43.84317592	0.348591866	-1.520389189	1.49E-05	0.000324454	Down	2.74452594	3.607776461	2.294701529	3.075924562	1.222899648	0.587160032	0.690034669	0.620581717							LOC119767672	--	--	--	--
LOC119767678	16.98002311	25.52455339	8.435492829	0.330485423	-1.597341455	0.005775573	0.03764828	Down	2.009273649	3.205633382	1.373491447	1.614992771	0.861903993	0.4747578	0.546552257	0.248133683							LOC119767678	--	--	PF03101.15	FAR1 DNA-binding domain
LOC119767684	1931.443168	971.7615653	2891.124771	2.975138011	1.572956594	1.03E-07	5.00E-06	Up	109.4039007	135.7197591	134.1852127	117.666901	256.8907715	281.0391308	258.5966849	304.1878597	SDHC	Succinate dehydrogenase cytochrome b560 subunit, mitochondrial	GO:0000104,GO:0005743,GO:0005749,GO:0006099,GO:0009055,GO:0016021,GO:0020037,GO:0046872	succinate dehydrogenase activity|mitochondrial inner membrane|mitochondrial respiratory chain complex II, succinate dehydrogenase complex (ubiquinone)|tricarboxylic acid cycle|electron transfer activity|integral component of membrane|heme binding|metal ion binding	ko01200,ko00190,ko00020	Carbon metabolism|Oxidative phosphorylation|Citrate cycle (TCA cycle)	LOC119767684	--	--	PF01127.22	Succinate dehydrogenase/Fumarate reductase transmembrane subunit
LOC119767697	3341.126663	4488.304173	2193.949153	0.488814721	-1.032640361	0.017137028	0.082472313	Down	105.1526434	31.88097621	69.73837021	67.24227427	33.74666654	15.52733304	35.87119921	15.92203486							LOC119767697	--	--	PF05350.12	Glycogen synthase kinase-3 binding
LOC119767698	621.6804825	235.2032527	1008.157712	4.286325553	2.099741429	1.35E-05	0.000299121	Up	9.919177917	6.759257206	9.581028133	12.32395208	46.87667822	26.25211375	41.43281778	13.8275275							LOC119767698	--	--	PF00060.26	Ligand-gated ion channel
LOC119767702	204.1484279	8.031012999	400.2658428	49.8400193	5.639232722	2.91E-08	1.64E-06	Up	0.430447742	0.228914837	0.619460608	0.599699956	31.38984412	8.0881767	23.90550243	8.918698956							LOC119767702	--	--	--	--
LOC119767727	61.8680438	90.75090689	32.98518072	0.363469434	-1.460094051	7.31E-05	0.001234126	Down	4.108620181	4.08661458	2.529084908	3.405582855	1.032683155	1.13765428	0.818558845	0.872078018	SPATA5L1	Spermatogenesis-associated protein 5-like protein 1	GO:0005524,GO:0005737,GO:0016887	ATP binding|cytoplasm|ATPase activity			LOC119767727	--	--	PF00004.29,PF17862.1,PF13191.6,PF05496.12,PF07728.14,PF03215.15	ATPase family associated with various cellular activities (AAA)|AAA+ lid domain|AAA ATPase domain|Holliday junction DNA helicase RuvB P-loop domain|AAA domain (dynein-related subfamily)|Rad17 P-loop domain
LOC119767729	5.018119879	2.248916563	7.787323196	3.462699918	1.791897367	0.044986738	0.16614031	Up	0.295626465	0.141494425	0.239309036	0.142569312	0.951096048	0.748409951	0.301555449	0.182540799							LOC119767729	--	--	--	--
LOC119767734	8.317964263	13.26014245	3.375786079	0.254581434	-1.973800884	0.012114566	0.064380657	Down	0.70683092	1.184076064	0.953630378	0.909006558	0.442172925	0.119294528	0.120167814	0.072741278							LOC119767734	--	--	PF07776.15	Zinc-finger associated domain (zf-AD)
LOC119767758	8432.724602	13417.27381	3448.175393	0.256995232	-1.960186503	4.43E-11	6.05E-09	Down	249.128659	165.4603226	221.5010894	175.6023393	39.58183246	50.00990664	52.31838956	18.8126116							LOC119767758	--	--	--	--
LOC119767768	550.9871981	356.17232	745.8020762	2.093936093	1.066217412	0.002238227	0.018220565	Up	24.33907714	28.75026243	27.36988454	22.83956928	33.04463851	51.72183251	31.00344147	44.71586595	HDDC2	HD domain-containing protein 2	GO:0002953,GO:0006226,GO:0010139	5'-deoxynucleotidase activity|dUMP biosynthetic process|pyrimidine deoxyribonucleotide salvage			LOC119767768	--	--	PF13023.6,PF12917.7	HD domain|HD containing hydrolase-like enzyme
LOC119767790	6.849648029	13.02931964	0.669976419	0.051420676	-4.281507622	0.002350514	0.018872537	Down	0.945242354	1.42868617	0.644355208	0.095969296	0	0	0.050747359	0.061437878	Grip75	Gamma-tubulin complex component 4 homolog	GO:0000278,GO:0000922,GO:0000923,GO:0000930,GO:0005200,GO:0005813,GO:0005816,GO:0005874,GO:0007020,GO:0007058,GO:0007112,GO:0008274,GO:0031122,GO:0043015,GO:0045450,GO:0051321,GO:0051415,GO:0090307	mitotic cell cycle|spindle pole|equatorial microtubule organizing center|gamma-tubulin complex|structural constituent of cytoskeleton|centrosome|spindle pole body|microtubule|microtubule nucleation|spindle assembly involved in female meiosis II|male meiosis cytokinesis|gamma-tubulin ring complex|cytoplasmic microtubule organization|gamma-tubulin binding|bicoid mRNA localization|meiotic cell cycle…			LOC119767790	--	--	PF04130.13	Gamma tubulin complex component C-terminal
LOC119767795	360.6259233	512.394791	208.8570556	0.407609639	-1.294739928	0.000118277	0.001814392	Down	13.7210438	9.094307355	8.073136008	9.964994362	4.019413694	2.491771657	5.568570697	0.965968423							LOC119767795	--	--	PF07517.14	SecA DEAD-like domain
LOC119767838	12.86596244	19.23089841	6.501026464	0.338051105	-1.564686731	0.005812044	0.037846216	Down	0.853748842	1.442209907	1.084090968	1.259410455	0.215427435	0.305132658	0.102455452	0.496155519							LOC119767838	--	--	PF07776.15	Zinc-finger associated domain (zf-AD)
LOC119767849	18.52049433	2.292772162	34.7482165	15.15554711	3.921774029	0.004404476	0.030733016	Up	0.125149367	0.239598815	0.202616328	0.120709485	1.073688883	3.865313568	0.255318641	2.472835761	LPCP-22	Larval/pupal cuticle protein H1C	GO:0042302	structural constituent of cuticle			LOC119767849	--	--	PF11018.8	Pupal cuticle protein C1
LOC119767883	237.6685058	136.8239954	338.5130163	2.474076388	1.306890044	0.000585527	0.006375083	Up	16.96825823	21.45287237	13.93734451	18.11613501	28.725902	34.79783682	26.23499915	39.14201896							LOC119767883	--	--	PF15136.6	Uncharacterised protein family UPF0449
LOC119767896	11.81127553	3.729974601	19.89257645	5.333166732	2.414992432	0.046925809	0.171277987	Up	0.080822796	0.15473547	0.116312698	0.129925788	0.260024899	0.600193835	0.137406251	0.831762346	RpL7	60S ribosomal protein L7	GO:0000463,GO:0002181,GO:0003723,GO:0003735,GO:0022625,GO:0022626,GO:0035073	maturation of LSU-rRNA from tricistronic rRNA transcript (SSU-rRNA, 5.8S rRNA, LSU-rRNA)|cytoplasmic translation|RNA binding|structural constituent of ribosome|cytosolic large ribosomal subunit|cytosolic ribosome|pupariation			LOC119767896	--	--	--	--
LOC119767904	367.8121126	221.890881	513.7333442	2.315252172	1.211169337	0.000101563	0.001599868	Up	12.88924399	18.38734858	11.47584587	10.83565278	21.6750037	23.81899314	20.82152824	26.19879533							LOC119767904	--	--	--	--
LOC119767911	25.13058272	41.51084662	8.750318821	0.210795961	-2.246080868	1.92E-05	0.00040898	Down	2.024297568	2.459466769	1.176477336	2.140220924	0.58446547	0.157683858	0.595643134	0							LOC119767911	--	--	--	--
LOC119767914	6.20920741	9.973591517	2.444823303	0.245129681	-2.028382917	0.018863182	0.088804678	Down	0.29919899	0.572817308	0.484401976	0.432876612	0.160431609	0.037872709	0.038149953	0.092373365							LOC119767914	--	--	PF07776.15	Zinc-finger associated domain (zf-AD)
LOC119767939	69.9584805	46.24038819	93.67657281	2.025860432	1.018534786	0.001996988	0.016741135	Up	5.687300859	7.295196851	5.156321802	7.240905416	10.73442247	11.63359144	13.57519048	4.354562476							LOC119767939	--	--	--	--
LOC119767962	80.77068064	110.7150626	50.82629868	0.459073025	-1.123204433	0.001772388	0.015371262	Down	4.887276532	2.601864404	3.243976289	3.478701249	1.79376313	1.058623506	1.412944319	0.710059301	ZFX	Zinc finger X-chromosomal protein	GO:0001541,GO:0003677,GO:0005634,GO:0006355,GO:0007283,GO:0009566,GO:0009791,GO:0035264,GO:0046872,GO:0048599,GO:0048872,GO:0060746	ovarian follicle development|DNA binding|nucleus|regulation of transcription, DNA-templated|spermatogenesis|fertilization|post-embryonic development|multicellular organism growth|metal ion binding|oocyte development|homeostasis of number of cells|parental behavior			LOC119767962	--	--	PF13894.6,PF00096.26,PF13912.6	C2H2-type zinc finger|Zinc finger, C2H2 type|C2H2-type zinc finger
LOC119767965	54.37755681	80.92729124	27.82782239	0.343862027	-1.540098289	6.60E-05	0.001128728	Down	4.618852976	3.943413946	3.323513167	4.495126547	1.695721665	0.927022074	0.891362432	0.770813038							LOC119767965	--	--	PF12937.7,PF00646.33	F-box-like|F-box domain
LOC119767967	430.9850913	230.4573449	631.5128377	2.740259105	1.454312313	0.008268559	0.048994867	Up	13.55682929	20.16659291	21.63931965	15.34727492	21.43226077	49.82120794	26.61866387	44.88086985							LOC119767967	--	--	--	--
LOC119767974	34.44270984	52.97961118	15.90580849	0.300225089	-1.73588355	4.17E-05	0.000789531	Down	4.650936446	5.448857729	4.34558371	3.347713988	1.042205716	1.124713272	0.566473321	1.200163104							LOC119767974	--	--	--	--
LOC119767986	18.34460503	26.45825352	10.23095654	0.386682989	-1.370776798	0.011356254	0.061702749	Down	1.362865123	1.413321605	0.612909228	1.460572464	0.730773339	0.230015902	0.308932953	0.187006629							LOC119767986	--	--	PF12937.7,PF00646.33,PF13516.6	F-box-like|F-box domain|Leucine Rich repeat
LOC119768024	64.78360854	16.44383967	113.1233774	6.879377302	2.782277983	2.25E-06	6.76E-05	Up	1.651993054	1.277262546	0.754365952	1.40953364	4.63344054	9.072149882	4.536874651	7.454269798							LOC119768024	--	--	--	--
LOC119768040	19.21623006	26.95992942	11.47253071	0.425540087	-1.232633051	0.007272902	0.044385213	Down	1.455555662	1.803136444	1.20137274	1.114875586	0.22955128	0.303461902	0.349352423	0.79302667							LOC119768040	--	--	--	--
LOC119768049	7.322046312	3.717865364	10.92622726	2.938844253	1.555248904	0.034123524	0.136290635	Up	0.163820356	0.156817266	0.176816337	0.094805134	0.351364332	0.49767446	0.334211763	0.161846937	GIP	Copia protein	GO:0000943,GO:0003676,GO:0004190,GO:0005524,GO:0008270,GO:0015074	retrotransposon nucleocapsid|nucleic acid binding|aspartic-type endopeptidase activity|ATP binding|zinc ion binding|DNA integration			LOC119768049	--	--	PF07727.14	Reverse transcriptase (RNA-dependent DNA polymerase)
LOC119768087	27.22399634	39.8761903	14.57180238	0.365426142	-1.452348249	0.001804735	0.015584537	Down	2.394165976	3.437728128	2.030361775	3.078971944	1.46715507	0.461797084	0.581472039	0.563172688							LOC119768087	--	--	--	--
LOC119768573	671.0112625	1017.775523	324.2470017	0.318584004	-1.650254262	3.42E-05	0.000680173	Down	9.196094665	3.953372062	6.585271867	6.351373	1.690143633	1.158777592	3.029571121	0.565262894	BCOR	BCL-6 corepressor	GO:0000122,GO:0000415,GO:0000977,GO:0001835,GO:0003714,GO:0005634,GO:0007507,GO:0008134,GO:0030502,GO:0031072,GO:0035518,GO:0042476,GO:0042826,GO:0044212,GO:0045892,GO:0051572,GO:0060021,GO:0065001,GO:0070171	negative regulation of transcription by RNA polymerase II|negative regulation of histone H3-K36 methylation|RNA polymerase II regulatory region sequence-specific DNA binding|blastocyst hatching|transcription corepressor activity|nucleus|heart development|transcription factor binding|negative regulation of bone mineralization|heat shock protein binding|histone H2A monoubiquitination|odontogenesis|…			LOC119768573	--	--	PF13637.6,PF12796.7,PF13606.6,PF13857.6,PF00023.30	Ankyrin repeats (many copies)|Ankyrin repeats (3 copies)|Ankyrin repeat|Ankyrin repeats (many copies)|Ankyrin repeat
LOC119768594	1.653333327	0	3.306666653	Inf	Inf	0.01302468	0.068009718	Up	0	0	0	0	0.084828854	0.560709692	0.24206328	0.097685571							LOC119768594	--	--	--	--
LOC119768597	155.4406804	285.4139069	25.46745383	0.089229898	-3.486328998	2.83E-09	2.23E-07	Down	19.86455153	12.65571443	27.53552271	32.42431677	0.997459853	1.210978177	3.252914777	0.902499344	MFAP4	Microfibril-associated glycoprotein 4	GO:0001527,GO:0007155,GO:0009650,GO:0010712,GO:0048251,GO:0062023,GO:0071493,GO:0071953	microfibril|cell adhesion|UV protection|regulation of collagen metabolic process|elastic fiber assembly|collagen-containing extracellular matrix|cellular response to UV-B|elastic fiber			LOC119768597	--	--	PF00147.18	Fibrinogen beta and gamma chains, C-terminal globular domain
LOC119768600	2.305877691	0.402327488	4.209427893	10.46269027	3.387181954	0.048137665	0.174613857	Up	0.05652675	0.054110311	0	0	0.181859119	0.286207002	0	0.349036345							LOC119768600	--	--	--	--
LOC119768643	5.035733213	2.094905859	7.976560566	3.807598576	1.928881387	0.048176181	0.174708516	Up	0.116056483	0.333285696	0.125263324	0	0.622299172	0.2350475	0.295960182	0.501630672		60S acidic ribosomal protein P2	GO:0003735,GO:0005840,GO:0006414	structural constituent of ribosome|ribosome|translational elongation	ko03010	Ribosome	LOC119768643	--	--	PF00428.19	60s Acidic ribosomal protein
LOC119768672	56.96187559	79.11045859	34.8132926	0.440059295	-1.184230166	0.009174961	0.052679254	Down	7.0392429	15.10314264	11.52750062	12.29136165	3.514160029	3.441218305	7.05661925	1.948444068		Perlucin	GO:0030246	carbohydrate binding			LOC119768672	--	--	PF00059.21	Lectin C-type domain
LOC119768678	792.7440856	350.3428095	1235.145362	3.525533643	1.817841648	6.92E-10	6.49E-08	Up	37.56891074	11.9876309	23.18873095	26.81692374	79.407877	61.13779992	71.13665066	50.15530806	SERPINB1	Leukocyte elastase inhibitor	GO:0004867,GO:0005615,GO:0005737,GO:0010951	serine-type endopeptidase inhibitor activity|extracellular space|cytoplasm|negative regulation of endopeptidase activity			LOC119768678	--	--	PF00079.20	Serpin (serine protease inhibitor)
LOC119768689	21.77991048	31.17259746	12.3872235	0.397375404	-1.331425518	0.012730996	0.066873384	Down	0.769593257	0.856158158	0.853095499	0.662043018	0.356894064	0.231690619	0.318254579	0.077059718							LOC119768689	--	--	--	--
LOC119768692	41.19326742	57.58096422	24.80557063	0.430794638	-1.214927802	0.040822832	0.155414013	Down	1.476265051	0.203590386	0.958727543	0.95328369	0.308581567	0.316722251	0.344564053	0.185400205							LOC119768692	--	--	--	--
LOC119768696	10.39326429	15.77458248	5.011946089	0.3177229	-1.65415902	0.013752143	0.070884671	Down	0.836914357	1.001421809	0.73393722	1.412641001	0.448756586	0.264842254	0.053356202	0.193788912							LOC119768696	--	--	--	--
LOC119768734	4.083030895	0.77122525	7.394836539	9.588426384	3.261294065	0.009172125	0.052679254	Up	0.333076902	0	0	0.107086815	0.476258858	0.337287893	1.698784903	0.548440966							LOC119768734	--	--	--	--
LOC119768743	3.424664769	6.849329538	0	0	#NAME?	0.000593622	0.006443274	Down	0.40185473	0.833464679	0.506023165	0.452197976	0	0	0	0	THBS3	Thrombospondin-3	GO:0003417,GO:0005509,GO:0005576,GO:0007160,GO:0008201,GO:0043931,GO:0048471,GO:0060346	growth plate cartilage development|calcium ion binding|extracellular region|cell-matrix adhesion|heparin binding|ossification involved in bone maturation|perinuclear region of cytoplasm|bone trabecula formation			LOC119768743	--	--	PF02412.18	Thrombospondin type 3 repeat
LOC119768769	16.47716319	32.69023442	0.264091968	0.00807862	-6.95167549	1.09E-11	1.69E-09	Down	3.519856201	3.919491354	1.705713342	2.217132049	0	0.072741973	0	0							LOC119768769	--	--	--	--
LOC119768779	2.486855783	0.212127644	4.761583923	22.44678647	4.488437015	0.005493691	0.036196603	Up	0	0.110234029	0	0	0.617475147	0.816288993	0.704798202	0							LOC119768779	--	--	PF12937.7,PF00646.33	F-box-like|F-box domain
LOC119768790	5.844450974	0.972927021	10.71597493	11.01416108	3.461287708	0.000275773	0.003565532	Up	0.278448544	0.066636315	0	0	0.671873145	0.704922213	1.207140313	0.257900895		Brachyurin	GO:0004252,GO:0030574	serine-type endopeptidase activity|collagen catabolic process			LOC119768790	--	--	PF00089.26	Trypsin
LOC119768793	104.187182	170.3927464	37.98161757	0.222906305	-2.165490668	4.70E-09	3.43E-07	Down	2.847797047	3.485778741	3.728768701	2.761776367	0.93455698	0.346686445	0.936556169	0.076871361							LOC119768793	--	--	PF13637.6,PF12796.7,PF13857.6,PF00023.30,PF13606.6	Ankyrin repeats (many copies)|Ankyrin repeats (3 copies)|Ankyrin repeats (many copies)|Ankyrin repeat|Ankyrin repeat
LOC119768796	243.5810261	407.7520782	79.40997395	0.19475063	-2.360300103	1.59E-09	1.37E-07	Down	10.36138339	5.043517187	7.144043807	6.89373753	1.920139077	0.401266628	2.021020332	0.181242346							LOC119768796	--	--	--	--
LOC119768815	4511.869426	1020.982358	8002.756493	7.838290668	2.970539074	0.000131765	0.001963487	Up	83.38465804	25.48345604	67.20288259	46.4733305	313.7095654	104.5794281	558.9074791	310.5015747							LOC119768815	--	--	PF10500.9	Nuclear RNA-splicing-associated protein
LOC119768817	17.74780488	28.16915071	7.326459046	0.260088035	-1.942928065	0.00046567	0.005364932	Down	1.611895599	3.20941781	1.878949853	1.990029982	0.345721762	0.326454861	0.657689294	0.398119581							LOC119768817	--	--	PF07776.15	Zinc-finger associated domain (zf-AD)
LOC119768833	32.30842542	11.78343598	52.83341485	4.483701946	2.164690378	2.62E-06	7.66E-05	Up	2.698817428	1.010913959	1.773079588	1.358124727	7.298497712	3.327054664	5.864967658	5.941227191	lectin-37Db	C-type lectin 37Db	GO:0005534,GO:0005576,GO:0016339,GO:0046872	galactose binding|extracellular region|calcium-dependent cell-cell adhesion via plasma membrane cell adhesion molecules|metal ion binding			LOC119768833	--	--	PF00059.21	Lectin C-type domain
LOC119768841	165.0726447	75.0663322	255.0789572	3.39804743	1.76470599	1.87E-06	5.82E-05	Up	2.514059892	2.589366159	3.537857022	2.946676785	6.177132482	11.27905743	6.394971686	5.93433568							LOC119768841	--	--	--	--
LOC119768843	31.11188368	19.31435724	42.90941012	2.221632829	1.151620401	0.007680801	0.046333156	Up	2.931953259	4.054001445	2.988738948	5.184551794	5.589775017	9.73179124	5.316898714	5.028878921							LOC119768843	--	--	--	--
LOC119768844	24.55942724	12.10122411	37.01763036	3.058998827	1.613059554	0.000444418	0.005183775	Up	0.817166668	0.205851038	0.928413747	0.622244464	2.029408764	1.263023047	2.105824389	0.637360173							LOC119768844	--	--	--	--
LOC119768846	16.24125469	9.497814173	22.98469521	2.419998411	1.2750061	0.032050001	0.13064253	Up	0.670252372	0.816581852	0.723423952	0.587703686	0.914815518	1.172345202	1.118773191	1.730693425							LOC119768846	--	--	--	--
LOC119768850	2.390325563	0.200625718	4.580025408	22.82870541	4.512777143	0.015051227	0.075697394	Up	0	0	0	0.026435823	0.264534556	0	0.139789311	0.06769502							LOC119768850	--	--	--	--
LOC119768878	22.49545839	35.0592069	9.931709886	0.283283929	-1.819679335	0.000403094	0.004797224	Down	2.173677457	2.436006798	1.773893176	2.607919376	0.909685013	0.268433976	0.540798049	0.261889369							LOC119768878	--	--	PF05380.13	Pao retrotransposon peptidase
LOC119768890	329.2389266	526.6678248	131.8100284	0.250271656	-1.998433187	2.58E-10	2.82E-08	Down	31.54383625	19.65202188	20.27725767	18.52380794	4.335944675	5.082585083	5.830873907	2.066111719	Smtn	Smoothelin	GO:0003085,GO:0003779,GO:0005737,GO:0005815,GO:0030036,GO:0031941,GO:0060452	negative regulation of systemic arterial blood pressure|actin binding|cytoplasm|microtubule organizing center|actin cytoskeleton organization|filamentous actin|positive regulation of cardiac muscle contraction			LOC119768890	--	--	PF00307.31,PF11971.8	Calponin homology (CH) domain|CAMSAP CH domain
LOC119768918	10.43056012	3.306378466	17.55474177	5.30935643	2.408536996	0.007204835	0.044142166	Up	0.63106329	0	0	0.426072689	0.744432654	0.766849958	2.124274954	0.545528684							LOC119768918	--	--	--	--
LOC119768930	5.605441527	0.961425095	10.24945796	10.66069319	3.414229345	0.007654371	0.046230323	Up	0.067096792	0	0	0.016179106	0.143910197	0.033972538	0.171106158	0.248581982	pol	Retrovirus-related Pol polyprotein from transposon 17.6	GO:0003676,GO:0003964,GO:0004190,GO:0004519,GO:0015074	nucleic acid binding|RNA-directed DNA polymerase activity|aspartic-type endopeptidase activity|endonuclease activity|DNA integration			LOC119768930	--	--	PF17919.1,PF17917.1,PF00078.27,PF17921.1,PF00665.26	RNase H-like domain found in reverse transcriptase|RNase H-like domain found in reverse transcriptase|Reverse transcriptase (RNA-dependent DNA polymerase)|Integrase zinc binding domain|Integrase core domain
LOC119768950	10.69456678	19.50956453	1.879569021	0.096340901	-3.375707776	0.00011968	0.001827171	Down	0.629458892	0.200850137	0.420577422	0.20237593	0.048216885	0.060706376	0	0							LOC119768950	--	--	PF05380.13,PF03564.15	Pao retrotransposon peptidase|Protein of unknown function (DUF1759)
LOC119768957	7.911278557	4.002835554	11.81972156	2.952837158	1.562101797	0.026007369	0.112810872	Up	0.171802967	0.383736807	0.432675165	0.11047198	0.67555685	0.463933385	1.051491534	0.353611224							LOC119768957	--	--	--	--
LOC119768961	2.839635635	0.401251436	5.278019835	13.15389646	3.717418314	0.019043023	0.089531487	Up	0	0	0	0.079030424	0.13180523	0.124459791	0.125370888	0.354157342							LOC119768961	--	--	--	--
LOC119768980	42.8047936	71.80246887	13.80711833	0.192293086	-2.378621203	0.000881793	0.008809785	Down	1.687808037	0.409942724	1.604186229	0.789667654	0.135075961	0.191322368	0.231267512	0.093328898							LOC119768980	--	--	PF05380.13,PF03564.15,PF18701.1,PF05585.12,PF17921.1,PF00665.26	Pao retrotransposon peptidase|Protein of unknown function (DUF1759)|Family of unknown function (DUF5641)|Putative peptidase (DUF1758)|Integrase zinc binding domain|Integrase core domain
LOC119768986	100.4851147	7.507640268	193.4625892	25.76876119	4.687551277	2.16E-05	0.000454143	Up	0.235349015	0.765979799	0.35562718	0.317799465	3.432504431	12.34520711	4.7533681	11.39318333							LOC119768986	--	--	--	--
LOC119768987	35.02887457	22.31634592	47.74140321	2.139301988	1.097140151	0.017342405	0.083232895	Up	1.542065382	2.214216387	3.883596467	6.197325202	2.894014142	7.287285822	7.340631789	4.91960086							LOC119768987	--	--	--	--
LOC119768989	22.12984779	37.77599681	6.483698771	0.171635412	-2.542580854	4.08E-06	0.000111081	Down	1.146408079	0.637200434	1.077694912	0.570703146	0.118975794	0.149793777	0.169751621	0.022834641							LOC119768989	--	--	PF05380.13,PF03564.15,PF05585.12,PF17921.1	Pao retrotransposon peptidase|Protein of unknown function (DUF1759)|Putative peptidase (DUF1758)|Integrase zinc binding domain
LOC119769035	77.31309792	122.0354836	32.59071228	0.267059312	-1.904767905	0.022528633	0.101216953	Down	4.044532232	0.51084062	2.713209746	1.327439171	0.406629975	0.440852941	0.487055668	0.34685858							LOC119769035	--	--	PF05380.13,PF03564.15,PF18701.1,PF05585.12,PF17921.1,PF00665.26	Pao retrotransposon peptidase|Protein of unknown function (DUF1759)|Family of unknown function (DUF5641)|Putative peptidase (DUF1758)|Integrase zinc binding domain|Integrase core domain
LOC119769039	9.721203518	4.598729612	14.84367742	3.227777816	1.690541274	0.01187892	0.063621188	Up	0.268144943	0.855607081	0.482361775	0.34484274	1.05438897	1.810233456	1.002916815	0.993430522							LOC119769039	--	--	--	--
LOC119769054	168914.97	64603.97922	273225.9607	4.229243524	2.080399635	0.011116033	0.060702341	Up	2997.023267	3290.775859	3771.030958	3401.727521	8792.367348	8792.73093	6516.736801	16641.73967	mt:Cyt-b	Cytochrome b	GO:0005743,GO:0006122,GO:0008121,GO:0016021,GO:0045275,GO:0046872	mitochondrial inner membrane|mitochondrial electron transport, ubiquinol to cytochrome c|ubiquinol-cytochrome-c reductase activity|integral component of membrane|respiratory chain complex III|metal ion binding	ko00190,ko02020,ko04260	Oxidative phosphorylation|Two-component system|Cardiac muscle contraction	LOC119769054	--	--	--	--
LOC119769112	7.636054187	11.65701048	3.615097896	0.310122214	-1.689091226	0.026438435	0.113977773	Down	1.00102627	1.085998314	0.648263022	1.029880745	0.143134401	0.270315185	0.204220503	0.247241918							LOC119769112	--	--	PF00083.24,PF07690.16	Sugar (and other) transporter|Major Facilitator Superfamily
LOC119769131	36.13999594	50.98121535	21.29877653	0.417776947	-1.259195207	0.001826625	0.015744564	Down	6.564357013	7.144526294	4.949872737	3.556034204	1.446506549	1.092714771	2.201427797	2.109937383	AGAP005037	Coiled-coil domain-containing protein AGAP005037					LOC119769131	--	--	--	--
LOC119769217	22.33893657	9.129714132	35.548159	3.893677117	1.961133254	0.002084694	0.017301113	Up	0.154741978	0.134660887	0.075917166	0.257799339	0.512925378	0.284906061	0.846625491	0.243214871							LOC119769217	--	--	PF05380.13,PF18701.1,PF03564.15,PF05585.12,PF00665.26,PF17921.1	Pao retrotransposon peptidase|Family of unknown function (DUF5641)|Protein of unknown function (DUF1759)|Putative peptidase (DUF1758)|Integrase core domain|Integrase zinc binding domain
LOC119769223	16.75598557	5.299264421	28.21270672	5.323891106	2.412481063	0.022167409	0.09997722	Up	1.102020018	1.160401235	0.356833207	0.212584805	1.890903121	1.785524038	2.248243522	4.76325861	ARID2	AT-rich interactive domain-containing protein 2	GO:0000981,GO:0003007,GO:0003677,GO:0005654,GO:0005886,GO:0006337,GO:0008285,GO:0030336,GO:0042592,GO:0046872,GO:0048568,GO:0060038,GO:0060982	DNA-binding transcription factor activity, RNA polymerase II-specific|heart morphogenesis|DNA binding|nucleoplasm|plasma membrane|nucleosome disassembly|negative regulation of cell proliferation|negative regulation of cell migration|homeostatic process|metal ion binding|embryonic organ development|cardiac muscle cell proliferation|coronary artery morphogenesis			LOC119769223	--	--	PF01388.21	ARID/BRIGHT DNA binding domain
LOC119769234	3.387667291	0.983352894	5.791981688	5.890033702	2.558275889	0.028329355	0.119852343	Up	0.138574905	0.044217008	0	0.04455291	0.099072505	0.327429354	0.47118039	0.114087999							LOC119769234	--	--	--	--
LOC119769245	8.437120604	1.212965559	15.66127565	12.9115584	3.690591236	0.000542796	0.006040754	Up	0.508740748	0	0.366066334	0.163564108	1.818591187	2.060690413	1.556831644	3.769592528							LOC119769245	--	--	--	--
LOC119769256	24.76216173	37.45417361	12.07014985	0.322264482	-1.633682904	0.000578605	0.006329108	Down	1.40962035	3.165808652	2.633272787	2.510052415	0.581418204	0.439212847	0.663642102	0.669538332					ko03040	Spliceosome	LOC119769256	--	--	--	--
LOC119769263	26.97404829	6.762689915	47.18540666	6.977313355	2.802671627	0.004201467	0.02959541	Up	0.12441566	0.029774267	0.16785705	0.195002938	0.283526591	1.039406031	1.26910899	0.211263456							LOC119769263	--	--	PF05380.13,PF03564.15,PF05585.12,PF17921.1	Pao retrotransposon peptidase|Protein of unknown function (DUF1759)|Putative peptidase (DUF1758)|Integrase zinc binding domain
LOC119769266	26.2864213	40.06482535	12.50801726	0.312194479	-1.679483073	0.000465248	0.005364529	Down	3.014104606	2.541773035	5.189653443	3.253266405	1.46225274	0.363358455	0.878444135	0.620374165							LOC119769266	--	--	PF13855.6,PF12799.7,PF14580.6,PF13306.6,PF00560.33	Leucine rich repeat|Leucine Rich repeats (2 copies)|Leucine-rich repeat|BspA type Leucine rich repeat region (6 copies)|Leucine Rich Repeat
LOC119769267	78.11251721	125.2654919	30.95954247	0.247151406	-2.016532981	0.000532906	0.005953161	Down	3.576098817	1.366529585	1.47854981	2.503473943	0.541234768	0.146020579	0.882537061	0.142460495							LOC119769267	--	--	PF05380.13,PF03564.15,PF18701.1,PF05585.12,PF00665.26,PF17921.1	Pao retrotransposon peptidase|Protein of unknown function (DUF1759)|Family of unknown function (DUF5641)|Putative peptidase (DUF1758)|Integrase core domain|Integrase zinc binding domain
LOC119769306	6.180803854	10.02839357	2.333214134	0.232660806	-2.103699898	0.027311654	0.116528066	Down	2.418955051	2.043130702	1.535795538	0.960704129	0	0.432271265	0.870871341	0	SPOP	Speckle-type POZ protein	GO:0005634,GO:0005654,GO:0005737,GO:0006511,GO:0016567,GO:0016607,GO:0030162,GO:0031463,GO:0031625,GO:0043161	nucleus|nucleoplasm|cytoplasm|ubiquitin-dependent protein catabolic process|protein ubiquitination|nuclear speck|regulation of proteolysis|Cul3-RING ubiquitin ligase complex|ubiquitin protein ligase binding|proteasome-mediated ubiquitin-dependent protein catabolic process			LOC119769306	--	--	PF00651.31	BTB/POZ domain
LOC119769327	254.192438	359.389633	148.995243	0.414578578	-1.270282523	0.001575909	0.01404836	Down	4.171389214	6.570311661	6.185997111	3.064918609	1.301135792	1.439245428	1.673731261	1.769464404	K02A2.6	Uncharacterized protein K02A2.6	GO:0003676,GO:0008270,GO:0015074	nucleic acid binding|zinc ion binding|DNA integration			LOC119769327	--	--	PF00089.26,PF13365.6,PF09342.11	Trypsin|Trypsin-like peptidase domain|Domain of unknown function (DUF1986)
LOC119769328	9.192994269	4.679429028	13.70655951	2.929109391	1.550462073	0.020254004	0.093690588	Up	0.104357077	0.099895958	0.084476846	0.301964507	0.391696563	0.343448402	0.452412615	0.161093698							LOC119769328	--	--	PF05380.13,PF18701.1,PF00665.26,PF17921.1	Pao retrotransposon peptidase|Family of unknown function (DUF5641)|Integrase core domain|Integrase zinc binding domain
LOC119769329	5.282545475	2.215486837	8.349604114	3.768744627	1.91408404	0.043664945	0.162668111	Up	0.148969413	0	0.096472355	0.086210685	0.255609447	0.331876134	0.091174256	0.220762338							LOC119769329	--	--	PF03564.15,PF05585.12	Protein of unknown function (DUF1759)|Putative peptidase (DUF1758)
LOC119769336	455.2137492	201.60013	708.8273684	3.516006504	1.813937739	0.043563399	0.162418852	Up	22.30735835	3.050535741	21.90743908	2.317104216	20.3473345	19.46162273	30.65639571	50.07130264	SV2B	Synaptic vesicle glycoprotein 2B	GO:0001669,GO:0005886,GO:0006836,GO:0007268,GO:0008021,GO:0016020,GO:0016021,GO:0022857,GO:0030054,GO:0030672,GO:0043005	acrosomal vesicle|plasma membrane|neurotransmitter transport|chemical synaptic transmission|synaptic vesicle|membrane|integral component of membrane|transmembrane transporter activity|cell junction|synaptic vesicle membrane|neuron projection			LOC119769336	--	--	PF07690.16,PF00083.24	Major Facilitator Superfamily|Sugar (and other) transporter
LOC119769385	6.327053786	10.4141172	2.239990367	0.215091719	-2.216976116	0.015126766	0.07594155	Down	0.721127662	0.920400627	1.037780286	0.34777223	0	0.243414887	0.183897589	0.074212582							LOC119769385	--	--	PF07974.13	EGF-like domain
LOC119769388	649.9687787	126.257026	1173.680531	9.295962119	3.21660419	5.60E-09	4.00E-07	Up	5.945102116	5.726976088	4.995303359	6.387451856	55.20115207	22.13780712	38.76568629	43.35413331	Slc25a15	Mitochondrial ornithine transporter 1	GO:0000064,GO:0005739,GO:0005743,GO:0016021,GO:1990575	L-ornithine transmembrane transporter activity|mitochondrion|mitochondrial inner membrane|integral component of membrane|mitochondrial L-ornithine transmembrane transport			LOC119769388	--	--	PF00153.27	Mitochondrial carrier protein
LOC119769390	96.85841265	132.644007	61.07281833	0.460426519	-1.118957166	0.001624441	0.01432665	Down	6.488808575	5.649750083	4.842894293	5.293183836	2.813069862	1.22329554	2.886987057	1.022974924							LOC119769390	--	--	--	--
LOC119769416	129.2088002	77.50261118	180.9149891	2.334308307	1.22299512	0.003053977	0.023246915	Up	7.141937425	12.12362326	8.736313847	7.439650547	13.27571567	20.63596515	10.58778581	17.28696471							LOC119769416	--	--	--	--
LOC119769436	9.341760378	3.244986004	15.43853475	4.757658349	2.250251674	0.00690034	0.042723185	Up	0.160423648	0.204754351	0.057716722	0.412619607	1.433662599	0.27075306	0.92729929	0.462265846	TEKT1	Tektin-1	GO:0005634,GO:0005737,GO:0005874,GO:0030317,GO:0036126,GO:0060271,GO:0060294	nucleus|cytoplasm|microtubule|flagellated sperm motility|sperm flagellum|cilium assembly|cilium movement involved in cell motility			LOC119769436	--	--	PF03148.14	Tektin family
LOC119769447	20.08809666	29.51934519	10.65684814	0.361012349	-1.469879908	0.003824754	0.027520621	Down	5.898754152	3.918042538	4.807512969	2.786687041	0.64549671	1.219047003	1.596362215	1.189325789	AGAP005037	Coiled-coil domain-containing protein AGAP005037					LOC119769447	--	--	--	--
LOC119769453	160.8023337	221.6931278	99.91153951	0.450674951	-1.149840829	0.000119759	0.001827171	Down	10.52793777	11.44877179	10.5276023	9.071798999	4.150823032	2.782844818	2.605806796	4.254132822	IntS14	Integrator complex subunit 14	GO:0005634,GO:0032039,GO:0034472	nucleus|integrator complex|snRNA 3'-end processing			LOC119769453	--	--	PF13519.6	von Willebrand factor type A domain
LOC119769466	614.8779889	116.1395197	1113.616458	9.588609123	3.26132156	0.002947097	0.02259227	Up	11.21665605	4.975756979	43.84908387	17.67938238	57.35695939	121.064613	116.5091134	229.4013417							LOC119769466	--	--	--	--
LOC119769470	2.040856076	3.807311768	0.274400384	0.07207195	-3.794418308	0.049532112	0.178247179	Down	0.107197778	0.068410149	0.012855761	0.03446492	0.012773299	0	0	0							LOC119769470	--	--	PF05380.13,PF03564.15,PF18701.1,PF00665.26,PF05585.12,PF17921.1	Pao retrotransposon peptidase|Protein of unknown function (DUF1759)|Family of unknown function (DUF5641)|Integrase core domain|Putative peptidase (DUF1758)|Integrase zinc binding domain
LOC119769472	57.85047472	78.85462047	36.84632898	0.467269118	-1.097674402	0.016612349	0.080748415	Down	8.414393835	10.25142408	3.054825439	7.378072023	2.789130789	1.936539652	2.965088212	2.550589383							LOC119769472	--	--	PF06522.11	NADH-ubiquinone reductase complex 1 MLRQ subunit
LOC119769498	266.1600991	173.43725	358.8829482	2.069238	1.049099591	0.000964713	0.009430589	Up	7.288129195	5.04048977	7.715750258	9.451240983	12.1538242	11.90024527	9.177266725	11.92878412							LOC119769498	--	--	--	--
LOC119769502	32.40282103	49.00207463	15.80356744	0.32250813	-1.632592567	0.000442789	0.005169057	Down	1.239873122	1.594856955	0.961855046	0.784800556	0.332412286	0.274651226	0.434754238	0.119622785	Sxl	Protein sex-lethal	GO:0000380,GO:0003723,GO:0007530,GO:0007548,GO:0030154	alternative mRNA splicing, via spliceosome|RNA binding|sex determination|sex differentiation|cell differentiation			LOC119769502	--	--	PF00076.22,PF13893.6	RNA recognition motif. (a.k.a. RRM, RBD, or RNP domain)|RNA recognition motif. (a.k.a. RRM, RBD, or RNP domain)
LOC119769505	27.39167073	15.9661796	38.81716186	2.431211651	1.281675494	0.003411538	0.025156309	Up	1.1660306	0.390664552	1.384385868	1.630762403	1.563074843	2.715776455	3.151952711	1.0799853							LOC119769505	--	--	--	--
LOC119769544	26.69854737	36.10258116	17.29451358	0.479038147	-1.061787549	0.046974272	0.1714104	Down	4.305863723	1.202189949	4.453807059	5.970089945	2.020217601	1.362594205	1.372568962	0.997029908							LOC119769544	--	--	--	--
LOC119769551	18.74313133	7.989452551	29.49681012	3.691968872	1.884390389	0.004316743	0.030225799	Up	0.553548538	0.578056491	0.380203042	0.43683585	0.809494858	2.191228729	0.821309557	1.491491894	CFDP2	Craniofacial development protein 2	GO:0005634,GO:0005737	nucleus|cytoplasm			LOC119769551	--	--	PF03372.23	Endonuclease/Exonuclease/phosphatase family
LOC119769562	1034.922032	36.2862806	2033.557784	56.04205638	5.808437989	3.44E-21	3.03E-18	Up	4.328121477	2.672967986	4.972859762	12.6583862	335.386501	233.9871356	166.2005571	284.6632834							LOC119769562	--	--	--	--
LOC119769600	50.82974238	69.64435141	32.01513335	0.459694616	-1.121252327	0.004399861	0.030716051	Down	3.420276287	4.984396384	4.242595591	4.480644825	1.040159166	1.447440277	2.343272372	1.197806377	EGR1	Early growth response protein 1					LOC119769600	--	--	PF00096.26,PF13465.6,PF13894.6	Zinc finger, C2H2 type|Zinc-finger double domain|C2H2-type zinc finger
LOC119769612	11150.89483	5468.382689	16833.40697	3.078315459	1.622141084	0.012643016	0.066560369	Up	797.6965872	1305.954838	1134.288175	1036.209047	2216.724969	1905.396874	1835.953049	3615.479157	COX7C	Cytochrome c oxidase subunit 7C, mitochondrial	GO:0004129,GO:0005751,GO:0006123,GO:0016021,GO:0045277	cytochrome-c oxidase activity|mitochondrial respiratory chain complex IV|mitochondrial electron transport, cytochrome c to oxygen|integral component of membrane|respiratory chain complex IV			LOC119769612	--	--	PF02935.16	Cytochrome c oxidase subunit VIIc
LOC119769622	34.87204209	3.266913803	66.47717038	20.34861474	4.346858679	2.59E-17	1.18E-14	Up	0.137675902	0.329476128	0.074298913	0.531166483	3.322004847	4.879577392	4.774860847	3.740479209							LOC119769622	--	--	--	--
LOC119769631	34.9203586	9.104419607	60.73629759	6.671078467	2.737920011	4.59E-06	0.000122359	Up	0.324755181	0.155436177	0.175259116	0.380355512	0.945303926	1.315443849	1.064791162	1.661508928							LOC119769631	--	--	--	--
LOC119769660	121.0274944	72.06477713	169.9902116	2.358852943	1.23808548	0.000244811	0.003262664	Up	6.528021689	9.297230125	6.358489821	5.451786316	14.257521	11.85062638	10.39445151	12.48584935	PI31	Proteasome inhibitor PI31 subunit	GO:0000502,GO:0005737,GO:0006511,GO:0007140,GO:0008584,GO:0032436,GO:0043248,GO:0070864	proteasome complex|cytoplasm|ubiquitin-dependent protein catabolic process|male meiotic nuclear division|male gonad development|positive regulation of proteasomal ubiquitin-dependent protein catabolic process|proteasome assembly|sperm individualization complex	ko03050	Proteasome	LOC119769660	--	--	PF11566.8	PI31 proteasome regulator N-terminal
LOC119769685	50.47776999	69.49325894	31.46228104	0.452738604	-1.143249768	0.003332063	0.024721589	Down	3.885491991	4.151880199	2.584508476	4.575616381	2.325672817	0.77777275	1.290415199	0.892717776							LOC119769685	--	--	PF12937.7	F-box-like
LOC119769696	23.97580853	35.38123515	12.5703819	0.355283863	-1.492955932	0.002304548	0.018608524	Down	1.377876391	1.48384588	2.741995998	1.785835601	0.554116828	0.392427131	0.614910895	0.425399427	pol	Retrovirus-related Pol polyprotein from transposon 297	GO:0003676,GO:0003964,GO:0004190,GO:0004519,GO:0015074	nucleic acid binding|RNA-directed DNA polymerase activity|aspartic-type endopeptidase activity|endonuclease activity|DNA integration			LOC119769696	--	--	PF00078.27	Reverse transcriptase (RNA-dependent DNA polymerase)
LOC119769697	11.43824867	16.58354167	6.292955671	0.379469947	-1.397942464	0.041530579	0.156877192	Down	3.07157008	3.474858381	1.959005361	2.693273659	1.646987282	0.706909775	0.854501579	0.172418706							LOC119769697	--	--	--	--
LOC119769703	329.2619433	214.8514661	443.6724205	2.065019283	1.046155253	0.001910535	0.016289739	Up	8.890539878	5.920335176	7.798619727	8.603812571	15.75229033	6.925338679	13.40611952	11.89730484							LOC119769703	--	--	--	--
LOC119769719	26.98363709	48.62589811	5.341376062	0.109846322	-3.18644153	0.000197365	0.0027407	Down	2.645162009	9.014222805	8.565013576	4.286218422	0.680805932	0.642864958	0.539642498	0.261329776							LOC119769719	--	--	--	--
LOC119769728	44.60093067	73.14444422	16.05741711	0.219530236	-2.187508437	2.91E-07	1.21E-05	Down	1.276057021	0.96798698	1.06544882	0.98695166	0.142009276	0.219428461	0.257873896	0.104066007							LOC119769728	--	--	--	--
LOC119769742	4.894656172	8.014465461	1.774846883	0.221455429	-2.174911732	0.029147583	0.122540064	Down	1.56921442	0.901279628	1.354961021	0.302708786	0.448756586	0.105936902	0	0.129192608		Perlucin	GO:0030246	carbohydrate binding			LOC119769742	--	--	PF00059.21	Lectin C-type domain
LOC119769748	100.9537305	135.9652147	65.94224623	0.484993506	-1.043962664	0.003123071	0.023606791	Down	6.561819317	4.623742658	4.164172981	4.834674066	2.704010798	1.599668877	2.355092559	0.900385291	Wdr24	GATOR complex protein WDR24	GO:0005764,GO:0006914,GO:0007042,GO:0010506,GO:0016239,GO:0030307,GO:0035859,GO:0044754,GO:0061700,GO:1904263	lysosome|autophagy|lysosomal lumen acidification|regulation of autophagy|positive regulation of macroautophagy|positive regulation of cell growth|Seh1-associated complex|autolysosome|GATOR2 complex|positive regulation of TORC1 signaling	ko04150	mTOR signaling pathway	LOC119769748	--	--	PF00400.32	WD domain, G-beta repeat
LOC119769751	4.426470887	0	8.852941775	Inf	Inf	1.26E-05	0.000282034	Up	0	0	0	0	0.412411285	0.667590533	0.280198989	0.407071382							LOC119769751	--	--	--	--
LOC119769757	6.020157516	2.479136538	9.561178495	3.856656682	1.947350724	0.03158821	0.129194189	Up	0.060387113	0.028902825	0.130355329	0.14561195	0.194278766	0.366903415	0.123196434	0.335585676							LOC119769757	--	--	--	--
LOC119769768	125.4014639	202.3846729	48.41825486	0.239238744	-2.063477049	9.60E-05	0.001531718	Down	17.00182955	26.27643746	34.03574295	15.39092242	2.546492775	7.502283385	4.166150495	2.815143269							LOC119769768	--	--	--	--
LOC119769776	23.76992135	33.2069041	14.33293859	0.431625259	-1.2121488	0.016670531	0.080919377	Down	1.906093233	2.35433604	2.52185764	3.083887521	1.318779702	0.871699339	0.752640464	0.379663707							LOC119769776	--	--	--	--
LOC119769801	42.83079455	59.83730121	25.82428788	0.431575077	-1.212316542	0.00507547	0.034121955	Down	2.453961272	4.02695637	3.121606364	3.000894769	1.832753667	0.976244485	1.117489774	0.378812543	AAEL004458	Zinc finger CCCH-type with G patch domain-containing protein	GO:0003677,GO:0005634,GO:0046872	DNA binding|nucleus|metal ion binding			LOC119769801	--	--	PF01585.23	G-patch domain
LOC119769805	3.57936022	6.124159356	1.034561083	0.168931117	-2.565492995	0.046310365	0.169780531	Down	0.970225461	0.515972049	0.81448431	0.9358051	0	0.109165748	0.329894659	0							LOC119769805	--	--	--	--
LOC119769819	200.3202905	268.8197751	131.8208059	0.490368708	-1.028061175	0.00095693	0.009367521	Down	12.74917194	12.9241724	10.83797303	12.51451766	4.557435555	4.646204765	5.370740727	3.66907006	ANAPC7	Anaphase-promoting complex subunit 7	GO:0005634,GO:0005654,GO:0005680,GO:0005829,GO:0007049,GO:0019903,GO:0031145,GO:0051301,GO:0070979	nucleus|nucleoplasm|anaphase-promoting complex|cytosol|cell cycle|protein phosphatase binding|anaphase-promoting complex-dependent catabolic process|cell division|protein K11-linked ubiquitination	ko04914,ko04114,ko04110,ko04120,ko04111,ko04113	Progesterone-mediated oocyte maturation|Oocyte meiosis|Cell cycle|Ubiquitin mediated proteolysis|Cell cycle - yeast|Meiosis - yeast	LOC119769819	--	--	PF07719.17,PF12895.7,PF14559.6,PF13428.6,PF13181.6,PF00515.28,PF13432.6,PF13424.6,PF13174.6,PF13176.6,PF13429.6	Tetratricopeptide repeat|Anaphase-promoting complex, cyclosome, subunit 3|Tetratricopeptide repeat|Tetratricopeptide repeat|Tetratricopeptide repeat|Tetratricopeptide repeat|Tetratricopeptide repeat|Tetratricopeptide repeat|Tetratricopeptide repeat|Tetratricopeptide repeat|Tetratricopeptide repeat
LOC119769835	23.38949511	35.46438973	11.31460049	0.319041173	-1.648185477	0.000822805	0.008344919	Down	7.511071269	3.994435304	5.147256955	4.139773445	0.639280048	1.931690532	1.337759026	1.030637657					ko03013	RNA transport	LOC119769835	--	--	--	--
LOC119769837	28.80817424	42.53988624	15.07646224	0.354407677	-1.496518241	0.000650938	0.006959928	Down	8.045765173	4.696231732	3.600700027	4.164078588	1.367907294	1.788472393	0.700608516	1.454056827	NINJ1	Ninjurin-1	GO:0001954,GO:0007155,GO:0007399,GO:0016021,GO:0042246,GO:1990384	positive regulation of cell-matrix adhesion|cell adhesion|nervous system development|integral component of membrane|tissue regeneration|hyaloid vascular plexus regression			LOC119769837	--	--	PF04923.12	Ninjurin
LOC119769899	12.51465445	19.0698804	5.959428502	0.312504765	-1.678049905	0.004640471	0.031858226	Down	1.192150336	1.587739253	0.783223572	1.199850596	0.333514141	0.262439637	0.105744322	0.384061765	pAbp	Polyadenylate-binding protein	GO:0000398,GO:0003723,GO:0003729,GO:0003730,GO:0005634,GO:0005737,GO:0005829,GO:0007112,GO:0007140,GO:0007268,GO:0007283,GO:0007289,GO:0008143,GO:0008266,GO:0009953,GO:0010494,GO:0045314,GO:0045727,GO:0048477,GO:0048599,GO:0071011,GO:0071013,GO:1901215,GO:1990904	mRNA splicing, via spliceosome|RNA binding|mRNA binding|mRNA 3'-UTR binding|nucleus|cytoplasm|cytosol|male meiosis cytokinesis|male meiotic nuclear division|chemical synaptic transmission|spermatogenesis|spermatid nucleus differentiation|poly(A) binding|poly(U) RNA binding|dorsal/ventral pattern formation|cytoplasmic stress granule|regulation of compound eye photoreceptor development|positive reg…			LOC119769899	--	--	PF00076.22,PF00658.18,PF16367.5,PF08777.11	RNA recognition motif. (a.k.a. RRM, RBD, or RNP domain)|Poly-adenylate binding protein, unique domain|RNA recognition motif|RNA binding motif
LOC119769900	16.50427271	1.671257882	31.33728753	18.75071936	4.22887404	0.007270061	0.044385213	Up	0	0.294109404	0.082904371	0.222257744	0.658980716	2.489024202	1.018568239	3.983995412							LOC119769900	--	--	--	--
LOC119769911	10.17645563	1.815450023	18.53746123	10.21094549	3.352044555	6.69E-06	0.000167466	Up	0.147666301	0	0.15938077	0.996993152	2.058659686	3.14019722	2.861929079	2.005952816							LOC119769911	--	--	PF15430.6	Single domain von Willebrand factor type C
LOC119769912	1.818443809	3.636887618	0	0	#NAME?	0.020278785	0.093743564	Down	0.273074078	0.261400546	0.058947446	0.36874085	0	0	0	0							LOC119769912	--	--	PF02949.20	7tm Odorant receptor
LOC119769928	113.8057773	152.1017365	75.50981809	0.49644284	-1.010300477	0.002368962	0.018991255	Down	21.54500222	11.58333332	19.43157676	20.78065745	6.85765445	6.276235239	8.931333503	5.345664989	defl	Integrator complex subunit 7	GO:0005634,GO:0005737,GO:0016180,GO:0032039,GO:0034472	nucleus|cytoplasm|snRNA processing|integrator complex|snRNA 3'-end processing			LOC119769928	--	--	--	--
LOC119769934	641.5890987	352.7836173	930.3945801	2.637295313	1.399059127	8.22E-07	2.98E-05	Up	10.11602527	16.05126652	14.82274046	11.05809479	27.91023343	22.44349553	36.6164918	18.8526299	nep-11	Neprilysin-11	GO:0004222,GO:0005886,GO:0016021,GO:0046872	metalloendopeptidase activity|plasma membrane|integral component of membrane|metal ion binding			LOC119769934	--	--	PF01431.21,PF05649.13	Peptidase family M13|Peptidase family M13
LOC119769965	617.351279	365.6127616	869.0897963	2.3770773	1.249188819	7.07E-05	0.00120034	Up	16.65265979	15.97241056	11.875498	14.14975055	24.3781825	39.31399471	22.04218753	19.95301668	coq8b	Atypical kinase COQ8B, mitochondrial	GO:0005524,GO:0005739,GO:0005829,GO:0005886,GO:0006468,GO:0006744,GO:0016021,GO:0016301,GO:0021692,GO:0031314,GO:0032836,GO:0072015	ATP binding|mitochondrion|cytosol|plasma membrane|protein phosphorylation|ubiquinone biosynthetic process|integral component of membrane|kinase activity|cerebellar Purkinje cell layer morphogenesis|extrinsic component of mitochondrial inner membrane|glomerular basement membrane development|glomerular visceral epithelial cell development			LOC119769965	--	--	PF03109.16	ABC1 family
LOC119769966	24.92005562	16.11378678	33.72632447	2.093010471	1.065579529	0.029328018	0.122967877	Up	0.45015848	3.10258684	1.457609583	1.82359111	2.606867803	2.643928246	2.387770877	3.224334296	Obp19d	General odorant-binding protein 19d	GO:0005549,GO:0005550,GO:0005576,GO:0007606,GO:0007608	odorant binding|pheromone binding|extracellular region|sensory perception of chemical stimulus|sensory perception of smell			LOC119769966	--	--	PF01395.22	PBP/GOBP family
LOC119769977	7.501105223	0.390825562	14.61138488	37.38594991	5.224424285	2.07E-05	0.000435565	Up	0.121764179	0	0	0.117444392	1.697550528	2.096161314	0.372618721	2.105204133							LOC119769977	--	--	--	--
LOC119769985	148.4559687	198.133882	98.7780554	0.498541968	-1.004213138	0.0026587	0.020824012	Down	15.03680637	12.54722619	14.02489893	13.13511004	5.537464288	5.286324223	7.061442639	3.083252152							LOC119769985	--	--	--	--
LOC119769989	32.96348012	13.97749865	51.94946159	3.716649374	1.894002592	0.007127536	0.043859604	Up	1.208834255	2.057170298	3.189344657	2.590997444	5.9056529	4.352416642	13.01582574	3.151552041							LOC119769989	--	--	--	--
LOC119770000	17.88852491	6.222817012	29.5542328	4.74933342	2.247725042	5.11E-05	0.000918248	Up	1.385103016	0.497209429	0.467182559	0.333991046	3.156463864	2.454575294	1.854407856	1.924337444							LOC119770000	--	--	--	--
LOC119770030	6654.317841	3082.574559	10226.06112	3.317376734	1.730042859	2.33E-09	1.88E-07	Up	196.8794083	382.3954854	333.6929289	260.3112295	766.1619752	735.5982282	685.534847	750.277788							LOC119770030	--	--	--	--
LOC119770033	6.298082125	1.858698311	10.73746594	5.776873995	2.530289027	0.004135629	0.029248818	Up	0.182496681	0.34939041	0.393948536	0.704089232	1.95710796	1.663235383	1.675410959	1.802982831	ARID2	AT-rich interactive domain-containing protein 2	GO:0000981,GO:0003007,GO:0003677,GO:0005654,GO:0005886,GO:0006337,GO:0008285,GO:0030336,GO:0042592,GO:0046872,GO:0048568,GO:0060038,GO:0060982	DNA-binding transcription factor activity, RNA polymerase II-specific|heart morphogenesis|DNA binding|nucleoplasm|plasma membrane|nucleosome disassembly|negative regulation of cell proliferation|negative regulation of cell migration|homeostatic process|metal ion binding|embryonic organ development|cardiac muscle cell proliferation|coronary artery morphogenesis			LOC119770033	--	--	--	--
LOC119770048	344.0401943	58.84361718	629.2367713	10.69337341	3.418645143	0.018446819	0.087282677	Up	9.50043769	9.783270034	10.25411393	11.52366199	19.29609835	97.80891329	39.93856476	149.6781488							LOC119770048	--	--	--	--
LOC119770049	16.06458237	7.609660173	24.51950457	3.222155	1.688025896	0.003432998	0.025244112	Up	1.152844888	1.891821244	1.066543597	1.906192798	3.885575317	4.669679828	1.847946504	4.067705167	ARID2	AT-rich interactive domain-containing protein 2	GO:0000981,GO:0003007,GO:0003677,GO:0005654,GO:0005886,GO:0006337,GO:0008285,GO:0030336,GO:0042592,GO:0046872,GO:0048568,GO:0060038,GO:0060982	DNA-binding transcription factor activity, RNA polymerase II-specific|heart morphogenesis|DNA binding|nucleoplasm|plasma membrane|nucleosome disassembly|negative regulation of cell proliferation|negative regulation of cell migration|homeostatic process|metal ion binding|embryonic organ development|cardiac muscle cell proliferation|coronary artery morphogenesis			LOC119770049	--	--	--	--
LOC119770064	2.326012236	4.395201433	0.256823039	0.058432598	-4.097082754	0.030749019	0.126846468	Down	0.350690034	0.067139706	0.832723133	0.270598978	0	0	0.071544671	0							LOC119770064	--	--	PF00628.29	PHD-finger
LOC119770068	19.75044135	29.06034963	10.44053307	0.359270731	-1.476856686	0.004810154	0.032846812	Down	2.280105046	3.042459188	2.162685847	2.199214529	0.592776141	1.119482048	0.422878921	0.511963264	rdx	Protein roadkill	GO:0001654,GO:0005634,GO:0005654,GO:0005737,GO:0006511,GO:0007367,GO:0016567,GO:0030162,GO:0031625,GO:0031648,GO:0042067,GO:0042308,GO:0042802,GO:0042803,GO:0043065,GO:0043161,GO:0045879,GO:0046330,GO:0048592,GO:0051865,GO:1901044	eye development|nucleus|nucleoplasm|cytoplasm|ubiquitin-dependent protein catabolic process|segment polarity determination|protein ubiquitination|regulation of proteolysis|ubiquitin protein ligase binding|protein destabilization|establishment of ommatidial planar polarity|negative regulation of protein import into nucleus|identical protein binding|protein homodimerization activity|positive regula…	ko04341,ko04340	Hedgehog signaling pathway - fly|Hedgehog signaling pathway	LOC119770068	--	--	PF00651.31	BTB/POZ domain
LOC119770088	20.99448976	11.89717982	30.09179969	2.529322086	1.338750763	0.00974266	0.054988137	Up	1.02567755	0.572734912	2.306344277	1.071730761	1.924902386	2.769719681	1.743746989	2.744413739	Spn42Dd	Serine protease inhibitor 42Dd	GO:0002376,GO:0002784,GO:0004867,GO:0005615,GO:0010951,GO:0032504,GO:0045861,GO:0050832	immune system process|regulation of antimicrobial peptide production|serine-type endopeptidase inhibitor activity|extracellular space|negative regulation of endopeptidase activity|multicellular organism reproduction|negative regulation of proteolysis|defense response to fungus			LOC119770088	--	--	PF00079.20	Serpin (serine protease inhibitor)
LOC119770092	96.94098912	133.7307235	60.15125474	0.449793833	-1.152664213	0.00781427	0.046828753	Down	6.89312154	8.256884332	3.103297822	5.546406142	2.609024022	1.605088637	2.55686097	1.456702754							LOC119770092	--	--	PF00643.24	B-box zinc finger
LOC119770093	8.991297086	13.30385948	4.678734695	0.35168251	-1.507654506	0.037616569	0.146295902	Down	0.345363372	0.528959319	0.42246279	0.177659217	0.049382699	0.209837818	0.046971982	0.085300761							LOC119770093	--	--	--	--
LOC119770118	69.72029409	106.6927655	32.74782265	0.306935737	-1.703991463	6.58E-06	0.000165357	Down	2.477604231	2.554127841	2.113142888	1.821524994	0.427349839	0.877247493	0.5125282	0.299550856	PPAF2	Phenoloxidase-activating factor 2	GO:0004252,GO:0005576,GO:0045087,GO:0046872	serine-type endopeptidase activity|extracellular region|innate immune response|metal ion binding			LOC119770118	--	--	PF00089.26	Trypsin
LOC119770152	4.023517917	6.692611261	1.354424573	0.202376101	-2.304889165	0.046996065	0.171445446	Down	0.331476121	0.268489678	0.1100838	0.122967867	0.109377678	0	0.026009546	0							LOC119770152	--	--	PF05380.13,PF17921.1,PF09337.10	Pao retrotransposon peptidase|Integrase zinc binding domain|H2C2 zinc finger
LOC119770154	1.896221558	3.792443116	0	0	#NAME?	0.01654391	0.080527055	Down	0.556944541	0.145400713	0.163943818	0.097670183	0	0	0	0							LOC119770154	--	--	PF03564.15	Protein of unknown function (DUF1759)
LOC119770158	92.27243813	48.12968168	136.4151946	2.834325717	1.503005561	0.000686129	0.007235212	Up	1.428387485	1.339979412	2.960068692	0.964399145	5.790254448	2.632532003	3.351179911	2.645963986							LOC119770158	--	--	--	--
LOC119770162	45.24048598	67.91018691	22.57078505	0.332362287	-1.589171404	0.000264519	0.003445357	Down	3.195218437	1.893435977	2.052796016	1.320798322	0.707071234	0.410871697	0.87949383	0.187900481							LOC119770162	--	--	--	--
LOC119770199	11.74400692	22.28985349	1.198160355	0.053753622	-4.217494226	8.52E-06	0.000204931	Down	1.961675009	3.328855928	0.962407288	3.268140474	0	0.180588716	0.09095535	0.110116148							LOC119770199	--	--	PF13650.6	Aspartyl protease
LOC119770216	647.9079917	979.4719569	316.3440265	0.322974052	-1.630509834	6.55E-08	3.41E-06	Down	21.83347569	18.37527799	19.01410484	18.42064578	4.592082271	5.177021663	6.526953535	2.935577755	syd	JNK-interacting protein 3	GO:0000139,GO:0005078,GO:0005737,GO:0007257,GO:0008088,GO:0008432,GO:0016020,GO:0016192,GO:0019894,GO:0030140,GO:0030159,GO:0043005,GO:0046328	Golgi membrane|MAP-kinase scaffold activity|cytoplasm|activation of JUN kinase activity|axo-dendritic transport|JUN kinase binding|membrane|vesicle-mediated transport|kinesin binding|trans-Golgi network transport vesicle|receptor signaling complex scaffold activity|neuron projection|regulation of JNK cascade			LOC119770216	--	--	PF09744.9,PF16471.5	JNK_SAPK-associated protein-1|JNK-interacting protein leucine zipper II
LOC119770239	16.44646412	2.702766108	30.19016213	11.17009794	3.48156993	1.36E-08	8.47E-07	Up	0.133350358	0.191474726	0.287858266	0.257239064	2.002082793	1.62043519	2.312421389	1.482119863							LOC119770239	--	--	--	--
LOC119770263	37.56542371	57.22244472	17.9084027	0.31296116	-1.67594447	4.62E-05	0.000854832	Down	4.481215639	3.485340609	3.385699484	4.268209101	1.081280009	0.737403922	0.742802026	1.037632936	CG10055	Protein SHQ1 homolog	GO:0000493,GO:0005654,GO:0005737,GO:0022618,GO:0051082	box H/ACA snoRNP assembly|nucleoplasm|cytoplasm|ribonucleoprotein complex assembly|unfolded protein binding			LOC119770263	--	--	PF04925.15	SHQ1 protein
LOC119770304	6.62149682	2.579008815	10.66398482	4.134916004	2.047858023	0.011744134	0.063103411	Up	0.551010009	0.210982043	0	0.637754415	1.536358786	0.781166767	1.573770465	0.544372413							LOC119770304	--	--	--	--
LOC119770351	1.653701338	3.307402676	0	0	#NAME?	0.030896821	0.127344147	Down	0.090360279	0.21624376	0.146292933	0.261463793	0	0	0	0							LOC119770351	--	--	PF12937.7,PF00646.33	F-box-like|F-box domain
LOC119770433	7648.332823	2942.203569	12354.46208	4.199050741	2.070063222	1.73E-12	3.34E-10	Up	257.2947183	373.0668468	349.0310813	283.6436978	995.5831662	1055.718384	871.7610083	1048.36858	Ndufb11	NADH dehydrogenase [ubiquinone] 1 beta subcomplex subunit 11, mitochondrial	GO:0005739,GO:0005747,GO:0016021,GO:0032981,GO:0055114	mitochondrion|mitochondrial respiratory chain complex I|integral component of membrane|mitochondrial respiratory chain complex I assembly|oxidation-reduction process	ko00190	Oxidative phosphorylation	LOC119770433	--	--	PF10183.9	ESSS subunit of NADH:ubiquinone oxidoreductase (complex I)
LOC119770440	25.87756059	41.82142951	9.933691665	0.237526354	-2.073840503	0.002496112	0.019837741	Down	7.481051	1.875564587	6.248146594	2.920619541	1.050596204	0.180372182	1.090155492	0.879872916							LOC119770440	--	--	PF03564.15	Protein of unknown function (DUF1759)
LOC119770475	318.3406555	125.931913	510.7493979	4.055758273	2.019971669	4.48E-07	1.75E-05	Up	11.49618754	15.90529076	15.12247911	12.0412455	60.58349567	27.01198842	40.76878352	39.0420998							LOC119770475	--	--	--	--
LOC119770491	56.53920135	99.47575728	13.60264543	0.136743321	-2.870457724	0.003715224	0.026883776	Down	4.119187853	4.819342454	6.774805105	15.70301827	1.262127898	0.595895071	0.666952524	0.726708419	TNC	Tenascin	GO:0007155,GO:0042127,GO:0062023	cell adhesion|regulation of cell proliferation|collagen-containing extracellular matrix			LOC119770491	--	--	PF00147.18	Fibrinogen beta and gamma chains, C-terminal globular domain
LOC119770531	115.5007798	37.10819202	193.8933677	5.225082578	2.385453838	0.002269673	0.018391413	Up	5.165487595	1.534552844	4.710141279	4.896332761	29.4166937	5.320979383	16.0797935	12.8681414	l(2)efl	Protein lethal(2)essential for life	GO:0007275,GO:0009408,GO:0010998,GO:0030018,GO:0042026,GO:0045214,GO:0048471,GO:0051082,GO:0061077	multicellular organism development|response to heat|regulation of translational initiation by eIF2 alpha phosphorylation|Z disc|protein refolding|sarcomere organization|perinuclear region of cytoplasm|unfolded protein binding|chaperone-mediated protein folding			LOC119770531	--	--	PF00011.21	Hsp20/alpha crystallin family
LOC119770572	19926.96658	13243.9798	26609.95336	2.009211262	1.006629267	0.000210888	0.002888503	Up	1462.782049	1338.389218	1339.379467	1127.321301	2797.725489	1790.751317	2239.17998	1285.58881							LOC119770572	--	--	--	--
LOC119770575	5.495201975	1.243635869	9.746768082	7.837316633	2.970359784	0.005694632	0.037224156	Up	0.063538194	0	0.102868084	0.030642036	0.442902405	0.514731908	0.194437485	0.039232999							LOC119770575	EDS42252.1	coatomer [Culex quinquefasciatus]	--	--
LOC119770628	532.1111244	751.5684541	312.6537947	0.416001753	-1.265338486	3.81E-05	0.000739878	Down	48.09603788	48.93529894	42.65308149	41.08123308	15.63308574	14.51080963	20.48407991	7.654101428							LOC119770628	EDS44079.1	sarm1 [Culex quinquefasciatus]	--	--
LOC119770633	486.4350731	686.4750967	286.3950496	0.417196561	-1.261200829	0.004776953	0.032651795	Down	49.62113424	92.61736108	56.159942	57.38788031	23.10391564	30.40111752	20.86534781	9.508846492	CG4038	Probable H/ACA ribonucleoprotein complex subunit 1	GO:0000454,GO:0005654,GO:0005730,GO:0005732,GO:0031118,GO:0031429,GO:0034513	snoRNA guided rRNA pseudouridine synthesis|nucleoplasm|nucleolus|small nucleolar ribonucleoprotein complex|rRNA pseudouridine synthesis|box H/ACA snoRNP complex|box H/ACA snoRNA binding	ko03008	Ribosome biogenesis in eukaryotes	LOC119770633	XP_321594.5	AGAP001529-PA [Anopheles gambiae str. PEST]	PF04410.14	Gar1/Naf1 RNA binding region
LOC119770634	131.3453003	86.13877566	176.5518249	2.049620784	1.035357011	0.001910718	0.016289739	Up	5.874949655	8.100955516	6.567478206	8.499789074	10.0505418	12.32339436	10.91541283	11.40106516							LOC119770634	XP_019560506.1	PREDICTED: uncharacterized protein LOC109429114 [Aedes albopictus]	--	--
LOC119770651	216.1778762	295.0600218	137.2957306	0.465314581	-1.103721698	0.030049388	0.125060576	Down	6.441114317	2.009210835	5.337960916	5.326897634	1.547504829	1.580821055	3.211549559	0.550814121	Arfgef1	Brefeldin A-inhibited guanine nucleotide-exchange protein 1	GO:0000139,GO:0005085,GO:0005086,GO:0005654,GO:0005730,GO:0005794,GO:0005802,GO:0005829,GO:0007030,GO:0010256,GO:0015031,GO:0016192,GO:0016363,GO:0017022,GO:0030532,GO:0030837,GO:0031175,GO:0032012,GO:0034237,GO:0034260,GO:0048471,GO:0051897,GO:0090284,GO:0090303,GO:2000114	Golgi membrane|guanyl-nucleotide exchange factor activity|ARF guanyl-nucleotide exchange factor activity|nucleoplasm|nucleolus|Golgi apparatus|trans-Golgi network|cytosol|Golgi organization|endomembrane system organization|protein transport|vesicle-mediated transport|nuclear matrix|myosin binding|small nuclear ribonucleoprotein complex|negative regulation of actin filament polymerization|neuron p…	ko04144	Endocytosis	LOC119770651	XP_001846441.1	brefeldin A-inhibited guanine nucleotide-exchange protein 1 [Culex quinquefasciatus]	PF01369.20,PF12783.7,PF16213.5,PF09324.10	Sec7 domain|Guanine nucleotide exchange factor in Golgi transport N-terminal|Dimerisation and cyclophilin-binding domain of Mon2|Domain of unknown function (DUF1981)
LOC119770655	29.0489077	15.72647452	42.37134088	2.694268244	1.429893494	0.011414124	0.061873789	Up	1.610133301	0.670131465	0.755594035	2.363277829	4.429409374	1.27603544	2.856392335	2.334234016							LOC119770655	--	--	--	--
LOC119770677	29.84120355	54.50766979	5.174737304	0.094935948	-3.396901715	3.96E-05	0.000762873	Down	1.651573029	1.666428478	3.998790713	4.477567459	0.239345835	0.316410097	0.273194014	0.05512425	Fdps	Farnesyl pyrophosphate synthase	GO:0004161,GO:0004337,GO:0005654,GO:0005737,GO:0005739,GO:0005759,GO:0005777,GO:0005829,GO:0006695,GO:0008299,GO:0033384,GO:0045337,GO:0045542,GO:0046872,GO:0061051	dimethylallyltranstransferase activity|geranyltranstransferase activity|nucleoplasm|cytoplasm|mitochondrion|mitochondrial matrix|peroxisome|cytosol|cholesterol biosynthetic process|isoprenoid biosynthetic process|geranyl diphosphate biosynthetic process|farnesyl diphosphate biosynthetic process|positive regulation of cholesterol biosynthetic process|metal ion binding|positive regulation of cell g…			LOC119770677	XP_001841748.1	farnesyl pyrophosphate synthetase [Culex quinquefasciatus]	PF00348.17	Polyprenyl synthetase
LOC119770681	126.8531016	53.77191347	199.9342897	3.718191837	1.894601207	1.71E-08	1.04E-06	Up	3.153839958	5.175458983	3.959797264	4.34564606	14.4261243	12.84002982	8.469487922	11.04854286							LOC119770681	XP_001852017.1	metalloproteinase [Culex quinquefasciatus]	PF13855.6,PF12799.7,PF13516.6	Leucine rich repeat|Leucine Rich repeats (2 copies)|Leucine Rich repeat
LOC119770688	94.16506618	32.54532233	155.78481	4.786703553	2.259032461	0.000553612	0.006122374	Up	1.900767598	3.709006167	2.76171107	3.032053555	7.212790401	13.02940474	6.413247416	13.54233536							LOC119770688	XP_001866314.1	conserved hypothetical protein [Culex quinquefasciatus]	--	--
LOC119770699	80.29611092	110.7163128	49.87590903	0.450483833	-1.150452762	0.001519588	0.013658814	Down	13.47165451	21.95764583	12.70644955	16.3884822	7.418782284	5.653430072	6.066216548	3.447247197		Ubiquitin-60S ribosomal protein L40	GO:0003735,GO:0005634,GO:0005840,GO:0006412	structural constituent of ribosome|nucleus|ribosome|translation	ko03320	PPAR signaling pathway	LOC119770699	XP_012344657.1	PREDICTED: LOW QUALITY PROTEIN: polyubiquitin-like [Apis florea]	PF00240.23	Ubiquitin family
LOC119770701	13.27664414	19.89761372	6.655674571	0.334496119	-1.579938622	0.03385879	0.135502588	Down	0.240659099	0.481685365	0.802865956	0.569752325	0.046924474	0.132928189	0.357070076	0.027018189							LOC119770701	KRF97428.1	uncharacterized protein Dwil_GK26988, partial [Drosophila willistoni]	--	--
LOC119770722	67.97909487	96.73450573	39.22368402	0.405477691	-1.302305554	0.000353437	0.004315792	Down	5.575207326	5.422953693	4.51311926	5.594248931	2.266193594	0.819536078	2.155564718	1.277067364							LOC119770722	XP_001866740.1	predicted protein [Culex quinquefasciatus]	PF12937.7,PF00646.33	F-box-like|F-box domain
LOC119770724	377.9786073	174.5364229	581.4207918	3.33122899	1.736054529	2.47E-08	1.41E-06	Up	6.388962378	6.560010618	6.587610826	10.63771913	18.48775781	17.27672544	18.09495719	20.80491433	Gld	Glucose dehydrogenase [FAD, quinone]	GO:0005576,GO:0016614,GO:0050660	extracellular region|oxidoreductase activity, acting on CH-OH group of donors|flavin adenine dinucleotide binding			LOC119770724	EAT44643.1	AAEL004014-PA [Aedes aegypti]	PF00732.19,PF05199.13,PF00890.24	GMC oxidoreductase|GMC oxidoreductase|FAD binding domain
LOC119770732	4.397449865	7.45382306	1.34107667	0.179917964	-2.474588853	0.029294723	0.122874591	Down	0.611955915	0.585795662	0.908191347	0.664026482	0.164066517	0.232384758	0	0							LOC119770732	--	--	--	--
LOC119770761	16.16649965	27.16672088	5.16627842	0.190169378	-2.394643138	9.66E-05	0.001537606	Down	0.577093447	0.377264839	0.592490535	0.325826398	0.105662319	0.014253402	0.143577424	0.017382367							LOC119770761	KXJ70776.1	hypothetical protein RP20_CCG022513 [Aedes albopictus]	PF05380.13,PF18701.1,PF03564.15,PF00665.26,PF05585.12,PF17921.1	Pao retrotransposon peptidase|Family of unknown function (DUF5641)|Protein of unknown function (DUF1759)|Integrase core domain|Putative peptidase (DUF1758)|Integrase zinc binding domain
LOC119770770	41.19379741	57.51602661	24.87156821	0.432428484	-1.209466538	0.004035426	0.028655399	Down	3.777553679	3.390064292	2.293441652	3.734627149	1.316599901	0.621613224	1.830324637	0.641445815							LOC119770770	KXJ76115.1	hypothetical protein RP20_CCG010325 [Aedes albopictus]	PF00643.24	B-box zinc finger
LOC119770795	3.694485891	7.114571398	0.274400384	0.038568786	-4.696422443	0.001929483	0.01640002	Down	0.518298411	0.152659041	0.38728757	0.346092171	0.042755928	0	0	0							LOC119770795	XP_012282266.1	uncharacterized protein LOC105700713 [Orussus abietinus]	PF05380.13,PF05585.12	Pao retrotransposon peptidase|Putative peptidase (DUF1758)
LOC119770824	72.57293423	18.19030974	126.9555587	6.97929615	2.80308155	5.94E-09	4.20E-07	Up	0.629992784	1.326735255	1.971914576	1.57987113	5.877797775	5.55023105	11.56729873	6.379638358		Pyruvate dehydrogenase E1 component subunit alpha type II, mitochondrial (Fragment)	GO:0004739,GO:0005759,GO:0006006,GO:0006086,GO:0006099	pyruvate dehydrogenase (acetyl-transferring) activity|mitochondrial matrix|glucose metabolic process|acetyl-CoA biosynthetic process from pyruvate|tricarboxylic acid cycle	ko04066,ko01200,ko00620,ko04922,ko00020,ko00010	HIF-1 signaling pathway|Carbon metabolism|Pyruvate metabolism|Glucagon signaling pathway|Citrate cycle (TCA cycle)|Glycolysis / Gluconeogenesis	LOC119770824	EDS40952.1	pyruvate dehydrogenase [Culex quinquefasciatus]	PF00676.20	Dehydrogenase E1 component
LOC119770848	829.3990773	1299.390051	359.4081035	0.276597549	-1.854139722	6.76E-06	0.000168656	Down	31.24640915	14.29653639	16.1475575	20.6709453	6.66314929	3.256633187	6.022948609	1.652161787							LOC119770848	ETN57933.1	hypothetical protein AND_010479 [Anopheles darlingi]	PF01465.20	GRIP domain
LOC119770849	40.50531803	58.2857521	22.72488397	0.389887462	-1.358870333	0.001368715	0.012547973	Down	4.202076968	5.892030785	3.321723831	3.196733421	1.777147595	1.018851316	1.509279018	0.73089045							LOC119770849	--	--	--	--
LOC119770851	180.0340494	306.805427	53.26267178	0.173604073	-2.526127298	1.68E-11	2.54E-09	Down	11.64060119	18.71703717	14.08426438	16.66164533	1.199479051	3.188151259	2.746668954	1.125481614	Ugt2b15	UDP-glucuronosyltransferase 2B15	GO:0005789,GO:0008194,GO:0015020,GO:0016021,GO:0019439,GO:0031090,GO:0042493,GO:0043231	endoplasmic reticulum membrane|UDP-glycosyltransferase activity|glucuronosyltransferase activity|integral component of membrane|aromatic compound catabolic process|organelle membrane|response to drug|intracellular membrane-bounded organelle			LOC119770851	XP_001841704.1	glucosyl/glucuronosyl transferase [Culex quinquefasciatus]	PF00201.18,PF04101.16	UDP-glucoronosyl and UDP-glucosyl transferase|Glycosyltransferase family 28 C-terminal domain
LOC119771098	17.32723728	4.508866309	30.14560825	6.685850985	2.7411112	0.000245589	0.003265188	Up	0.093147917	0.07133278	0.100537405	0.143749344	0.65929062	0.282976675	0.931157393	0.253071048							LOC119771098	XP_019549950.1	PREDICTED: uncharacterized protein LOC109420098 [Aedes albopictus]	PF05380.13,PF18701.1,PF03564.15,PF05585.12	Pao retrotransposon peptidase|Family of unknown function (DUF5641)|Protein of unknown function (DUF1759)|Putative peptidase (DUF1758)
LOC119771102	22.60706084	31.33358835	13.88053332	0.442992139	-1.174646997	0.016455865	0.080209514	Down	2.540632871	2.002843617	1.290439068	1.777813505	0.587657434	0.756692154	0.711416025	0.492162315							LOC119771102	XP_001862241.1	conserved hypothetical protein [Culex quinquefasciatus]	PF12937.7,PF00646.33	F-box-like|F-box domain
LOC119771103	22.03469506	32.96051861	11.10887151	0.337035701	-1.569026674	0.001308222	0.012123033	Down	2.489206676	1.829647386	1.775125973	1.071829434	0.905704121	0.135036266	0.317391171	0.439146626							LOC119771103	XP_001862243.1	conserved hypothetical protein [Culex quinquefasciatus]	PF00646.33,PF12937.7	F-box domain|F-box-like
LOC119771135	24.56321671	38.65703923	10.46939418	0.270827626	-1.884553183	0.007967587	0.047451333	Down	1.327470972	0.39710108	1.522328914	0.720211912	0.311410253	0.147027758	0.359681294	0.025614843							LOC119771135	EDS30259.1	ion channel nompc [Culex quinquefasciatus]	PF12796.7,PF13637.6	Ankyrin repeats (3 copies)|Ankyrin repeats (many copies)
LOC119771138	46.54482564	65.89707678	27.1925745	0.412652212	-1.277001721	0.006632713	0.041375773	Down	5.010692606	2.370031614	4.70831032	6.936675936	2.022966197	1.731143494	1.743816185	0.582392073							LOC119771138	EDS38012.1	ankyrin repeat and SOCS box protein 13 [Culex quinquefasciatus]	PF12796.7,PF00023.30,PF13606.6,PF13637.6,PF13857.6	Ankyrin repeats (3 copies)|Ankyrin repeat|Ankyrin repeat|Ankyrin repeats (many copies)|Ankyrin repeats (many copies)
LOC119771151	19.36771832	29.25836346	9.477073189	0.323909887	-1.626335591	0.004656575	0.031922045	Down	3.331647854	5.534242687	2.326791023	2.551859027	0.945763385	0.694599473	0.39981956	1.210115455							LOC119771151	XP_019556016.1	PREDICTED: uncharacterized protein LOC109425211 [Aedes albopictus]	PF05225.16	helix-turn-helix, Psq domain
LOC119771156	62.71989399	36.64703332	88.79275467	2.422917945	1.276745547	0.00697012	0.043079384	Up	0.75823569	0.296253952	1.169124353	0.567158545	1.676059103	0.767821834	1.104918014	1.395011013	K02A2.6	Uncharacterized protein K02A2.6	GO:0003676,GO:0008270,GO:0015074	nucleic acid binding|zinc ion binding|DNA integration			LOC119771156	XP_021366506.1	uncharacterized protein K02A2.6-like [Mizuhopecten yessoensis]	PF17919.1,PF17917.1,PF00078.27,PF00665.26,PF17921.1	RNase H-like domain found in reverse transcriptase|RNase H-like domain found in reverse transcriptase|Reverse transcriptase (RNA-dependent DNA polymerase)|Integrase core domain|Integrase zinc binding domain
LOC119771167	389.7357361	558.3894683	221.082004	0.395927962	-1.336690136	0.00447103	0.031089461	Down	69.03429048	99.03008261	52.41377735	45.31226722	11.56100938	30.54678566	14.72943778	21.61868844							LOC119771167	--	--	--	--
LOC119771185	106.4479157	197.0291574	15.86667401	0.080529573	-3.634337497	9.30E-09	6.16E-07	Down	15.64412144	23.55098921	10.82383354	13.28358447	1.147136547	1.015506752	1.227528821	0.577936328							LOC119771185	EDS32062.1	conserved hypothetical protein [Culex quinquefasciatus]	--	--
LOC119771192	45.35305121	77.13718831	13.56891411	0.175906258	-2.50712129	1.19E-06	4.01E-05	Down	4.207762148	5.954266616	3.652999386	3.176205488	0.539530316	0.416833005	1.25965319	0.16944597	folt-1	Folate transporter 1	GO:0005542,GO:0005886,GO:0016021,GO:0055085,GO:0090482	folic acid binding|plasma membrane|integral component of membrane|transmembrane transport|vitamin transmembrane transporter activity	ko04977	Vitamin digestion and absorption	LOC119771192	XP_021702255.1	thiamine transporter 1-like [Aedes aegypti]	PF01770.18	Reduced folate carrier
LOC119771205	4.593640474	7.895896826	1.291384122	0.163551291	-2.612184945	0.020080885	0.093227001	Down	0.521602171	0.499304413	0.168894369	0.804955948	0	0.052819663	0.2128253	0							LOC119771205	--	--	--	--
LOC119771213	64.37562375	38.03240352	90.71884397	2.385303993	1.254173141	0.000411264	0.00486156	Up	3.13842884	3.147325684	2.580878135	4.900999391	5.288916905	7.264244677	8.384546011	4.244899969							LOC119771213	--	--	--	--
LOC119771236	49.74185602	78.83746683	20.64624521	0.261883671	-1.933001989	0.000141057	0.002078658	Down	1.19191467	2.624212592	1.522322926	2.145975097	0.511287258	0.160931158	0.486327724	0.343454004							LOC119771236	XP_001865968.1	cell cycle checkpoint protein rad17 [Culex quinquefasciatus]	--	--
LOC119771240	13.84661922	3.589665293	24.10357315	6.714713263	2.747325794	0.001554596	0.013911263	Up	0.677290114	0.072037435	0.243673335	0.362923401	2.017585967	0.381029382	1.919093381	2.137502821							LOC119771240	--	--	--	--
LOC119771255	21.66040835	30.65801909	12.66279761	0.413033783	-1.275668306	0.016996902	0.082078758	Down	2.044297685	2.329650997	1.628587378	1.220621273	0.469782861	0.443602098	1.191598532	0.240437094							LOC119771255	XP_001862962.1	predicted protein [Culex quinquefasciatus]	PF12937.7,PF00646.33	F-box-like|F-box domain
LOC119771269	86.39931854	147.3305573	25.46807975	0.172863527	-2.532294594	6.63E-08	3.43E-06	Down	3.262998463	2.646763629	2.020432243	4.373004612	0.644601223	0.313034359	0.560579379	0.148459482	CG7457	Tonsoku-like protein					LOC119771269	XP_001841880.1	conserved hypothetical protein [Culex quinquefasciatus]	PF13424.6,PF12796.7,PF13637.6,PF13857.6,PF13606.6,PF00023.30,PF07719.17,PF00515.28,PF13181.6,PF17874.1,PF13176.6	Tetratricopeptide repeat|Ankyrin repeats (3 copies)|Ankyrin repeats (many copies)|Ankyrin repeats (many copies)|Ankyrin repeat|Ankyrin repeat|Tetratricopeptide repeat|Tetratricopeptide repeat|Tetratricopeptide repeat|MalT-like TPR region|Tetratricopeptide repeat
LOC6030780	89.37089721	120.816336	57.92545843	0.479450547	-1.060546078	0.002910746	0.022337953	Down	3.908226868	2.715661224	3.233292625	1.87522056	1.276511122	1.145103206	1.234432214	0.63699133	Focad	Focadhesin	GO:0005925,GO:0016021	focal adhesion|integral component of membrane			LOC6030780	XP_001841674.1	conserved hypothetical protein [Culex quinquefasciatus]	PF12530.8,PF11229.8	Protein of unknown function (DUF3730)|Focadhesin
LOC6030788	2852.211395	826.4904462	4877.932345	5.901982736	2.561199701	0.003005331	0.022938679	Up	33.24887172	53.77587132	54.48825967	60.7061302	135.864819	247.5254497	137.1667068	341.1657548							LOC6030788	EDS25639.1	conserved hypothetical protein [Culex quinquefasciatus]	--	--
LOC6030789	1391.980905	2040.884767	743.0770441	0.364095541	-1.457611021	9.71E-07	3.37E-05	Down	72.67793886	79.34679145	54.64441178	61.03339217	26.55143133	14.53831366	24.70263719	9.935392122	PUS7	Pseudouridylate synthase 7 homolog	GO:0003723,GO:0005634,GO:0009982,GO:0017148,GO:0019899,GO:0031119,GO:1902036,GO:1990481,GO:2000380	RNA binding|nucleus|pseudouridine synthase activity|negative regulation of translation|enzyme binding|tRNA pseudouridine synthesis|regulation of hematopoietic stem cell differentiation|mRNA pseudouridine synthesis|regulation of mesoderm development			LOC6030789	XP_001841699.1	tRNA pseudouridine synthase D [Culex quinquefasciatus]	PF01142.18	tRNA pseudouridine synthase D (TruD)
LOC6030792	315.1914212	143.0138687	487.3689738	3.407844136	1.768859353	4.87E-09	3.53E-07	Up	15.07669543	17.44908596	17.10016747	9.365920923	43.29832036	48.5621074	30.32370015	30.29507389		CRISP/Allergen/PR-1	GO:0005576	extracellular region			LOC6030792	XP_001841691.1	salivary protein [Culex quinquefasciatus]	PF00188.26	Cysteine-rich secretory protein family
LOC6030838	20.55834182	28.10607065	13.01061299	0.462911132	-1.111192838	0.047969602	0.174273862	Down	0.683522846	0.174480855	0.770535945	0.483467407	0.179181438	0.138432884	0.3098806	0.112548161	SCAI	Protein SCAI	GO:0003714,GO:0005634,GO:0005654,GO:0005737,GO:0006351,GO:0016021,GO:0030336,GO:0031965,GO:0035024	transcription corepressor activity|nucleus|nucleoplasm|cytoplasm|transcription, DNA-templated|integral component of membrane|negative regulation of cell migration|nuclear membrane|negative regulation of Rho protein signal transduction			LOC6030838	XP_019539366.1	PREDICTED: protein SCAI-like isoform X1 [Aedes albopictus]	PF12070.8	Protein SCAI
LOC6030864	81.76997272	110.301137	53.23880841	0.482667811	-1.050897476	0.004308508	0.030198198	Down	5.358915805	5.771058413	3.827675033	6.080940421	3.338296671	1.316764776	2.411643714	0.875905319	CG7741	CWF19-like protein 1 homolog					LOC6030864	EDS25696.1	CWF19L1 protein [Culex quinquefasciatus]	PF04677.15,PF04676.14	Protein similar to CwfJ C-terminus 1|Protein similar to CwfJ C-terminus 2
LOC6030893	2036.936463	1321.075055	2752.797872	2.083755849	1.059186249	0.000937028	0.009217602	Up	34.10451901	59.80809976	51.692825	48.85425089	59.70785981	113.3192701	71.88999809	64.02708893	Etfdh	Electron transfer flavoprotein-ubiquinone oxidoreductase, mitochondrial	GO:0004174,GO:0005739,GO:0005743,GO:0006979,GO:0009055,GO:0016020,GO:0016491,GO:0017133,GO:0022900,GO:0031305,GO:0031966,GO:0033539,GO:0043783,GO:0046872,GO:0048038,GO:0048039,GO:0051536,GO:0051539	electron-transferring-flavoprotein dehydrogenase activity|mitochondrion|mitochondrial inner membrane|response to oxidative stress|electron transfer activity|membrane|oxidoreductase activity|mitochondrial electron transfer flavoprotein complex|electron transport chain|integral component of mitochondrial inner membrane|mitochondrial membrane|fatty acid beta-oxidation using acyl-CoA dehydrogenase|ox…			LOC6030893	EDS25721.1	electron transfer flavoprotein-ubiquinone oxidoreductase [Culex quinquefasciatus]	PF05187.13,PF00890.24,PF01266.24,PF13450.6,PF12831.7	Electron transfer flavoprotein-ubiquinone oxidoreductase, 4Fe-4S|FAD binding domain|FAD dependent oxidoreductase|NAD(P)-binding Rossmann-like domain|FAD dependent oxidoreductase
LOC6030935	268.3501834	368.69155	168.0088168	0.455689361	-1.133877407	0.000349224	0.004275486	Down	16.01718155	21.4731816	17.46202029	16.81094311	6.533296248	8.375402509	6.708216452	3.687006851	Galk2	N-acetylgalactosamine kinase	GO:0004335,GO:0005524,GO:0005534,GO:0005737,GO:0005829,GO:0033499,GO:0033858	galactokinase activity|ATP binding|galactose binding|cytoplasm|cytosol|galactose catabolic process via UDP-galactose|N-acetylgalactosamine kinase activity			LOC6030935	EDS25751.1	galactokinase [Culex quinquefasciatus]	PF10509.9,PF08544.13,PF00288.26	Galactokinase galactose-binding signature|GHMP kinases C terminal|GHMP kinases N terminal domain
LOC6030944	1036.659039	588.9816997	1484.336379	2.520174022	1.333523357	3.88E-06	0.000107457	Up	24.41517441	18.91489345	35.94158367	22.79488888	55.14821216	43.83354723	51.1509824	42.8350763	wun	Putative phosphatidate phosphatase	GO:0005887,GO:0005918,GO:0006644,GO:0007280,GO:0007424,GO:0008195,GO:0008354,GO:0009880,GO:0016311,GO:0016791,GO:0019991,GO:0035233,GO:0035234,GO:0042577,GO:0042803,GO:0045177,GO:0045824,GO:0046839,GO:0050829	integral component of plasma membrane|septate junction|phospholipid metabolic process|pole cell migration|open tracheal system development|phosphatidate phosphatase activity|germ cell migration|embryonic pattern specification|dephosphorylation|phosphatase activity|septate junction assembly|germ cell repulsion|ectopic germ cell programmed cell death|lipid phosphatase activity|protein homodimerizat…	ko00564,ko00561,ko00565,ko04072,ko00600,ko04666,ko04975	Glycerophospholipid metabolism|Glycerolipid metabolism|Ether lipid metabolism|Phospholipase D signaling pathway|Sphingolipid metabolism|Fc gamma R-mediated phagocytosis|Fat digestion and absorption	LOC6030944	EDS25757.1	phosphatidate phosphatase [Culex quinquefasciatus]	PF01569.21	PAP2 superfamily
LOC6030946	69.0683581	112.9187341	25.21798207	0.223328594	-2.162760119	2.03E-08	1.20E-06	Down	8.320002261	10.91884483	10.42842629	6.924657172	1.151281575	1.902462152	2.258601283	0.99432793							LOC6030946	EDS25759.1	conserved hypothetical protein [Culex quinquefasciatus]	--	--
LOC6030957	18.10627536	6.337363052	29.87518766	4.714135424	2.236993204	3.80E-05	0.000739878	Up	0.820730931	0.549952087	0.620088055	0.554129895	2.464442245	1.329771493	3.43248406	1.824399478	TSPAN6	Tetraspanin-6	GO:0005887,GO:0007166,GO:0039532,GO:0043123,GO:0070062,GO:1901223	integral component of plasma membrane|cell surface receptor signaling pathway|negative regulation of viral-induced cytoplasmic pattern recognition receptor signaling pathway|positive regulation of I-kappaB kinase/NF-kappaB signaling|extracellular exosome|negative regulation of NIK/NF-kappaB signaling			LOC6030957	XP_001651855.1	23 kDa integral membrane protein [Aedes aegypti]	PF00335.20	Tetraspanin family
LOC6030959	159.4041531	60.25435783	258.5539483	4.291041471	2.101327844	6.20E-09	4.34E-07	Up	1.816597963	1.260732194	1.740130059	1.861660576	5.430421143	5.012813702	4.447274498	6.141289691							LOC6030959	EDS25770.1	conserved hypothetical protein [Culex quinquefasciatus]	PF17820.1	PDZ domain
LOC6030973	4.209923407	1.450387728	6.969459087	4.805238594	2.264608067	0.019812003	0.092252714	Up	0	0.140446318	0	0.106134932	0.157341815	0.334289778	0.448982558	0.045297161							LOC6030973	EDS31674.1	conserved hypothetical protein [Culex quinquefasciatus]	PF01607.24	Chitin binding Peritrophin-A domain
LOC6030992	29.90761164	51.53184758	8.283375696	0.160742843	-2.637173589	1.08E-07	5.18E-06	Down	1.402639728	1.647833139	1.055150857	1.188893448	0.113954641	0.064562404	0.411888506	0.078735409	NT1	Neurotrophin 1	GO:0005121,GO:0005576,GO:0007399,GO:0007411,GO:0008045,GO:0008063,GO:0008083,GO:0008592,GO:0010941,GO:0021556,GO:0031637,GO:0045087	Toll binding|extracellular region|nervous system development|axon guidance|motor neuron axon guidance|Toll signaling pathway|growth factor activity|regulation of Toll signaling pathway|regulation of cell death|central nervous system formation|regulation of neuronal synaptic plasticity in response to neurotrophin|innate immune response			LOC6030992	XP_001659184.2	neurotrophin 1 [Aedes aegypti]	PF16077.5	Spaetzle
LOC6030994	110.4142116	24.77870515	196.049718	7.912024329	2.984046862	3.32E-17	1.37E-14	Up	0.478600568	0.16543983	0.516568279	0.461621417	2.167075834	3.352171975	2.386751741	1.723878452	sma-2	Dwarfin sma-2	GO:0003677,GO:0003700,GO:0005634,GO:0005667,GO:0005737,GO:0007179,GO:0009791,GO:0030307,GO:0040018,GO:0042661,GO:0045138,GO:0046872,GO:0060465	DNA binding|DNA-binding transcription factor activity|nucleus|transcription factor complex|cytoplasm|transforming growth factor beta receptor signaling pathway|post-embryonic development|positive regulation of cell growth|positive regulation of multicellular organism growth|regulation of mesodermal cell fate specification|nematode male tail tip morphogenesis|metal ion binding|pharynx development			LOC6030994	XP_019547828.1	PREDICTED: uncharacterized protein LOC109418098 isoform X2 [Aedes albopictus]	PF03166.14	MH2 domain
LOC6030996	383.0996461	205.5695267	560.6297655	2.727202687	1.447421926	1.82E-06	5.71E-05	Up	16.14698896	20.35135842	15.83037944	14.47097889	34.56015111	36.79004352	32.52988439	33.15124443	PI31	Proteasome inhibitor PI31 subunit	GO:0000502,GO:0005737,GO:0006511,GO:0007140,GO:0008584,GO:0032436,GO:0043248,GO:0070864	proteasome complex|cytoplasm|ubiquitin-dependent protein catabolic process|male meiotic nuclear division|male gonad development|positive regulation of proteasomal ubiquitin-dependent protein catabolic process|proteasome assembly|sperm individualization complex	ko03050	Proteasome	LOC6030996	EDS31702.1	proteasome inhibitor PI31 subunit [Culex quinquefasciatus]	PF11566.8	PI31 proteasome regulator N-terminal
LOC6030998	35.36142904	52.08244493	18.64041314	0.357902037	-1.482363339	0.000749811	0.007738782	Down	2.99294557	2.515610951	1.457609583	2.288290003	1.213406936	0.258725504	0.781858447	0.315521995	Trim37	E3 ubiquitin-protein ligase TRIM37	GO:0000122,GO:0003682,GO:0004842,GO:0005164,GO:0005737,GO:0005777,GO:0005829,GO:0008270,GO:0016235,GO:0031625,GO:0032088,GO:0035098,GO:0035518,GO:0036353,GO:0042803,GO:0046600,GO:0048471,GO:0051091,GO:0051092,GO:0051865,GO:0061630,GO:0070842	negative regulation of transcription by RNA polymerase II|chromatin binding|ubiquitin-protein transferase activity|tumor necrosis factor receptor binding|cytoplasm|peroxisome|cytosol|zinc ion binding|aggresome|ubiquitin protein ligase binding|negative regulation of NF-kappaB transcription factor activity|ESC/E(Z) complex|histone H2A monoubiquitination|histone H2A-K119 monoubiquitination|protein h…			LOC6030998	EDS31704.1	tripartite motif protein [Culex quinquefasciatus]	PF00643.24	B-box zinc finger
LOC6031018	2896.251912	1775.331502	4017.172321	2.262773075	1.178091909	5.86E-05	0.00102414	Up	95.51942921	118.597728	118.3827337	98.4762098	200.6167986	186.1309211	150.4558311	191.2679524	Mthfr	Methylenetetrahydrofolate reductase	GO:0001843,GO:0004489,GO:0005829,GO:0006555,GO:0006730,GO:0009086,GO:0031060,GO:0035999,GO:0044877,GO:0045202,GO:0046653,GO:0050660,GO:0050661,GO:0050667,GO:0070829,GO:0071949,GO:0072341	neural tube closure|methylenetetrahydrofolate reductase (NAD(P)H) activity|cytosol|methionine metabolic process|one-carbon metabolic process|methionine biosynthetic process|regulation of histone methylation|tetrahydrofolate interconversion|protein-containing complex binding|synapse|tetrahydrofolate metabolic process|flavin adenine dinucleotide binding|NADP binding|homocysteine metabolic process|h…	ko00720,ko00670,ko01200	Carbon fixation pathways in prokaryotes|One carbon pool by folate|Carbon metabolism	LOC6031018	XP_001841870.1	5,10-methylenetetrahydrofolate reductase [Culex quinquefasciatus]	PF02219.17	Methylenetetrahydrofolate reductase
LOC6031053	773.2161084	479.0304197	1067.401797	2.228254727	1.155914167	6.69E-05	0.001144332	Up	11.65076198	7.649239728	15.20853799	13.0613082	17.44413775	21.61947991	22.69033466	17.60209494							LOC6031053	XP_001841902.1	conserved hypothetical protein [Culex quinquefasciatus]	PF02995.17,PF00884.23	Protein of unknown function (DUF229)|Sulfatase
LOC6031063	5.662207799	9.292745677	2.031669922	0.21862967	-2.193438893	0.019496919	0.091117328	Down	0.509613374	0.447175776	0.595878131	0.368650494	0.182171055	0.043004688	0.043319501	0.052445255	DNTTIP1	Deoxynucleotidyltransferase terminal-interacting protein 1	GO:0000118,GO:0003677,GO:0005634,GO:0005730,GO:0031491,GO:0042803	histone deacetylase complex|DNA binding|nucleus|nucleolus|nucleosome binding|protein homodimerization activity			LOC6031063	EDS31765.1	conserved hypothetical protein [Culex quinquefasciatus]	PF18192.1	DNTTIP1 dimerisation domain
LOC6031090	1329.634457	2061.316485	597.9524299	0.290082787	-1.785463406	0.003484546	0.025543046	Down	42.04584545	8.860864733	37.47794176	26.02973593	7.085443671	5.71698917	9.795729672	2.733578687							LOC6031090	EDS35145.1	conserved hypothetical protein [Culex quinquefasciatus]	PF15936.5	Domain of unknown function (DUF4749)
LOC6031096	23.24350425	31.83488223	14.65212627	0.460253824	-1.119498388	0.028383778	0.120046486	Down	1.339817799	1.963893164	1.581678944	1.534589073	0.583712414	0.763175649	0.640635344	0.31023704							LOC6031096	XP_001841943.1	zinc finger protein 60 [Culex quinquefasciatus]	PF00096.26,PF13894.6	Zinc finger, C2H2 type|C2H2-type zinc finger
LOC6031115	4631.75276	2812.614918	6450.890601	2.293556278	1.197586308	0.01190945	0.06364568	Up	186.8454687	274.95494	257.3553282	229.6430828	312.8364214	428.2516718	321.6297769	534.7124958		27 kDa hemolymph protein	GO:0005576	extracellular region			LOC6031115	EDS35168.1	conserved hypothetical protein [Culex quinquefasciatus]	PF07165.11	Protein of unknown function (DUF1397)
LOC6031116	415.6618066	666.3450744	164.9785388	0.247587241	-2.013991123	0.000285438	0.003670256	Down	8.708708137	2.341765182	5.405859394	6.053342575	1.20577601	1.007469653	1.73774786	0.34502723	rad54l2	Helicase ARIP4	GO:0003677,GO:0004386,GO:0005524,GO:0005634	DNA binding|helicase activity|ATP binding|nucleus			LOC6031116	XP_021695783.1	LOW QUALITY PROTEIN: uncharacterized protein LOC5570673 [Aedes aegypti]	PF00176.23,PF00271.31,PF04851.15	SNF2 family N-terminal domain|Helicase conserved C-terminal domain|Type III restriction enzyme, res subunit
LOC6031118	4829.02953	2111.234046	7546.825014	3.574603691	1.837783302	3.88E-05	0.00074869	Up	219.6655896	324.5445764	282.2416688	211.2821392	630.0129462	782.0107822	489.0433044	842.0465389	NDUFB7	NADH dehydrogenase [ubiquinone] 1 beta subcomplex subunit 7	GO:0005747,GO:0005758,GO:0008137,GO:0032981	mitochondrial respiratory chain complex I|mitochondrial intermembrane space|NADH dehydrogenase (ubiquinone) activity|mitochondrial respiratory chain complex I assembly	ko00190	Oxidative phosphorylation	LOC6031118	EDS35171.1	conserved hypothetical protein [Culex quinquefasciatus]	PF05676.13	NADH-ubiquinone oxidoreductase B18 subunit (NDUFB7)
LOC6031119	226.135442	312.4564001	139.814484	0.447468779	-1.160141068	0.003133312	0.023638874	Down	42.40808519	67.77736485	36.4037385	39.46837426	17.55320001	18.20735228	16.69630464	11.63811872	PBDC1	Protein PBDC1					LOC6031119	XP_001841964.1	conserved hypothetical protein [Culex quinquefasciatus]	PF04669.13	Polysaccharide biosynthesis
LOC6031131	75.2876023	112.3900466	38.18515799	0.339755691	-1.557430376	7.90E-06	0.000192502	Down	10.35801551	6.463722583	8.06638313	11.12871135	2.249724102	1.460489322	2.808617723	2.509734596	Glipr2	Golgi-associated plant pathogenesis-related protein 1	GO:0000139,GO:0005615,GO:0010634,GO:0010718,GO:0042803,GO:0070374	Golgi membrane|extracellular space|positive regulation of epithelial cell migration|positive regulation of epithelial to mesenchymal transition|protein homodimerization activity|positive regulation of ERK1 and ERK2 cascade			LOC6031131	XP_001841975.1	cysteine-rich venom protein [Culex quinquefasciatus]	PF00188.26	Cysteine-rich secretory protein family
LOC6031136	97.0933174	147.0724204	47.11421442	0.320347039	-1.642292438	0.001331415	0.01227327	Down	3.068587377	1.049872628	2.040103893	2.318263013	0.713209984	0.283563431	1.011638952	0.115270816	KCNT1	Potassium channel subfamily T member 1	GO:0005228,GO:0005886,GO:0015271,GO:0016021,GO:0042391	intracellular sodium activated potassium channel activity|plasma membrane|outward rectifier potassium channel activity|integral component of membrane|regulation of membrane potential			LOC6031136	XP_019932428.1	PREDICTED: potassium channel subfamily T member 2-like isoform X4 [Aedes albopictus]	PF03493.18,PF07885.16	Calcium-activated BK potassium channel alpha subunit|Ion channel
LOC6031148	179.2864172	75.72211329	282.8507211	3.735378066	1.901254269	1.84E-09	1.55E-07	Up	2.342381104	3.508032552	4.077748071	3.862642121	8.58937453	10.17662422	12.44779021	8.071580881	Ugt8	2-hydroxyacylsphingosine 1-beta-galactosyltransferase	GO:0002175,GO:0006682,GO:0007010,GO:0008120,GO:0008194,GO:0008489,GO:0009247,GO:0016021,GO:0030913,GO:0042552,GO:0043231,GO:0047263,GO:0048812	protein localization to paranode region of axon|galactosylceramide biosynthetic process|cytoskeleton organization|ceramide glucosyltransferase activity|UDP-glycosyltransferase activity|UDP-galactose:glucosylceramide beta-1,4-galactosyltransferase activity|glycolipid biosynthetic process|integral component of membrane|paranodal junction assembly|myelination|intracellular membrane-bounded organelle…			LOC6031148	XP_001841991.1	glucosyl/glucuronosyl transferase [Culex quinquefasciatus]	PF00201.18,PF04101.16	UDP-glucoronosyl and UDP-glucosyl transferase|Glycosyltransferase family 28 C-terminal domain
LOC6031152	10.68035003	16.86439806	4.496302001	0.26661503	-1.907169981	0.008731031	0.050962409	Down	2.411563286	2.193048734	1.301437128	3.954215418	0.905162432	0.122102598	1.106967955	0							LOC6031152	XP_001841995.1	conserved hypothetical protein [Culex quinquefasciatus]	PF09631.10	Sen15 protein
LOC6031154	18338.42471	9191.220952	27485.62847	2.990421905	1.580349042	2.24E-08	1.31E-06	Up	356.0854664	307.9795501	530.4605501	392.5369794	981.9589554	935.2127889	925.9863043	738.634816	Gpdh	Glycerol-3-phosphate dehydrogenase [NAD(+)], cytoplasmic	GO:0004367,GO:0005975,GO:0006650,GO:0009331,GO:0042803,GO:0046168,GO:0051287	glycerol-3-phosphate dehydrogenase [NAD+] activity|carbohydrate metabolic process|glycerophospholipid metabolic process|glycerol-3-phosphate dehydrogenase complex|protein homodimerization activity|glycerol-3-phosphate catabolic process|NAD binding	ko00564,ko04011	Glycerophospholipid metabolism|MAPK signaling pathway - yeast	LOC6031154	EDS35205.1	glycerol-3-phosphate dehydrogenase [Culex quinquefasciatus]	PF01210.23,PF07479.14	NAD-dependent glycerol-3-phosphate dehydrogenase N-terminus|NAD-dependent glycerol-3-phosphate dehydrogenase C-terminus
LOC6031156	20.49565867	13.46956252	27.52175483	2.043255287	1.030869467	0.034869197	0.138586431	Up	1.848103239	1.347885278	1.234823284	1.358124727	2.548182391	2.495290998	2.423787654	1.521533793							LOC6031156	EDS35207.1	conserved hypothetical protein [Culex quinquefasciatus]	--	--
LOC6031160	60.26374089	18.24147122	102.2860106	5.607333386	2.487314848	1.79E-10	2.02E-08	Up	1.043204343	0.838831414	0.900769967	0.92569934	5.011955577	3.633992813	3.575465034	3.40110427	Mos	Proto-oncogene serine/threonine-protein kinase mos	GO:0000186,GO:0000187,GO:0000212,GO:0004674,GO:0004709,GO:0005524,GO:0005737,GO:0005829,GO:0006325,GO:0040020,GO:0043410,GO:0046777,GO:0051296,GO:1902103	activation of MAPKK activity|activation of MAPK activity|meiotic spindle organization|protein serine/threonine kinase activity|MAP kinase kinase kinase activity|ATP binding|cytoplasm|cytosol|chromatin organization|regulation of meiotic nuclear division|positive regulation of MAPK cascade|protein autophosphorylation|establishment of meiotic spindle orientation|negative regulation of metaphase/anap…			LOC6031160	EDS35211.1	mitogen-activated protein kinase kinase kinase 6 [Culex quinquefasciatus]	PF00069.25,PF07714.17	Protein kinase domain|Protein tyrosine kinase
LOC6031161	1850.740536	978.6814492	2722.799623	2.78211018	1.476179556	0.000213177	0.002905781	Up	46.77746819	33.97045313	41.36695997	35.66133727	127.2698608	51.14633606	81.99543967	69.75309859	Taz	Tafazzin homolog	GO:0005739,GO:0006644,GO:0007006,GO:0007007,GO:0007291,GO:0016021,GO:0016746,GO:0032048,GO:0032049,GO:0032577,GO:0035965	mitochondrion|phospholipid metabolic process|mitochondrial membrane organization|inner mitochondrial membrane organization|sperm individualization|integral component of membrane|transferase activity, transferring acyl groups|cardiolipin metabolic process|cardiolipin biosynthetic process|phosphatidylcholine:cardiolipin O-linoleoyltransferase activity|cardiolipin acyl-chain remodeling	ko00564	Glycerophospholipid metabolism	LOC6031161	XP_021695868.1	tafazzin homolog isoform X1 [Aedes aegypti]	PF01553.21	Acyltransferase
LOC6031174	9017.344672	15639.96191	2394.727439	0.153115938	-2.707303632	7.87E-19	5.03E-16	Down	375.2819475	256.6972544	321.6670212	347.8371579	39.40695233	43.04172574	61.41200936	12.03387657	CD109	CD109 antigen					LOC6031174	XP_001842017.1	CD109 antigen [Culex quinquefasciatus]	PF07678.14,PF00207.22,PF07677.14,PF07703.14,PF01835.19,PF17791.1	A-macroglobulin TED domain|Alpha-2-macroglobulin family|A-macroglobulin receptor binding domain|Alpha-2-macroglobulin bait region domain|MG2 domain|Macroglobulin domain MG3
LOC6031175	2503.689175	4824.028422	183.3499287	0.038007639	-4.717566797	2.88E-35	8.10E-32	Down	137.6343527	74.5792447	110.8255316	81.29962632	2.341697205	2.349395317	4.698384888	2.190992687	CD109	CD109 antigen					LOC6031175	EDS37556.1	pregnancy zone protein [Culex quinquefasciatus]	PF07678.14,PF00207.22,PF07677.14,PF01835.19,PF07703.14,PF17791.1	A-macroglobulin TED domain|Alpha-2-macroglobulin family|A-macroglobulin receptor binding domain|MG2 domain|Alpha-2-macroglobulin bait region domain|Macroglobulin domain MG3
LOC6031194	305.9726074	185.9471574	425.9980574	2.290962999	1.195954158	6.35E-05	0.001095869	Up	10.00205756	5.522673199	5.382118133	5.592590112	13.92861971	8.132166442	15.43706131	8.3062476							LOC6031194	EDS37573.1	conserved hypothetical protein [Culex quinquefasciatus]	PF00096.26,PF13894.6,PF07776.15	Zinc finger, C2H2 type|C2H2-type zinc finger|Zinc-finger associated domain (zf-AD)
LOC6031211	1003.226587	409.907756	1596.545418	3.894889507	1.961582401	1.87E-11	2.71E-09	Up	17.2775613	27.17710126	17.33626827	23.74079017	74.95231638	59.91719329	68.72503329	51.41201327	GCDH	Glutaryl-CoA dehydrogenase, mitochondrial	GO:0003995,GO:0005739,GO:0005759,GO:0006568,GO:0033539,GO:0050660	acyl-CoA dehydrogenase activity|mitochondrion|mitochondrial matrix|tryptophan metabolic process|fatty acid beta-oxidation using acyl-CoA dehydrogenase|flavin adenine dinucleotide binding	ko00310,ko00362,ko00071,ko00380	Lysine degradation|Benzoate degradation|Fatty acid degradation|Tryptophan metabolism	LOC6031211	XP_001842045.1	glutaryl-CoA dehydrogenase, mitochondrial [Culex quinquefasciatus]	PF00441.24,PF02771.16,PF02770.19,PF08028.11	Acyl-CoA dehydrogenase, C-terminal domain|Acyl-CoA dehydrogenase, N-terminal domain|Acyl-CoA dehydrogenase, middle domain|Acyl-CoA dehydrogenase, C-terminal domain
LOC6031213	641.646933	417.7197127	865.5741533	2.072141024	1.051122192	0.017621397	0.084255672	Up	15.10640523	12.77756174	22.88869541	22.11528971	33.36245067	16.53280968	27.048759	34.07626662	hgo	Homogentisate 1,2-dioxygenase	GO:0004411,GO:0006520,GO:0006559,GO:0006572,GO:0046872	homogentisate 1,2-dioxygenase activity|cellular amino acid metabolic process|L-phenylalanine catabolic process|tyrosine catabolic process|metal ion binding	ko00350,ko00643	Tyrosine metabolism|Styrene degradation	LOC6031213	EDS37585.1	homogentisate 1,2-dioxygenase [Culex quinquefasciatus]	PF04209.13	homogentisate 1,2-dioxygenase
LOC6031216	59.27305684	34.67815725	83.86795642	2.41846635	1.274092465	0.002715159	0.021136768	Up	1.226645797	0.578341459	0.869463937	0.459124492	1.393999229	1.483168846	0.95244174	1.65049368							LOC6031216	XP_019535738.1	PREDICTED: uncharacterized protein LOC109407210 [Aedes albopictus]	PF13895.6,PF13927.6,PF00047.25	Immunoglobulin domain|Immunoglobulin domain|Immunoglobulin domain
LOC6031239	27.55242184	38.03465603	17.07018764	0.448806153	-1.155835641	0.015600928	0.077165351	Down	3.861451182	2.065623884	2.390345991	2.30040163	1.035262231	1.322591439	0.86887393	0.420764915							LOC6031239	EDS37607.1	zinc finger protein 436 [Culex quinquefasciatus]	PF00096.26,PF13465.6,PF07776.15,PF13894.6	Zinc finger, C2H2 type|Zinc-finger double domain|Zinc-finger associated domain (zf-AD)|C2H2-type zinc finger
LOC6031268	798.3720433	1087.076488	509.6675991	0.468842446	-1.092824908	0.00019596	0.002726571	Down	47.47709485	48.52743019	67.25178077	43.78696714	16.41055185	20.18453336	22.33350244	14.68209493	acsf2	Acyl-CoA synthetase family member 2, mitochondrial	GO:0005524,GO:0005739,GO:0006631,GO:0016874	ATP binding|mitochondrion|fatty acid metabolic process|ligase activity			LOC6031268	EDS37632.1	AMP dependent coa ligase [Culex quinquefasciatus]	PF00501.28,PF13193.6	AMP-binding enzyme|AMP-binding enzyme C-terminal domain
LOC6031269	90.77322526	54.27474791	127.2717026	2.344952441	1.229558663	0.006437786	0.04066472	Up	1.307295087	1.042841719	2.04595537	1.365993006	1.472050608	4.125914467	2.955955497	1.722062803	acsf2	Acyl-CoA synthetase family member 2, mitochondrial	GO:0005524,GO:0005739,GO:0006631,GO:0016874	ATP binding|mitochondrion|fatty acid metabolic process|ligase activity			LOC6031269	XP_001842095.1	short-chain-fatty-acid-CoA ligase [Culex quinquefasciatus]	PF00501.28,PF13193.6,PF14535.6	AMP-binding enzyme|AMP-binding enzyme C-terminal domain|AMP-binding enzyme C-terminal domain
LOC6031270	691.0121735	395.7069781	986.3173689	2.492544796	1.317619433	3.66E-06	0.000101852	Up	21.31332869	10.277807	21.27449586	24.84639375	38.15157123	42.71931267	41.64258738	24.29225188	acsf2	Acyl-CoA synthetase family member 2, mitochondrial	GO:0005524,GO:0005739,GO:0006631,GO:0016874	ATP binding|mitochondrion|fatty acid metabolic process|ligase activity			LOC6031270	XP_001842096.1	acetyl-coenzyme A synthetase [Culex quinquefasciatus]	PF00501.28,PF13193.6	AMP-binding enzyme|AMP-binding enzyme C-terminal domain
LOC6031300	67.63211908	21.22714333	114.0370948	5.372229935	2.425521055	1.57E-05	0.000338222	Up	0.665159545	1.238076216	1.475739056	0.392065608	2.972175149	5.725336126	2.450138027	4.015897579	lectin-37Db	C-type lectin 37Db	GO:0005534,GO:0005576,GO:0016339,GO:0046872	galactose binding|extracellular region|calcium-dependent cell-cell adhesion via plasma membrane cell adhesion molecules|metal ion binding			LOC6031300	XP_021698854.1	collectin-10 isoform X1 [Aedes aegypti]	PF00059.21	Lectin C-type domain
LOC6031303	15.4825842	22.77812209	8.187046319	0.359425869	-1.476233848	0.022927216	0.102549174	Down	0.459245149	0.517191842	0.145787465	0.364784547	0.115881861	0.054711911	0.220449701	0.033361248	Oseg2	Intraflagellar transport protein 172 homolog	GO:0005871,GO:0005929,GO:0005930,GO:0007018,GO:0007275,GO:0030990,GO:0030992,GO:0036064,GO:0042073,GO:0060271,GO:0097730,GO:1905515	kinesin complex|cilium|axoneme|microtubule-based movement|multicellular organism development|intraciliary transport particle|intraciliary transport particle B|ciliary basal body|intraciliary transport|cilium assembly|non-motile cilium|non-motile cilium assembly			LOC6031303	EDS39627.1	osm-1 [Culex quinquefasciatus]	PF00637.20,PF00400.32,PF12894.7	Region in Clathrin and VPS|WD domain, G-beta repeat|Anaphase-promoting complex subunit 4 WD40 domain
LOC6031325	8726.718265	4041.161404	13412.27513	3.318915972	1.730712104	0.000445293	0.005189669	Up	722.1639046	839.9172961	765.9799603	722.8825716	1836.566968	1705.299242	1403.89583	2465.252798	COX6C	Cytochrome c oxidase subunit 6C	GO:0004129,GO:0005743,GO:0016021	cytochrome-c oxidase activity|mitochondrial inner membrane|integral component of membrane	ko00190,ko04260	Oxidative phosphorylation|Cardiac muscle contraction	LOC6031325	EDS39645.1	mitochondrial cytochrome c oxidase subunit VIC [Culex quinquefasciatus]	--	--
LOC6031329	295.7684317	441.1172327	150.4196307	0.340996949	-1.552169262	0.003425781	0.025217408	Down	9.079444564	2.312663224	6.294624138	6.871474176	2.108850446	1.354101182	2.430007718	0.555078678	Ncoa6	Nuclear receptor coactivator 6	GO:0003682,GO:0003713,GO:0005634,GO:0005654,GO:0005667,GO:0006974,GO:0007420,GO:0007507,GO:0010468,GO:0030099,GO:0030374,GO:0035097,GO:0045893,GO:0045944,GO:0046966,GO:0060716,GO:0080182	chromatin binding|transcription coactivator activity|nucleus|nucleoplasm|transcription factor complex|cellular response to DNA damage stimulus|brain development|heart development|regulation of gene expression|myeloid cell differentiation|nuclear receptor transcription coactivator activity|histone methyltransferase complex|positive regulation of transcription, DNA-templated|positive regulation of …			LOC6031329	EDS39649.1	conserved hypothetical protein [Culex quinquefasciatus]	PF13820.6	Putative nucleic acid-binding region
LOC6031333	251.2704834	338.2832247	164.2577421	0.485562777	-1.042270265	0.001046907	0.010066195	Down	9.368869867	4.431603588	6.588961976	5.751871994	2.339308444	2.62212297	3.393693432	1.317857406							LOC6031333	XP_001842148.1	B4 gene product [Culex quinquefasciatus]	--	--
LOC6031341	6424.660914	2826.512148	10022.80968	3.545999153	1.826192192	9.12E-05	0.001471908	Up	298.1764028	408.445708	411.3698157	343.9392077	764.1295043	1028.266675	797.4542481	1224.876419					ko00190	Oxidative phosphorylation	LOC6031341	EDS39659.1	lethal 35Di [Culex quinquefasciatus]	PF09782.9	NADH:ubiquinone oxidoreductase, NDUFB6/B17 subunit
LOC6031349	1191.407992	1865.39839	517.4175946	0.277376456	-1.850082759	1.52E-10	1.78E-08	Down	212.5404606	181.3708348	152.7660495	161.0984607	39.36744226	39.06770624	35.06056741	33.59143366							LOC6031349	EDS39667.1	conserved hypothetical protein [Culex quinquefasciatus]	--	--
LOC6031360	147.9778	245.6397245	50.31587562	0.204836069	-2.287458315	1.76E-10	1.99E-08	Down	5.571706139	4.050938122	3.250268913	3.058085008	1.024309549	0.510480015	0.798389461	0.212975133	Ret	Proto-oncogene tyrosine-protein kinase receptor Ret	GO:0000165,GO:0000187,GO:0001657,GO:0001755,GO:0001838,GO:0004714,GO:0004888,GO:0005509,GO:0005524,GO:0005737,GO:0005769,GO:0005829,GO:0005886,GO:0005887,GO:0007156,GO:0007158,GO:0009968,GO:0010008,GO:0010976,GO:0014042,GO:0030154,GO:0030335,GO:0030424,GO:0030425,GO:0033141,GO:0033619,GO:0033630,GO:0035799,GO:0035860,GO:0042493,GO:0042551,GO:0043025,GO:0043066,GO:0043231,GO:0043235,GO:0045121,GO:…	MAPK cascade|activation of MAPK activity|ureteric bud development|neural crest cell migration|embryonic epithelial tube formation|transmembrane receptor protein tyrosine kinase activity|transmembrane signaling receptor activity|calcium ion binding|ATP binding|cytoplasm|early endosome|cytosol|plasma membrane|integral component of plasma membrane|homophilic cell adhesion via plasma membrane adhesio…	ko04144	Endocytosis	LOC6031360	EDS39677.1	receptor tyrosine kinase [Culex quinquefasciatus]	PF07714.17,PF00069.25	Protein tyrosine kinase|Protein kinase domain
LOC6031364	165.1299089	225.4590143	104.8008034	0.46483306	-1.105215416	0.005865761	0.037989714	Down	7.909927579	4.266056905	3.269210065	5.917367073	2.813762073	1.543376833	2.400890497	0.88152982							LOC6031364	EAT47023.2	AAEL001875-PA [Aedes aegypti]	PF01894.17	Uncharacterised protein family UPF0047
LOC6031370	1044.708032	642.5750349	1446.84103	2.251629695	1.17096958	6.40E-05	0.001101101	Up	54.9291741	60.93441936	40.59535615	53.89392672	84.51480191	92.27219902	95.70780862	83.95754578	spr	Sepiapterin reductase	GO:0004757,GO:0005737,GO:0006729	sepiapterin reductase activity|cytoplasm|tetrahydrobiopterin biosynthetic process	ko00790	Folate biosynthesis	LOC6031370	EDS39686.1	sepiapterin reductase [Culex quinquefasciatus]	PF00106.25,PF13561.6	short chain dehydrogenase|Enoyl-(Acyl carrier protein) reductase
LOC6031371	615.2105414	367.429122	862.9919607	2.348730433	1.231881143	4.49E-05	0.000834142	Up	71.35431312	72.72022467	56.2673513	73.56930715	107.8548825	123.022791	123.7665041	125.1509922							LOC6031371	EDS39687.1	conserved hypothetical protein [Culex quinquefasciatus]	PF14989.6	Coiled-coil domain containing 32
LOC6031385	121.0361365	50.49518111	191.577092	3.793967815	1.92370744	2.99E-07	1.23E-05	Up	1.583272875	2.602861411	2.043220106	2.12466593	4.724629115	7.458782585	5.020625744	6.50333317	PLA1A	Phospholipase A1 member A	GO:0002080,GO:0005576,GO:0008970,GO:0016042	acrosomal membrane|extracellular region|phospholipase A1 activity|lipid catabolic process			LOC6031385	XP_021700829.1	pancreatic triacylglycerol lipase [Aedes aegypti]	PF00151.19	Lipase
LOC6031417	46.92548287	74.35665399	19.49431176	0.262173063	-1.93140863	0.001782755	0.015442123	Down	3.733913147	0.714858723	3.038095767	3.102784565	0.523636117	0.494454138	0.849655218	0.248293604		Venom allergen 5	GO:0005576	extracellular region			LOC6031417	XP_019563215.1	PREDICTED: venom allergen 5-like [Aedes albopictus]	PF00188.26	Cysteine-rich secretory protein family
LOC6031438	3.375207374	6.211922397	0.538492351	0.086686909	-3.528042049	0.011646964	0.062677061	Down	0.302638559	0.10346471	0.093327738	0.166801116	0.023182274	0.021890338	0	0	WDR63	WD repeat-containing protein 63					LOC6031438	EDS41311.1	testis development protein nyd-sp29 [Culex quinquefasciatus]	--	--
LOC6031440	318.5719745	4.451218111	632.692731	142.1392336	7.151161016	9.22E-06	0.00021696	Up	0.469804865	0	0.354952365	0.226568878	8.21230229	39.86738626	11.21391446	43.04949375	obst-E	Protein obstructor-E	GO:0005615,GO:0006030,GO:0008061,GO:0042302	extracellular space|chitin metabolic process|chitin binding|structural constituent of cuticle			LOC6031440	EDS41313.1	conserved hypothetical protein [Culex quinquefasciatus]	PF01607.24	Chitin binding Peritrophin-A domain
LOC6031441	214.1579358	10.36717649	417.948695	40.31461172	5.333230922	1.89E-06	5.83E-05	Up	0.507967586	0.972505373	0.67010167	0.653262122	13.01342949	27.31980672	10.30553146	31.50493289	obst-E	Protein obstructor-E	GO:0005615,GO:0006030,GO:0008061,GO:0042302	extracellular space|chitin metabolic process|chitin binding|structural constituent of cuticle			LOC6031441	EDS41314.1	obstractor B [Culex quinquefasciatus]	PF01607.24	Chitin binding Peritrophin-A domain
LOC6031443	1086.935856	274.4355466	1899.436165	6.92124686	2.791031962	9.06E-08	4.54E-06	Up	16.26164214	23.01915743	22.43092347	21.37726205	77.29765807	167.2155336	86.013084	102.2718388							LOC6031443	EDS41315.1	conserved hypothetical protein [Culex quinquefasciatus]	PF01607.24	Chitin binding Peritrophin-A domain
LOC6031458	486.2964942	679.7059081	292.8870803	0.430902655	-1.214566108	0.000110361	0.001724942	Down	7.953981333	4.65048723	7.608645509	5.768893213	2.901841471	1.934669189	3.030632267	0.818558937							LOC6031458	XP_001842263.1	conserved hypothetical protein [Culex quinquefasciatus]	--	--
LOC6031483	419.8073855	254.4298352	585.1849358	2.299985516	1.201624776	4.25E-05	0.000798515	Up	4.011996381	2.169357404	4.224939894	3.127106967	6.070006053	5.193691919	7.443852247	4.673377559	LIMK1	LIM domain kinase 1	GO:0004674,GO:0005524,GO:0005737,GO:0007560,GO:0030036,GO:0030496,GO:0032154,GO:0046872	protein serine/threonine kinase activity|ATP binding|cytoplasm|imaginal disc morphogenesis|actin cytoskeleton organization|midbody|cleavage furrow|metal ion binding	ko04666,ko04360,ko04810	Fc gamma R-mediated phagocytosis|Axon guidance|Regulation of actin cytoskeleton	LOC6031483	XP_001842282.1	LIM domain kinase 1 [Culex quinquefasciatus]	PF07714.17,PF00069.25,PF00412.22,PF00595.24	Protein tyrosine kinase|Protein kinase domain|LIM domain|PDZ domain
LOC6031503	2139.225774	1085.978428	3192.47312	2.939720568	1.555679028	0.014129849	0.072332122	Up	221.7131902	335.6477204	342.3412778	267.4170019	791.9981003	442.2563417	388.1575561	885.8655641	ox	Cytochrome b-c1 complex subunit 9	GO:0005750,GO:0006122,GO:0008121,GO:0009060,GO:0034551	mitochondrial respiratory chain complex III|mitochondrial electron transport, ubiquinol to cytochrome c|ubiquinol-cytochrome-c reductase activity|aerobic respiration|mitochondrial respiratory chain complex III assembly	ko00190,ko04260	Oxidative phosphorylation|Cardiac muscle contraction	LOC6031503	XP_001842293.1	conserved hypothetical protein [Culex quinquefasciatus]	--	--
LOC6031505	758.3280013	1042.565494	474.0905083	0.454734509	-1.136903602	0.000119482	0.001827171	Down	42.05069576	49.43361651	37.82217191	39.75028736	16.97373669	15.51844083	16.28195214	10.18725999	ArgRS	Probable arginine--tRNA ligase, cytoplasmic	GO:0004814,GO:0005524,GO:0005737,GO:0005829,GO:0006420,GO:0017101	arginine-tRNA ligase activity|ATP binding|cytoplasm|cytosol|arginyl-tRNA aminoacylation|aminoacyl-tRNA synthetase multienzyme complex	ko00970	Aminoacyl-tRNA biosynthesis	LOC6031505	XP_001842295.1	arginyl-tRNA synthetase [Culex quinquefasciatus]	PF00750.19,PF05746.15,PF03485.16	tRNA synthetases class I (R)|DALR anticodon binding domain|Arginyl tRNA synthetase N terminal domain
LOC6031538	521.9812726	206.1204811	837.8420641	4.064817137	2.023190452	1.48E-06	4.76E-05	Up	12.85715799	27.35931231	22.5034462	23.04245242	81.890204	49.96752474	54.32098186	75.09792521							LOC6031538	XP_001842323.1	conserved hypothetical protein [Culex quinquefasciatus]	--	--
LOC6031541	160.8689308	84.00486612	237.7329954	2.829990766	1.500797346	1.37E-06	4.51E-05	Up	6.909409229	9.34233392	9.601579405	9.163393869	21.11765004	25.45072468	17.00325662	12.58576358							LOC6031541	XP_001842326.1	conserved hypothetical protein [Culex quinquefasciatus]	--	--
LOC6031549	61.39966067	38.41995028	84.37937106	2.196238424	1.135034682	0.009417837	0.053635914	Up	0.758113286	0.961559139	0.9205368	0.877461548	1.48373653	1.554588213	0.86998247	1.778829578	Lzts3	Leucine zipper putative tumor suppressor 3	GO:0005737,GO:0005856,GO:0014069,GO:0030054,GO:0030165,GO:0043197,GO:0043621,GO:0045202,GO:0045211,GO:0051260,GO:0061001	cytoplasm|cytoskeleton|postsynaptic density|cell junction|PDZ domain binding|dendritic spine|protein self-association|synapse|postsynaptic membrane|protein homooligomerization|regulation of dendritic spine morphogenesis			LOC6031549	EDS42766.1	conserved hypothetical protein [Culex quinquefasciatus]	PF06818.15	Fez1
LOC6031551	2594.706518	1643.655699	3545.757337	2.157238489	1.10918568	0.000111035	0.001731635	Up	82.80917941	101.4998526	99.58270693	101.2888889	186.8132365	141.0039521	156.5760731	143.21827	hsd17b12	Very-long-chain 3-oxoacyl-CoA reductase	GO:0004303,GO:0005789,GO:0006633,GO:0006703,GO:0016021,GO:0016509,GO:0102339,GO:0102340,GO:0102341,GO:0102342	estradiol 17-beta-dehydrogenase activity|endoplasmic reticulum membrane|fatty acid biosynthetic process|estrogen biosynthetic process|integral component of membrane|long-chain-3-hydroxyacyl-CoA dehydrogenase activity|3-oxo-arachidoyl-CoA reductase activity|3-oxo-behenoyl-CoA reductase activity|3-oxo-lignoceroyl-CoA reductase activity|3-oxo-cerotoyl-CoA reductase activity	ko01212,ko01040,ko00062,ko00140	Fatty acid metabolism|Biosynthesis of unsaturated fatty acids|Fatty acid elongation|Steroid hormone biosynthesis	LOC6031551	EDS42768.1	steroid dehydrogenase [Culex quinquefasciatus]	PF00106.25,PF13561.6,PF08659.10	short chain dehydrogenase|Enoyl-(Acyl carrier protein) reductase|KR domain
LOC6031630	263.9866431	376.58437	151.3889162	0.402005309	-1.314713539	1.47E-05	0.000322127	Down	25.81791283	31.30469565	31.15283227	32.24487083	5.750443684	11.86549948	10.26417345	8.584054286	Sp7	Serine protease 7	GO:0004252,GO:0005576,GO:0005615,GO:0006508,GO:0035006,GO:0035008,GO:0046872	serine-type endopeptidase activity|extracellular region|extracellular space|proteolysis|melanization defense response|positive regulation of melanization defense response|metal ion binding			LOC6031630	EDS42812.1	clip-domain serine protease [Culex quinquefasciatus]	PF00089.26	Trypsin
LOC6031657	42.54768702	0	85.09537403	Inf	Inf	0.006461765	0.040771541	Up	0	0	0	0	0.70740936	9.618995393	0.134575145	25.41629349							LOC6031657	AAR18418.1	putative salivary asparagine-rich mucin [Culex quinquefasciatus]	--	--
LOC6031703	36.80034277	17.07217085	56.52851469	3.311149777	1.727332271	0.000189686	0.002652403	Up	1.022735273	1.713275865	1.586812498	0.924798787	1.782281965	4.725223414	4.49900229	2.368160538							LOC6031703	XP_001842433.1	leucine rich protein [Culex quinquefasciatus]	PF13855.6,PF12799.7	Leucine rich repeat|Leucine Rich repeats (2 copies)
LOC6031707	159.7554972	218.5108917	101.0001028	0.462219993	-1.113348432	0.000742651	0.007692832	Down	9.058983786	12.34191564	9.250214662	8.955134917	4.07139863	3.692244134	4.217732153	2.181759778	SMYD4	SET and MYND domain-containing protein 4	GO:0008168,GO:0046872	methyltransferase activity|metal ion binding			LOC6031707	XP_001842437.1	conserved hypothetical protein [Culex quinquefasciatus]	PF00856.28,PF01753.18	SET domain|MYND finger
LOC6031733	47.2845251	63.59883624	30.97021396	0.48696196	-1.038119017	0.01313784	0.068448145	Down	11.13182598	21.31191219	15.12222862	10.92202502	5.763101374	6.413699232	6.069095625	3.792320476	odf3	Outer dense fiber protein 3	GO:0005737	cytoplasm			LOC6031733	XP_019547179.1	PREDICTED: outer dense fiber protein 3-like [Aedes albopictus]	PF07004.12	Sperm-tail PG-rich repeat
LOC6031745	2365.357557	1499.1201	3231.595014	2.155661188	1.108130443	6.45E-05	0.001106302	Up	28.44481089	18.35860176	41.9050875	29.55330767	47.64368986	61.5649736	47.49154237	35.76565795							LOC6031745	XP_001842463.1	conserved hypothetical protein [Culex quinquefasciatus]	PF13602.6	Zinc-binding dehydrogenase
LOC6031763	11.56145836	20.04327169	3.079645032	0.153649817	-2.702282044	7.05E-05	0.001196901	Down	1.312471223	1.209832892	0.944393644	1.265909124	0.104259547	0.049224607	0.198339808	0.18009179	del-1	Degenerin del-1	GO:0005272,GO:0016021	sodium channel activity|integral component of membrane			LOC6031763	XP_001842474.1	conserved hypothetical protein [Culex quinquefasciatus]	PF00858.24	Amiloride-sensitive sodium channel
LOC6031780	16.52273498	7.190585781	25.85488417	3.595657566	1.846255632	0.006389596	0.040484179	Up	0.068997816	0.132096514	0.633007413	0.366025022	0.62894705	1.432337763	0.457480486	0.724270681							LOC6031780	XP_001842489.1	multicopper oxidase [Culex quinquefasciatus]	PF07732.15,PF07731.14,PF00394.22	Multicopper oxidase|Multicopper oxidase|Multicopper oxidase
LOC6031807	228.1983938	150.4341585	305.962629	2.033864064	1.024223258	0.001044845	0.010060124	Up	8.163608655	5.425698797	8.674271152	8.812342333	12.15680569	13.27830981	10.78670368	10.91736393	Cdk8	Cyclin-dependent kinase 8	GO:0000082,GO:0004693,GO:0005524,GO:0005634,GO:0006468,GO:0008353	G1/S transition of mitotic cell cycle|cyclin-dependent protein serine/threonine kinase activity|ATP binding|nucleus|protein phosphorylation|RNA polymerase II CTD heptapeptide repeat kinase activity			LOC6031807	XP_001842514.1	cell division protein kinase 8 [Culex quinquefasciatus]	PF00069.25,PF07714.17	Protein kinase domain|Protein tyrosine kinase
LOC6031808	66.74094548	105.4456321	28.03625885	0.265883549	-1.911133581	2.66E-07	1.11E-05	Down	6.179025609	6.567557484	4.507467386	4.521238512	0.913990751	0.949359955	1.434464498	1.052515795	Trpa1	Transient receptor potential cation channel subfamily A member 1					LOC6031808	XP_001842515.1	conserved hypothetical protein [Culex quinquefasciatus]	PF12796.7,PF13637.6,PF00023.30,PF13606.6,PF13857.6	Ankyrin repeats (3 copies)|Ankyrin repeats (many copies)|Ankyrin repeat|Ankyrin repeat|Ankyrin repeats (many copies)
LOC6031813	1092.414978	681.4215575	1503.408398	2.206282412	1.141617473	0.004521765	0.031395693	Up	39.59794708	62.48613237	50.31578799	44.26932609	60.48064326	99.76038655	66.15738047	95.80184952	Prosalpha6	Proteasome subunit alpha type-1	GO:0000502,GO:0004175,GO:0004298,GO:0005634,GO:0005654,GO:0005737,GO:0005829,GO:0005839,GO:0007370,GO:0010498,GO:0010499,GO:0019773,GO:0043161	proteasome complex|endopeptidase activity|threonine-type endopeptidase activity|nucleus|nucleoplasm|cytoplasm|cytosol|proteasome core complex|ventral furrow formation|proteasomal protein catabolic process|proteasomal ubiquitin-independent protein catabolic process|proteasome core complex, alpha-subunit complex|proteasome-mediated ubiquitin-dependent protein catabolic process	ko03050	Proteasome	LOC6031813	XP_001842520.1	proteasome subunit alpha type 1 [Culex quinquefasciatus]	PF00227.26,PF10584.9	Proteasome subunit|Proteasome subunit A N-terminal signature
LOC6031819	9.390371112	15.18817682	3.592565408	0.236536976	-2.079862371	0.044190875	0.164105869	Down	0.340542712	0.543308317	0.530917398	1.350341281	0.040577837	0.421480999	0	0.046727841							LOC6031819	XP_001842523.1	conserved hypothetical protein [Culex quinquefasciatus]	PF16086.5	Domain of unknown function (DUF4816)
LOC6031828	5520.821887	2976.888258	8064.755516	2.709122687	1.43782573	0.000245812	0.003265188	Up	330.2170176	509.1045009	414.1836574	371.1117285	746.0749521	839.1949347	670.0936154	1004.51296	NDUFA13	NADH dehydrogenase [ubiquinone] 1 alpha subcomplex subunit 13	GO:0005654,GO:0005737,GO:0005739,GO:0005746,GO:0005747,GO:0008137,GO:0016021,GO:0030308,GO:0032981,GO:0035458,GO:0043280,GO:0045039,GO:0045732,GO:0045892,GO:0071300,GO:0072593,GO:0097190,GO:0097191,GO:2001243	nucleoplasm|cytoplasm|mitochondrion|mitochondrial respiratory chain|mitochondrial respiratory chain complex I|NADH dehydrogenase (ubiquinone) activity|integral component of membrane|negative regulation of cell growth|mitochondrial respiratory chain complex I assembly|cellular response to interferon-beta|positive regulation of cysteine-type endopeptidase activity involved in apoptotic process|prot…	ko00190	Oxidative phosphorylation	LOC6031828	XP_001842531.1	cell death-regulatory protein GRIM19 [Culex quinquefasciatus]	PF06212.12	GRIM-19 protein
LOC6031850	44.7856107	22.44129191	67.12992948	2.991357617	1.580800395	0.000113463	0.001761687	Up	1.475972574	1.16354562	0.937095582	1.1723847	2.607037091	2.681547169	2.656895617	2.626891189	Cyp313a4	Probable cytochrome P450 313a4	GO:0004497,GO:0005506,GO:0005789,GO:0016705,GO:0020037,GO:0031090	monooxygenase activity|iron ion binding|endoplasmic reticulum membrane|oxidoreductase activity, acting on paired donors, with incorporation or reduction of molecular oxygen|heme binding|organelle membrane			LOC6031850	EDS45038.1	cytochrome P450 [Culex quinquefasciatus]	PF00067.22	Cytochrome P450
LOC6031852	287.3794704	91.60603668	483.1529041	5.274247435	2.398965255	1.11E-07	5.29E-06	Up	1.502819587	0.773573976	2.402454428	1.681972277	4.211536445	9.130915682	5.697982026	5.84782115	col2a1	Collagen alpha-1(II) chain	GO:0005201,GO:0005576,GO:0005581,GO:0046872	extracellular matrix structural constituent|extracellular region|collagen trimer|metal ion binding	ko04974,ko04151,ko04512,ko04510	Protein digestion and absorption|PI3K-Akt signaling pathway|ECM-receptor interaction|Focal adhesion	LOC6031852	XP_001842554.1	conserved hypothetical protein [Culex quinquefasciatus]	PF01391.18,PF01410.18	Collagen triple helix repeat (20 copies)|Fibrillar collagen C-terminal domain
LOC6031853	1006.252693	1615.780081	396.7253057	0.245531747	-2.026018521	4.25E-05	0.000798515	Down	19.67026856	6.952797707	15.17225517	13.31200201	2.213853309	1.915687379	5.704620135	0.707689196	Ptprn2	Receptor-type tyrosine-protein phosphatase N2	GO:0004725,GO:0005737,GO:0005788,GO:0006629,GO:0007269,GO:0030054,GO:0030141,GO:0030285,GO:0030667,GO:0030672,GO:0034260,GO:0035773,GO:0043195,GO:0043235	protein tyrosine phosphatase activity|cytoplasm|endoplasmic reticulum lumen|lipid metabolic process|neurotransmitter secretion|cell junction|secretory granule|integral component of synaptic vesicle membrane|secretory granule membrane|synaptic vesicle membrane|negative regulation of GTPase activity|insulin secretion involved in cellular response to glucose stimulus|terminal bouton|receptor complex			LOC6031853	XP_001842555.1	receptor-type tyrosine-protein phosphatase N2 [Culex quinquefasciatus]	PF00102.27,PF11548.8	Protein-tyrosine phosphatase|Protein-tyrosine phosphatase receptor IA-2
LOC6031862	92.2185332	40.86216756	143.5748988	3.513638835	1.812965905	0.000166376	0.002383309	Up	4.082950973	1.713275865	2.173243204	3.290742349	12.41599311	5.663795187	6.618097571	5.111279828							LOC6031862	EDS25777.1	zinc finger protein 674 [Culex quinquefasciatus]	PF13465.6,PF00096.26,PF13894.6,PF07776.15,PF12171.8,PF13912.6	Zinc-finger double domain|Zinc finger, C2H2 type|C2H2-type zinc finger|Zinc-finger associated domain (zf-AD)|Zinc-finger double-stranded RNA-binding|C2H2-type zinc finger
LOC6031863	60.69735992	19.34733071	102.0473891	5.274494486	2.399032831	0.004729578	0.032359422	Up	1.150116823	0.204828083	0.346425036	0.877132408	5.134360326	1.462593016	2.264516368	1.387296926	Ccdc40	Coiled-coil domain-containing protein 40	GO:0001947,GO:0003341,GO:0003351,GO:0003356,GO:0005737,GO:0005929,GO:0005930,GO:0030317,GO:0030324,GO:0031514,GO:0035082,GO:0035469,GO:0036159,GO:0044458,GO:0060287,GO:0061512,GO:0070286,GO:0071907,GO:0071910	heart looping|cilium movement|epithelial cilium movement|regulation of cilium beat frequency|cytoplasm|cilium|axoneme|flagellated sperm motility|lung development|motile cilium|axoneme assembly|determination of pancreatic left/right asymmetry|inner dynein arm assembly|motile cilium assembly|epithelial cilium movement involved in determination of left/right asymmetry|protein localization to cilium|…			LOC6031863	XP_001842564.1	cohesin-subunit [Culex quinquefasciatus]	--	--
LOC6031864	6139.299961	1809.511783	10469.08814	5.785587162	2.532463381	2.42E-17	1.13E-14	Up	62.39821688	79.59117213	94.59127103	104.9931862	346.1463033	349.6853963	372.6115343	404.9294575	SLC25A29	Mitochondrial basic amino acids transporter	GO:0005289,GO:0005292,GO:0005739,GO:0005743,GO:0006844,GO:0015174,GO:0015227,GO:0015822,GO:0016021,GO:0089709,GO:1903400,GO:1903401,GO:1990575	high-affinity arginine transmembrane transporter activity|high-affinity lysine transmembrane transporter activity|mitochondrion|mitochondrial inner membrane|acyl carnitine transport|basic amino acid transmembrane transporter activity|acyl carnitine transmembrane transporter activity|ornithine transport|integral component of membrane|L-histidine transmembrane transport|L-arginine transmembrane tra…			LOC6031864	EDS25779.1	mitochondrial carnitine/acylcarnitine carrier protein [Culex quinquefasciatus]	PF00153.27	Mitochondrial carrier protein
LOC6031865	1217.762058	708.1071642	1727.416953	2.439485208	1.286576735	9.36E-06	0.000219762	Up	28.61482092	25.32744651	23.21081717	23.2151948	45.31138732	57.54007068	40.09732178	40.77144349	SLC3A1	Neutral and basic amino acid transport protein rBAT	GO:0003824,GO:0005774,GO:0005886,GO:0005887,GO:0005975,GO:0006520,GO:0006865,GO:0015171,GO:0015174,GO:0015184,GO:0015802,GO:0015811,GO:0016020,GO:0031526,GO:0046982,GO:0070062	catalytic activity|vacuolar membrane|plasma membrane|integral component of plasma membrane|carbohydrate metabolic process|cellular amino acid metabolic process|amino acid transport|amino acid transmembrane transporter activity|basic amino acid transmembrane transporter activity|L-cystine transmembrane transporter activity|basic amino acid transport|L-cystine transport|membrane|brush border membra…			LOC6031865	XP_001842566.1	conserved hypothetical protein [Culex quinquefasciatus]	PF00128.24	Alpha amylase, catalytic domain
LOC6031866	501.1543811	701.3691511	300.9396111	0.42907449	-1.220699963	0.004901889	0.033408368	Down	13.15100891	5.069391055	8.837740693	8.961406899	3.079504852	2.19145001	5.465666121	1.182078882	ex	Protein expanded	GO:0001745,GO:0001751,GO:0005856,GO:0005886,GO:0005911,GO:0005915,GO:0007096,GO:0007298,GO:0008101,GO:0008134,GO:0008285,GO:0009966,GO:0016327,GO:0017124,GO:0030707,GO:0032456,GO:0035332,GO:0036375,GO:0040008,GO:0043065,GO:0045571,GO:0045595,GO:0046621,GO:0098592	compound eye morphogenesis|compound eye photoreceptor cell differentiation|cytoskeleton|plasma membrane|cell-cell junction|zonula adherens|regulation of exit from mitosis|border follicle cell migration|decapentaplegic signaling pathway|transcription factor binding|negative regulation of cell proliferation|regulation of signal transduction|apicolateral plasma membrane|SH3 domain binding|ovarian fo…	ko04392,ko04391	Hippo signaling pathway -multiple species|Hippo signaling pathway - fly	LOC6031866	EDS25781.1	expanded [Culex quinquefasciatus]	PF00373.18,PF09380.10	FERM central domain|FERM C-terminal PH-like domain
LOC6031894	6775.618349	3195.819312	10355.41739	3.240301273	1.696127957	0.00038413	0.004614485	Up	452.1577873	635.4067997	463.0964078	579.1320771	1303.096783	911.6866618	1217.049997	1658.084873	npc2	NPC intracellular cholesterol transporter 2	GO:0005576,GO:0005764,GO:0005783,GO:0008203,GO:0032367	extracellular region|lysosome|endoplasmic reticulum|cholesterol metabolic process|intracellular cholesterol transport			LOC6031894	EDS25802.1	conserved hypothetical protein [Culex quinquefasciatus]	PF02221.15	ML domain
LOC6031922	38.23501169	59.49210039	16.97792299	0.285381133	-1.809038137	0.00012644	0.001904318	Down	3.867160372	3.76566962	5.109484221	6.495286367	1.072544354	0.607663196	2.448446176	0.247019977	Fcn1	Ficolin-1	GO:0001867,GO:0002752,GO:0005576,GO:0005581,GO:0007186,GO:0008329,GO:0030246,GO:0031232,GO:0045087,GO:0046872,GO:0097367,GO:2000484	complement activation, lectin pathway|cell surface pattern recognition receptor signaling pathway|extracellular region|collagen trimer|G protein-coupled receptor signaling pathway|signaling pattern recognition receptor activity|carbohydrate binding|extrinsic component of external side of plasma membrane|innate immune response|metal ion binding|carbohydrate derivative binding|positive regulation o…			LOC6031922	EDS26575.1	techylectin-5B [Culex quinquefasciatus]	PF00147.18	Fibrinogen beta and gamma chains, C-terminal globular domain
LOC6031925	19.6145896	32.12638651	7.102792687	0.221089063	-2.177300437	0.000941329	0.009253439	Down	1.046142947	2.753909974	3.105119006	3.15321652	0.420709299	0.066210563	1.13381929	0.16149076	FCN1	Ficolin-1	GO:0005576,GO:0005581,GO:0005886,GO:0030246,GO:0045087,GO:0046872	extracellular region|collagen trimer|plasma membrane|carbohydrate binding|innate immune response|metal ion binding			LOC6031925	EDS26574.1	techylectin-5B [Culex quinquefasciatus]	PF00147.18	Fibrinogen beta and gamma chains, C-terminal globular domain
LOC6031946	53.54257339	74.16529088	32.9198559	0.443871459	-1.171786148	0.002946902	0.02259227	Down	1.353698532	1.41924219	1.16539191	1.849704587	1.002375581	0.146872814	0.460282618	0.358229882	marf1	Meiosis regulator and mRNA stability factor 1	GO:0003723,GO:0005777,GO:0010468,GO:0048477,GO:0051321	RNA binding|peroxisome|regulation of gene expression|oogenesis|meiotic cell cycle			LOC6031946	XP_001842624.1	conserved hypothetical protein [Culex quinquefasciatus]	PF12872.7	OST-HTH/LOTUS domain
LOC6031960	824.8732445	402.492595	1247.253894	3.098824449	1.631721027	0.004374818	0.030571569	Up	24.09916044	28.36267341	23.54676683	22.75485102	42.71080655	65.09402904	38.34867674	76.87754379	CSN4	COP9 signalosome complex subunit 4	GO:0000338,GO:0001751,GO:0005829,GO:0007281,GO:0008180,GO:0032435,GO:0036099,GO:0044212,GO:0048140,GO:0048477,GO:0050821	protein deneddylation|compound eye photoreceptor cell differentiation|cytosol|germ cell development|COP9 signalosome|negative regulation of proteasomal ubiquitin-dependent protein catabolic process|female germ-line stem cell population maintenance|transcription regulatory region DNA binding|male germ-line cyst encapsulation|oogenesis|protein stabilization			LOC6031960	EDS26603.1	COP9 signalosome complex subunit 4 [Culex quinquefasciatus]	PF18420.1,PF01399.27	CSN4/RPN5/eIF3a helix turn helix domain|PCI domain
LOC6031961	14264.0166	7486.788812	21041.2444	2.810449837	1.490801065	7.32E-06	0.000180861	Up	321.8760755	356.2377415	370.5521558	339.6673442	644.9123689	812.8281803	598.7060909	830.5526376	porin	Voltage-dependent anion-selective channel	GO:0005739,GO:0005741,GO:0006811,GO:0006839,GO:0007005,GO:0007291,GO:0007602,GO:0008308,GO:0015288,GO:0016006,GO:0030382,GO:0046930	mitochondrion|mitochondrial outer membrane|ion transport|mitochondrial transport|mitochondrion organization|sperm individualization|phototransduction|voltage-gated anion channel activity|porin activity|Nebenkern|sperm mitochondrion organization|pore complex	ko04020,ko04022	Calcium signaling pathway|cGMP-PKG signaling pathway	LOC6031961	XP_001842637.1	voltage-dependent anion-selective channel [Culex quinquefasciatus]	PF01459.22	Eukaryotic porin
LOC6031968	131.4805356	176.7427049	86.2183664	0.48781853	-1.035583536	0.038715757	0.149578467	Down	1.858397085	0.654400651	1.60466	1.664433976	0.512475129	0.423425753	1.062928393	0.188518925	ski	Ski oncogene	GO:0005634,GO:0006351,GO:0046332	nucleus|transcription, DNA-templated|SMAD binding			LOC6031968	XP_019565025.1	PREDICTED: uncharacterized protein LOC109433090 [Aedes albopictus]	PF02437.17,PF08782.10	SKI/SNO/DAC family|c-SKI Smad4 binding domain
LOC6031986	453.1894948	215.7811732	690.5978165	3.200454452	1.678276777	1.58E-08	9.68E-07	Up	4.0811071	3.472573793	5.775266297	5.703294717	11.32083006	12.74709374	12.30384895	9.587069511	Tret1-2	Facilitated trehalose transporter Tret1-2 homolog	GO:0005886,GO:0015771,GO:0016021,GO:0022857	plasma membrane|trehalose transport|integral component of membrane|transmembrane transporter activity			LOC6031986	ETN58924.1	sugar transporter [Anopheles darlingi]	PF00083.24,PF07690.16	Sugar (and other) transporter|Major Facilitator Superfamily
LOC6031992	20.48551508	28.93682683	12.03420333	0.415878472	-1.265766088	0.013930254	0.071464945	Down	0.720455094	0.371353582	0.493482819	0.387538015	0.163439141	0.224481105	0.127194975	0.102660046	ADCY10	Adenylate cyclase type 10	GO:0000287,GO:0003351,GO:0004016,GO:0005524,GO:0005634,GO:0005856,GO:0005886,GO:0005929,GO:0006171,GO:0007283,GO:0035556,GO:0048471,GO:0071241,GO:0071890	magnesium ion binding|epithelial cilium movement|adenylate cyclase activity|ATP binding|nucleus|cytoskeleton|plasma membrane|cilium|cAMP biosynthetic process|spermatogenesis|intracellular signal transduction|perinuclear region of cytoplasm|cellular response to inorganic substance|bicarbonate binding	ko00230,ko04024,ko04713	Purine metabolism|cAMP signaling pathway|Circadian entrainment	LOC6031992	XP_001842661.1	conserved hypothetical protein [Culex quinquefasciatus]	PF00211.20,PF13191.6	Adenylate and Guanylate cyclase catalytic domain|AAA ATPase domain
LOC6032038	10.74775931	20.25605848	1.239460142	0.061189601	-4.030569691	1.51E-07	7.08E-06	Down	2.384692232	1.544213233	1.059829442	1.961842588	0	0	0	0.259849154	PLA1A	Phospholipase A1 member A	GO:0002080,GO:0005576,GO:0008970,GO:0016042	acrosomal membrane|extracellular region|phospholipase A1 activity|lipid catabolic process			LOC6032038	EDS27407.1	conserved hypothetical protein [Culex quinquefasciatus]	PF00151.19	Lipase
LOC6032044	76.29485253	111.8539291	40.73577598	0.36418726	-1.457247639	1.43E-05	0.000313203	Down	3.489925451	4.790489432	4.69071169	4.795125434	0.776770597	1.100222342	1.074692293	1.748337906		Chitooligosaccharidolytic beta-N-acetylglucosaminidase	GO:0000272,GO:0004563,GO:0006032,GO:0102148	polysaccharide catabolic process|beta-N-acetylhexosaminidase activity|chitin catabolic process|N-acetyl-beta-D-galactosaminidase activity	ko00520,ko00604,ko00511,ko00603,ko00531,ko04142	Amino sugar and nucleotide sugar metabolism|Glycosphingolipid biosynthesis - ganglio series|Other glycan degradation|Glycosphingolipid biosynthesis - globo series|Glycosaminoglycan degradation|Lysosome	LOC6032044	EDS27412.1	chitooligosaccharidolytic beta-N-acetylglucosaminidase [Culex quinquefasciatus]	PF00728.22,PF14845.6	Glycosyl hydrolase family 20, catalytic domain|beta-acetyl hexosaminidase like
LOC6032047	20.07139214	28.71969646	11.42308782	0.39774403	-1.330087818	0.028327891	0.119852343	Down	0.913845321	0.172087814	0.582103061	0.476836551	0.09639487	0.106193304	0.275067471	0.148006053	gar-2	Muscarinic acetylcholine receptor gar-2	GO:0004930,GO:0004993,GO:0005887,GO:0007186,GO:0007187,GO:0007213,GO:0007268,GO:0007271,GO:0016907,GO:0030424,GO:0030425,GO:0030594,GO:0032223,GO:0042493	G protein-coupled receptor activity|G protein-coupled serotonin receptor activity|integral component of plasma membrane|G protein-coupled receptor signaling pathway|G protein-coupled receptor signaling pathway, coupled to cyclic nucleotide second messenger|G protein-coupled acetylcholine receptor signaling pathway|chemical synaptic transmission|synaptic transmission, cholinergic|G protein-coupled…	ko04080	Neuroactive ligand-receptor interaction	LOC6032047	EDS27415.1	muscarinic acetylcholine receptor gar-3 [Culex quinquefasciatus]	PF00001.21,PF10320.9,PF10328.9,PF13853.6	7 transmembrane receptor (rhodopsin family)|Serpentine type 7TM GPCR chemoreceptor Srsx|Serpentine type 7TM GPCR chemoreceptor Srx|Olfactory receptor
LOC6032048	4395.644935	2351.420203	6439.869667	2.738714951	1.453499116	4.27E-07	1.68E-05	Up	92.7243468	86.40847364	162.2499691	118.8837868	282.634515	209.2075712	227.7082975	224.7404899							LOC6032048	XP_001842714.1	phenoloxidase inhibitor protein [Culex quinquefasciatus]	PF11703.8,PF02950.17	UPF0506|Conotoxin
LOC6032051	2462.931599	3351.675733	1574.187466	0.469671768	-1.09027522	0.000325996	0.004054627	Down	29.26788787	31.21731322	33.08030447	37.569308	14.75817299	11.73576298	16.30320011	5.295955752	APN1	Aminopeptidase N	GO:0004177,GO:0005886,GO:0008237,GO:0008270,GO:0031225	aminopeptidase activity|plasma membrane|metallopeptidase activity|zinc ion binding|anchored component of membrane	ko00480,ko04640,ko04614	Glutathione metabolism|Hematopoietic cell lineage|Renin-angiotensin system	LOC6032051	KXJ75303.1	hypothetical protein RP20_CCG011991 [Aedes albopictus]	PF01433.20,PF11838.8,PF17900.1	Peptidase family M1 domain|ERAP1-like C-terminal domain|Peptidase M1 N-terminal domain
LOC6032053	719.5226511	1168.891444	270.1538582	0.231119716	-2.11328776	4.14E-12	7.28E-10	Down	18.84578898	20.87449285	16.25251698	19.48935809	4.376766738	2.471607401	4.829747059	1.861217978	APN1	Aminopeptidase N	GO:0004177,GO:0005886,GO:0008237,GO:0008270,GO:0031225	aminopeptidase activity|plasma membrane|metallopeptidase activity|zinc ion binding|anchored component of membrane			LOC6032053	EDS27421.1	protease m1 zinc metalloprotease [Culex quinquefasciatus]	PF01433.20,PF17900.1,PF11838.8	Peptidase family M1 domain|Peptidase M1 N-terminal domain|ERAP1-like C-terminal domain
LOC6032056	34.37589946	21.683617	47.06818191	2.170679453	1.118146697	0.033455677	0.134347992	Up	0.672791207	1.674478858	1.258684604	1.038276512	1.443012572	1.953051693	1.509825858	2.54796532	Hayan	Serine protease Hayan	GO:0002376,GO:0004252,GO:0005576,GO:0006508,GO:0035007,GO:0042438	immune system process|serine-type endopeptidase activity|extracellular region|proteolysis|regulation of melanization defense response|melanin biosynthetic process			LOC6032056	EDS27424.1	conserved hypothetical protein [Culex quinquefasciatus]	PF00089.26	Trypsin
LOC6032062	12.76558345	4.126926304	21.4042406	5.186484813	2.37475707	0.000263099	0.003430046	Up	0.119319115	0.571091955	0.064392391	0.402801249	1.343566405	0.724965784	1.095409253	1.399846007	grass	Serine protease grass	GO:0002804,GO:0004252,GO:0005509,GO:0005576,GO:0006508,GO:0006952,GO:0045087,GO:0045752,GO:0050830,GO:0050832	positive regulation of antifungal peptide production|serine-type endopeptidase activity|calcium ion binding|extracellular region|proteolysis|defense response|innate immune response|positive regulation of Toll signaling pathway|defense response to Gram-positive bacterium|defense response to fungus			LOC6032062	EDS27430.1	serine protease [Culex quinquefasciatus]	PF00089.26,PF12032.8	Trypsin|Regulatory CLIP domain of proteinases
LOC6032069	315.251117	168.2926648	462.2095692	2.746462953	1.457574832	2.00E-06	6.12E-05	Up	11.83521059	15.34753596	8.495095098	11.64026956	29.823468	24.08775639	21.82578575	22.53569327	ublcp1	Ubiquitin-like domain-containing CTD phosphatase 1	GO:0004721,GO:0005634	phosphoprotein phosphatase activity|nucleus			LOC6032069	XP_001842735.1	conserved hypothetical protein [Culex quinquefasciatus]	PF03031.18,PF00240.23	NLI interacting factor-like phosphatase|Ubiquitin family
LOC6032072	42.23876594	21.46064659	63.0168853	2.936392668	1.554044905	9.90E-05	0.001563375	Up	0.369032358	0.529885117	0.398307948	0.43683585	0.809494858	1.426846614	0.906862636	0.745745947	chp	Chaoptin	GO:0005886,GO:0007156,GO:0007601,GO:0016028,GO:0032528,GO:0035996,GO:0042052,GO:0046658,GO:0050896	plasma membrane|homophilic cell adhesion via plasma membrane adhesion molecules|visual perception|rhabdomere|microvillus organization|rhabdomere microvillus|rhabdomere development|anchored component of plasma membrane|response to stimulus			LOC6032072	XP_001842738.1	leucine-rich repeat-containing G-protein coupled receptor 4 [Culex quinquefasciatus]	PF13855.6,PF12799.7,PF13306.6,PF00560.33,PF14580.6,PF13516.6	Leucine rich repeat|Leucine Rich repeats (2 copies)|BspA type Leucine rich repeat region (6 copies)|Leucine Rich Repeat|Leucine-rich repeat|Leucine Rich repeat
LOC6032082	111.5474188	62.48120779	160.6136297	2.570590989	1.362100079	8.50E-05	0.001387075	Up	2.323510309	3.463892359	2.507835975	3.159555294	5.432831334	5.36149375	4.973345259	6.209195487					ko00230	Purine metabolism	LOC6032082	XP_001842748.1	conserved hypothetical protein [Culex quinquefasciatus]	PF00024.26	PAN domain
LOC6032083	460.8161257	251.8167824	669.8154689	2.659931806	1.411389259	9.58E-07	3.35E-05	Up	7.240101501	9.423617988	7.224162503	7.761954248	15.75211143	19.12027352	18.94145167	10.93516673	LRRC40	Leucine-rich repeat-containing protein 40					LOC6032083	EDS27451.1	leucine-rich repeat-containing protein 40 [Culex quinquefasciatus]	PF12799.7,PF13855.6,PF14580.6,PF00560.33,PF13516.6,PF13306.6	Leucine Rich repeats (2 copies)|Leucine rich repeat|Leucine-rich repeat|Leucine Rich Repeat|Leucine Rich repeat|BspA type Leucine rich repeat region (6 copies)
LOC6032085	298.1817401	99.48721421	496.8762659	4.994373095	2.320303599	2.53E-13	5.74E-11	Up	5.676648648	4.5920957	4.012741129	5.089678403	17.66284668	21.05054039	15.12869444	18.06888647	ada2a	Adenosine deaminase 2-A	GO:0004000,GO:0005615,GO:0006154,GO:0008083,GO:0008270,GO:0031685,GO:0043394,GO:0046103	adenosine deaminase activity|extracellular space|adenosine catabolic process|growth factor activity|zinc ion binding|adenosine receptor binding|proteoglycan binding|inosine biosynthetic process	ko00230	Purine metabolism	LOC6032085	XP_001842751.1	cat eye syndrome critical region protein 1 [Culex quinquefasciatus]	PF00962.22,PF08451.11	Adenosine/AMP deaminase|Adenosine/AMP deaminase N-terminal
LOC6032086	17.44100265	0.421495872	34.46050943	81.75764394	6.353281717	5.32E-05	0.000943014	Up	0	0	0.083076194	0.07423946	3.796992252	1.402977826	0.549596525	3.516984255	ACP1	Low molecular weight phosphotyrosine protein phosphatase	GO:0003993,GO:0004726,GO:0005737,GO:0009898	acid phosphatase activity|non-membrane spanning protein tyrosine phosphatase activity|cytoplasm|cytoplasmic side of plasma membrane			LOC6032086	EDS27454.1	low molecular weight protein-tyrosine-phosphatase [Culex quinquefasciatus]	PF01451.21	Low molecular weight phosphotyrosine protein phosphatase
LOC6032095	997.8601475	1333.72121	661.999085	0.49635492	-1.010556001	0.015312276	0.076499578	Down	8.611013062	3.190450439	6.912279454	6.23919962	2.740670486	1.915992896	3.91805412	0.96460824	Sytl4	Synaptotagmin-like protein 4	GO:0005543,GO:0006886,GO:0006887,GO:0016324,GO:0017137,GO:0019898,GO:0030658,GO:0030667,GO:0042043,GO:0046872,GO:0070382	phospholipid binding|intracellular protein transport|exocytosis|apical plasma membrane|Rab GTPase binding|extrinsic component of membrane|transport vesicle membrane|secretory granule membrane|neurexin family protein binding|metal ion binding|exocytic vesicle			LOC6032095	XP_021693875.1	uncharacterized protein LOC5577633 isoform X1 [Aedes aegypti]	PF00168.30	C2 domain
LOC6032108	82.19059201	127.4593527	36.92183136	0.28967534	-1.78749122	1.42E-06	4.62E-05	Down	6.983887277	6.389851468	4.456120725	6.066231653	1.655154161	1.836423067	1.377560121	0.524152866							LOC6032108	XP_001842773.1	conserved hypothetical protein [Culex quinquefasciatus]	PF00646.33,PF12937.7	F-box domain|F-box-like
LOC6032136	120.7019726	171.0243899	70.37955535	0.411517652	-1.280973779	0.001441234	0.013105262	Down	7.572479752	16.76671301	14.21427785	15.36980603	2.330311792	5.934532631	4.164432637	4.309856232	KFase	Kynurenine formamidase	GO:0004061,GO:0005737,GO:0019441	arylformamidase activity|cytoplasm|tryptophan catabolic process to kynurenine	ko00630,ko00380	Glyoxylate and dicarboxylate metabolism|Tryptophan metabolism	LOC6032136	EDS28155.1	kynurenine formamidase [Culex quinquefasciatus]	PF07859.13	alpha/beta hydrolase fold
LOC6032156	12.41315664	3.002656792	21.82365648	7.268115537	2.861581354	9.83E-05	0.001557052	Up	0.087634088	0.047935917	0.013512309	0.036225053	0.402769058	0.101419451	0.344796356	0.170064768	kcp	Kielin/chordin-like protein	GO:0005576	extracellular region			LOC6032156	EDS28173.1	conserved hypothetical protein [Culex quinquefasciatus]	PF00093.18	von Willebrand factor type C domain
LOC6032157	670.575778	160.5739666	1180.577589	7.352235323	2.878182944	0.000934363	0.009197824	Up	4.582658279	5.299607068	5.489428387	5.212118468	20.59535062	20.60102485	23.56197697	43.93331929	rho	Protein rhomboid	GO:0000281,GO:0001742,GO:0001752,GO:0004252,GO:0005794,GO:0006508,GO:0007391,GO:0007409,GO:0007420,GO:0007436,GO:0007438,GO:0007474,GO:0007476,GO:0007479,GO:0008586,GO:0010628,GO:0010629,GO:0016021,GO:0030173,GO:0031902,GO:0035160,GO:0035202,GO:0035225,GO:0035311,GO:0038004,GO:0038005,GO:0042058,GO:0042327,GO:0043703,GO:0045177,GO:0048149,GO:0048865,GO:0061331,GO:0090317,GO:0098609	mitotic cytokinesis|oenocyte differentiation|compound eye photoreceptor fate commitment|serine-type endopeptidase activity|Golgi apparatus|proteolysis|dorsal closure|axonogenesis|brain development|larval salivary gland morphogenesis|oenocyte development|imaginal disc-derived wing vein specification|imaginal disc-derived wing morphogenesis|leg disc proximal/distal pattern formation|imaginal disc-d…			LOC6032157	EDS41280.1	conserved hypothetical protein [Culex quinquefasciatus]	PF01694.22	Rhomboid family
LOC6032181	95.92761723	51.68710804	140.1681264	2.711858561	1.439281936	0.011093356	0.06061521	Up	3.062032064	2.051794153	3.021664153	2.911209938	6.098385288	4.163856778	3.792752396	7.56286526	bsk	Stress-activated protein kinase JNK	GO:0000165,GO:0001736,GO:0004672,GO:0004674,GO:0004705,GO:0004707,GO:0005524,GO:0005634,GO:0005654,GO:0005737,GO:0005829,GO:0006468,GO:0006979,GO:0007254,GO:0007258,GO:0007391,GO:0007395,GO:0007411,GO:0007616,GO:0009408,GO:0010468,GO:0010508,GO:0010628,GO:0016319,GO:0019731,GO:0030424,GO:0030425,GO:0030707,GO:0034599,GO:0034614,GO:0035006,GO:0035313,GO:0035556,GO:0042060,GO:0043508,GO:0043652,GO:…	MAPK cascade|establishment of planar polarity|protein kinase activity|protein serine/threonine kinase activity|JUN kinase activity|MAP kinase activity|ATP binding|nucleus|nucleoplasm|cytoplasm|cytosol|protein phosphorylation|response to oxidative stress|JNK cascade|JUN phosphorylation|dorsal closure|dorsal closure, spreading of leading edge cells|axon guidance|long-term memory|response to heat|re…	ko04214,ko04141,ko04620,ko04722,ko04071,ko04914,ko04391,ko04728,ko04668,ko04380,ko04014,ko04510,ko04013,ko04310,ko04024,ko04010,ko04621,ko04723,ko04664,ko04912,ko04910,ko04068,ko04917,ko04212,ko04210,ko04622,ko04215,ko04012,ko04920,ko04750	Apoptosis - fly|Protein processing in endoplasmic reticulum|Toll-like receptor signaling pathway|Neurotrophin signaling pathway|Sphingolipid signaling pathway|Progesterone-mediated oocyte maturation|Hippo signaling pathway - fly|Dopaminergic synapse|TNF signaling pathway|Osteoclast differentiation|Ras signaling pathway|Focal adhesion|MAPK signaling pathway - fly|Wnt signaling pathway|cAMP signali…	LOC6032181	XP_001842825.1	mitogen-activated protein kinase 8 [Culex quinquefasciatus]	PF00069.25,PF07714.17	Protein kinase domain|Protein tyrosine kinase
LOC6032199	44.08422883	60.24675193	27.92170574	0.463455785	-1.109496385	0.018529245	0.087613746	Down	2.468502975	3.773711052	1.829242185	2.594146226	1.698975517	0.335782143	1.165049607	0.63699133	Nol8	Nucleolar protein 8	GO:0003723,GO:0005730,GO:0006364,GO:1902570,GO:1990830	RNA binding|nucleolus|rRNA processing|protein localization to nucleolus|cellular response to leukemia inhibitory factor			LOC6032199	XP_001842841.1	l-caldesmon [Culex quinquefasciatus]	PF00076.22	RNA recognition motif. (a.k.a. RRM, RBD, or RNP domain)
LOC6032201	124.573163	185.3084521	63.83787384	0.344495209	-1.537444178	7.43E-06	0.000183067	Down	9.480103308	11.18936859	10.72887351	9.853977456	2.615661451	3.122316237	3.661544561	1.591294326	Cpq	Carboxypeptidase Q	GO:0004180,GO:0005615,GO:0005737,GO:0005764,GO:0005783,GO:0005794,GO:0006508,GO:0006590,GO:0042246,GO:0042803,GO:0043171,GO:0043231,GO:0046872,GO:0070573	carboxypeptidase activity|extracellular space|cytoplasm|lysosome|endoplasmic reticulum|Golgi apparatus|proteolysis|thyroid hormone generation|tissue regeneration|protein homodimerization activity|peptide catabolic process|intracellular membrane-bounded organelle|metal ion binding|metallodipeptidase activity			LOC6032201	EDS28686.1	plasma glutamate carboxypeptidase [Culex quinquefasciatus]	PF04389.17,PF01546.28,PF02225.22	Peptidase family M28|Peptidase family M20/M25/M40|PA domain
LOC6032202	63.02248575	41.88996665	84.15500484	2.008953732	1.006444338	0.004156067	0.029334369	Up	1.165844926	0.177914111	1.039491821	1.124484639	1.413338246	1.334573614	1.775222495	0.792906405	SLC7A14	Probable cationic amino acid transporter	GO:0005765,GO:0006865,GO:0010923,GO:0016021,GO:0022857	lysosomal membrane|amino acid transport|negative regulation of phosphatase activity|integral component of membrane|transmembrane transporter activity			LOC6032202	XP_001842844.1	cationic amino acid transporter [Culex quinquefasciatus]	PF13520.6,PF00324.21,PF13906.6	Amino acid permease|Amino acid permease|C-terminus of AA_permease
LOC6032221	47.61274034	64.77988079	30.44559989	0.469985426	-1.089312074	0.006467733	0.040771541	Down	4.649524208	5.619089038	3.889239967	4.036117146	1.371200679	2.707276373	1.304262713	1.148378736	Znhit2	Zinc finger HIT domain-containing protein 2	GO:0046872	metal ion binding			LOC6032221	XP_001842860.1	HIT zinc finger family protein [Culex quinquefasciatus]	PF04438.16	HIT zinc finger
LOC6032223	55.52409364	77.94578268	33.10240461	0.424684999	-1.235534946	0.000836924	0.008451547	Down	7.31429486	4.83210329	4.558820541	2.980904827	2.154311696	0.730244661	1.628807217	1.653880402	SPOP	Speckle-type POZ protein	GO:0005634,GO:0005654,GO:0005737,GO:0006511,GO:0016567,GO:0016607,GO:0030162,GO:0031463,GO:0031625,GO:0043161	nucleus|nucleoplasm|cytoplasm|ubiquitin-dependent protein catabolic process|protein ubiquitination|nuclear speck|regulation of proteolysis|Cul3-RING ubiquitin ligase complex|ubiquitin protein ligase binding|proteasome-mediated ubiquitin-dependent protein catabolic process			LOC6032223	EDS28705.1	conserved hypothetical protein [Culex quinquefasciatus]	PF00651.31	BTB/POZ domain
LOC6032228	87.17498404	55.51969409	118.830274	2.140326526	1.09783091	0.030543717	0.126147522	Up	4.706980305	6.217953664	8.433444546	5.90199006	6.46118481	11.1535848	8.546459816	13.36955187	RNF6	E3 ubiquitin-protein ligase RNF6	GO:0003677,GO:0004842,GO:0005634,GO:0005654,GO:0005737,GO:0006355,GO:0006511,GO:0016605,GO:0030424,GO:0030517,GO:0031965,GO:0043231,GO:0044314,GO:0045893,GO:0046872,GO:0050681,GO:0060765,GO:0061630,GO:0070936,GO:0085020	DNA binding|ubiquitin-protein transferase activity|nucleus|nucleoplasm|cytoplasm|regulation of transcription, DNA-templated|ubiquitin-dependent protein catabolic process|PML body|axon|negative regulation of axon extension|nuclear membrane|intracellular membrane-bounded organelle|protein K27-linked ubiquitination|positive regulation of transcription, DNA-templated|metal ion binding|androgen recept…			LOC6032228	XP_019559257.1	PREDICTED: uncharacterized protein LOC109428046 [Aedes albopictus]	PF13639.6,PF05605.12,PF12678.7	Ring finger domain|Drought induced 19 protein (Di19), zinc-binding|RING-H2 zinc finger domain
LOC6032232	532.5377563	724.4151571	340.6603556	0.470255698	-1.088482669	0.011625138	0.062598667	Down	9.528470456	3.677761577	6.360614719	7.765730599	3.159907593	1.953037653	4.028352009	0.822279998	ash1	Histone-lysine N-methyltransferase ash1	GO:0000785,GO:0001700,GO:0003682,GO:0005634,GO:0005700,GO:0006355,GO:0010452,GO:0010628,GO:0016571,GO:0018991,GO:0032991,GO:0034770,GO:0035035,GO:0035097,GO:0042054,GO:0042800,GO:0042802,GO:0046872,GO:0046975,GO:0048096,GO:0048477,GO:0051567,GO:0051568,GO:0061086,GO:0097676	chromatin|embryonic development via the syncytial blastoderm|chromatin binding|nucleus|polytene chromosome|regulation of transcription, DNA-templated|histone H3-K36 methylation|positive regulation of gene expression|histone methylation|oviposition|protein-containing complex|histone H4-K20 methylation|histone acetyltransferase binding|histone methyltransferase complex|histone methyltransferase act…	ko00310,ko04530	Lysine degradation|Tight junction	LOC6032232	EDS28714.1	histone-lysine N-methyltransferase ash1 [Culex quinquefasciatus]	PF00856.28,PF17907.1,PF00439.25,PF01426.18,PF00628.29	SET domain|AWS domain|Bromodomain|BAH domain|PHD-finger
LOC6032235	310.7092181	487.2214749	134.1969613	0.275433182	-1.860225719	5.37E-05	0.000947525	Down	6.523978061	2.45230065	5.272256466	5.529798294	1.24556454	0.450440369	2.117442973	0.406905851	Atf3	Activating transcription factor 3	GO:0000978,GO:0003700,GO:0005634,GO:0006357,GO:0006955,GO:0007399,GO:0010883,GO:0043565,GO:0055088	RNA polymerase II proximal promoter sequence-specific DNA binding|DNA-binding transcription factor activity|nucleus|regulation of transcription by RNA polymerase II|immune response|nervous system development|regulation of lipid storage|sequence-specific DNA binding|lipid homeostasis			LOC6032235	XP_001842873.1	conserved hypothetical protein [Culex quinquefasciatus]	PF00170.21,PF07716.15	bZIP transcription factor|Basic region leucine zipper
LOC6032244	30.40313261	5.441114046	55.36515118	10.17533371	3.347004205	0.012062127	0.064198994	Up	0.238217284	0.456067661	0.41138436	0.137859678	0.919677544	3.328960107	0.777583648	4.000910265	Trim37	E3 ubiquitin-protein ligase TRIM37	GO:0000122,GO:0003682,GO:0004842,GO:0005164,GO:0005737,GO:0005777,GO:0005829,GO:0008270,GO:0016235,GO:0031625,GO:0032088,GO:0035098,GO:0035518,GO:0036353,GO:0042803,GO:0046600,GO:0048471,GO:0051091,GO:0051092,GO:0051865,GO:0061630,GO:0070842	negative regulation of transcription by RNA polymerase II|chromatin binding|ubiquitin-protein transferase activity|tumor necrosis factor receptor binding|cytoplasm|peroxisome|cytosol|zinc ion binding|aggresome|ubiquitin protein ligase binding|negative regulation of NF-kappaB transcription factor activity|ESC/E(Z) complex|histone H2A monoubiquitination|histone H2A-K119 monoubiquitination|protein h…	ko04120	Ubiquitin mediated proteolysis	LOC6032244	XP_001842882.1	tripartite motif-containing protein 37 [Culex quinquefasciatus]	PF00917.26	MATH domain
LOC6032264	73.05155809	38.44025009	107.6628661	2.800784747	1.48583111	0.010840566	0.059591344	Up	2.297200491	0.427583023	1.549649363	1.815645911	2.395103342	2.164698628	3.417272208	4.17656171							LOC6032264	XP_021709711.1	uncharacterized protein LOC5568971 [Aedes aegypti]	--	--
LOC6032274	312.8194406	465.936909	159.7019723	0.3427545	-1.544752487	0.000142068	0.002090445	Down	9.181089709	6.152027736	4.122813005	6.384616257	2.86867288	0.929716345	2.474268675	0.629895287							LOC6032274	XP_001842911.1	conserved hypothetical protein [Culex quinquefasciatus]	PF18338.1	Lower baseplate protein N-terminal domain
LOC6032276	107.2980566	67.16888465	147.4272285	2.19487385	1.134138023	0.001051149	0.010096193	Up	6.241116878	6.959095597	3.997322679	5.093594745	9.635006937	8.611897332	8.954776782	9.401356803	RWDD2A	RWD domain-containing protein 2A					LOC6032276	XP_001842910.1	conserved hypothetical protein [Culex quinquefasciatus]	PF06544.12,PF05773.22	Protein of unknown function (DUF1115)|RWD domain
LOC6032278	77.07003372	107.0568632	47.08320423	0.439796224	-1.185092876	0.001369483	0.012547973	Down	3.71615946	3.354667927	2.335498572	2.835698201	1.387266045	1.02414617	1.271560403	0.49377922	MOV10	Putative helicase MOV-10	GO:0000932,GO:0003723,GO:0005524,GO:0005634,GO:0005829,GO:0010526,GO:0032575,GO:0035194,GO:0035195,GO:0035279,GO:0036464,GO:0043186,GO:0061014,GO:0061158,GO:0150011	P-body|RNA binding|ATP binding|nucleus|cytosol|negative regulation of transposition, RNA-mediated|ATP-dependent 5'-3' RNA helicase activity|posttranscriptional gene silencing by RNA|gene silencing by miRNA|mRNA cleavage involved in gene silencing by miRNA|cytoplasmic ribonucleoprotein granule|P granule|positive regulation of mRNA catabolic process|3'-UTR-mediated mRNA destabilization|regulation o…			LOC6032278	EDS29303.1	potentail helicase MOV-10 [Culex quinquefasciatus]	PF13087.6,PF13086.6,PF13604.6,PF13245.6	AAA domain|AAA domain|AAA domain|AAA domain
LOC6032280	266.2003714	406.0110639	126.3896789	0.311296145	-1.683640385	1.25E-07	5.94E-06	Down	22.52663957	12.2287408	15.71794316	14.35956864	5.960999682	4.740038868	3.21631652	1.605719939	mov10b.1	Putative helicase mov-10-B.1	GO:0000932,GO:0003723,GO:0004386,GO:0005524,GO:0005829,GO:0035194,GO:0035279,GO:0043186	P-body|RNA binding|helicase activity|ATP binding|cytosol|posttranscriptional gene silencing by RNA|mRNA cleavage involved in gene silencing by miRNA|P granule			LOC6032280	XP_001842916.1	conserved hypothetical protein [Culex quinquefasciatus]	PF13087.6,PF13086.6,PF13604.6,PF13245.6,PF04851.15	AAA domain|AAA domain|AAA domain|AAA domain|Type III restriction enzyme, res subunit
LOC6032285	456.1147554	655.6469262	256.5825847	0.391342618	-1.353495863	8.20E-06	0.000198562	Down	30.73155087	26.17019387	20.05101963	28.11634378	9.078116876	5.937164353	11.75965957	4.840569148	mov10b.1	Putative helicase mov-10-B.1	GO:0000932,GO:0003723,GO:0004386,GO:0005524,GO:0005829,GO:0035194,GO:0035279,GO:0043186	P-body|RNA binding|helicase activity|ATP binding|cytosol|posttranscriptional gene silencing by RNA|mRNA cleavage involved in gene silencing by miRNA|P granule			LOC6032285	XP_001842921.1	potentail helicase MOV-10 [Culex quinquefasciatus]	PF13087.6,PF13086.6,PF13604.6,PF13245.6,PF00580.21	AAA domain|AAA domain|AAA domain|AAA domain|UvrD/REP helicase N-terminal domain
LOC6032286	174.6697664	263.0217856	86.31774725	0.328177178	-1.607453181	3.11E-05	0.00062379	Down	6.310546422	8.988095226	7.278060868	9.669950414	3.383738422	1.546047278	3.14068606	0.408512425	MOV10	Putative helicase MOV-10	GO:0000932,GO:0003723,GO:0005524,GO:0005634,GO:0005829,GO:0010526,GO:0032575,GO:0035194,GO:0035195,GO:0035279,GO:0036464,GO:0043186,GO:0061014,GO:0061158,GO:0150011	P-body|RNA binding|ATP binding|nucleus|cytosol|negative regulation of transposition, RNA-mediated|ATP-dependent 5'-3' RNA helicase activity|posttranscriptional gene silencing by RNA|gene silencing by miRNA|mRNA cleavage involved in gene silencing by miRNA|cytoplasmic ribonucleoprotein granule|P granule|positive regulation of mRNA catabolic process|3'-UTR-mediated mRNA destabilization|regulation o…			LOC6032286	XP_001842922.1	potentail helicase MOV-10 [Culex quinquefasciatus]	PF13087.6,PF13086.6,PF13604.6,PF04851.15,PF13245.6	AAA domain|AAA domain|AAA domain|Type III restriction enzyme, res subunit|AAA domain
LOC6032294	31.42163163	46.90598032	15.93728294	0.33977081	-1.557366179	0.001185098	0.011106444	Down	2.372810188	1.238932305	2.755065548	1.907192335	0.501212886	0.436874347	1.136853827	0.133194702	RASD2	GTP-binding protein Rhes	GO:0001963,GO:0003924,GO:0005525,GO:0005886,GO:0007165,GO:0007626,GO:0031397,GO:0031624,GO:0031681,GO:0033235,GO:0043548,GO:0043949,GO:0051897	synaptic transmission, dopaminergic|GTPase activity|GTP binding|plasma membrane|signal transduction|locomotory behavior|negative regulation of protein ubiquitination|ubiquitin conjugating enzyme binding|G-protein beta-subunit binding|positive regulation of protein sumoylation|phosphatidylinositol 3-kinase binding|regulation of cAMP-mediated signaling|positive regulation of protein kinase B signal…			LOC6032294	EDS29319.1	MRAS2 [Culex quinquefasciatus]	PF00071.22,PF08477.13,PF00009.27,PF00025.21,PF01926.23	Ras family|Ras of Complex, Roc, domain of DAPkinase|Elongation factor Tu GTP binding domain|ADP-ribosylation factor family|50S ribosome-binding GTPase
LOC6032309	281.4310285	147.2394531	415.6226039	2.822766556	1.497109822	6.89E-07	2.56E-05	Up	5.156573854	1.974455033	4.336567707	4.123973037	9.539160461	6.940598446	10.65148454	5.970066268	Lrrc3	Leucine-rich repeat-containing protein 3	GO:0016021	integral component of membrane			LOC6032309	XP_001842941.1	leucine-rich transmembrane protein [Culex quinquefasciatus]	PF13855.6,PF12799.7,PF00560.33	Leucine rich repeat|Leucine Rich repeats (2 copies)|Leucine Rich Repeat
LOC6032313	127.2779662	241.3923942	13.16353817	0.054531702	-4.196760998	0.000581061	0.00635104	Down	46.7769642	8.412707637	83.07540114	31.03535307	3.19225224	1.722485498	0.289182468	1.575459473	DEFC	Defensin-C	GO:0005576,GO:0042742,GO:0045087	extracellular region|defense response to bacterium|innate immune response			LOC6032313	EDS29334.1	defensin-A [Culex quinquefasciatus]	PF01097.18	Arthropod defensin
LOC6032322	115.0413675	158.6535051	71.42922986	0.450221568	-1.151292923	0.000765319	0.007858207	Down	5.155019216	4.199701619	3.646176364	3.956551044	1.905492562	0.86632983	2.237619807	0.866880109	mars	Guanylate kinase-associated protein mars	GO:0000922,GO:0005634,GO:0005654,GO:0005737,GO:0005819,GO:0005876,GO:0005886,GO:0007051,GO:0007052,GO:0007059,GO:0007346,GO:0008017,GO:0008157,GO:0023052,GO:0051382,GO:0051642,GO:0051726,GO:0072686	spindle pole|nucleus|nucleoplasm|cytoplasm|spindle|spindle microtubule|plasma membrane|spindle organization|mitotic spindle organization|chromosome segregation|regulation of mitotic cell cycle|microtubule binding|protein phosphatase 1 binding|signaling|kinetochore assembly|centrosome localization|regulation of cell cycle|mitotic spindle			LOC6032322	EDS29341.1	conserved hypothetical protein [Culex quinquefasciatus]	PF03359.13	Guanylate-kinase-associated protein (GKAP) protein
LOC6032323	34.42176339	49.73901164	19.10451515	0.384095191	-1.380464196	0.001623556	0.01432665	Down	5.909646817	8.540987563	7.629142202	5.699992272	3.35517307	1.877446492	1.536592023	1.430994563	DPH3	DPH3 homolog	GO:0005634,GO:0005737,GO:0017183,GO:0046872,GO:0050709,GO:0051099	nucleus|cytoplasm|peptidyl-diphthamide biosynthetic process from peptidyl-histidine|metal ion binding|negative regulation of protein secretion|positive regulation of binding			LOC6032323	EDS29342.1	conserved hypothetical protein [Culex quinquefasciatus]	--	--
LOC6032327	324.9974109	523.0720687	126.9227531	0.242648692	-2.043059014	1.14E-10	1.37E-08	Down	15.10350666	13.6656419	11.85779607	11.99339518	3.261610367	2.325595323	3.144597547	1.175328849	CG9004	Nucleolar MIF4G domain-containing protein 1 homolog	GO:0003723,GO:0005730,GO:0042274	RNA binding|nucleolus|ribosomal small subunit biogenesis			LOC6032327	EDS29346.1	conserved hypothetical protein [Culex quinquefasciatus]	PF02847.17,PF02854.19	MA3 domain|MIF4G domain
LOC6032340	6.20054634	0.760799377	11.6402933	15.30008259	3.935467536	0.002335748	0.018796891	Up	0.250932937	0	0	0	0.538204689	0.571737163	0.319956954	1.084606859	lec-3	32 kDa beta-galactoside-binding lectin lec-3	GO:0005886,GO:0030246	plasma membrane|carbohydrate binding			LOC6032340	XP_001842968.1	keratinocyte lectin [Culex quinquefasciatus]	PF00337.22	Galactoside-binding lectin
LOC6032343	1876.934535	2693.678958	1060.190111	0.393584435	-1.345254927	0.000676154	0.00715147	Down	17.87338597	7.532562578	16.52541689	15.24198604	4.256371637	3.743940668	7.626307892	1.758136028	RyR	Ryanodine receptor	GO:0005219,GO:0005509,GO:0005790,GO:0005886,GO:0006816,GO:0006936,GO:0007275,GO:0016021,GO:0030018,GO:0030659,GO:0033017,GO:0034704,GO:0035206,GO:0042383,GO:0048763,GO:0051209,GO:0060047,GO:0072347	ryanodine-sensitive calcium-release channel activity|calcium ion binding|smooth endoplasmic reticulum|plasma membrane|calcium ion transport|muscle contraction|multicellular organism development|integral component of membrane|Z disc|cytoplasmic vesicle membrane|sarcoplasmic reticulum membrane|calcium channel complex|regulation of hemocyte proliferation|sarcolemma|calcium-induced calcium release ac…	ko04024,ko04921,ko04261,ko04020,ko04911,ko04972,ko04713,ko04260	cAMP signaling pathway|Oxytocin signaling pathway|Adrenergic signaling in cardiomyocytes|Calcium signaling pathway|Insulin secretion|Pancreatic secretion|Circadian entrainment|Cardiac muscle contraction	LOC6032343	XP_021707511.1	ryanodine receptor isoform X1 [Aedes aegypti]	PF01365.21,PF02026.16,PF00622.28,PF06459.12,PF08454.11,PF00520.31,PF13499.6,PF13833.6,PF08709.11,PF02815.19	RIH domain|RyR domain|SPRY domain|Ryanodine Receptor TM 4-6|RyR and IP3R Homology associated|Ion transport protein|EF-hand domain pair|EF-hand domain pair|Inositol 1,4,5-trisphosphate/ryanodine receptor|MIR domain
LOC6032354	31.36855229	50.08162579	12.65547879	0.252697044	-1.984519308	4.06E-05	0.000771942	Down	2.192885046	1.199509885	2.671157165	1.631639934	0.638309399	0.41239882	0.447372962	0.038686947	run	Segmentation protein Runt	GO:0003700,GO:0005524,GO:0005634,GO:0007366,GO:0007367,GO:0007377,GO:0007400,GO:0007411,GO:0007419,GO:0007540,GO:0043565,GO:0045892,GO:0045893,GO:0045944,GO:0048592	DNA-binding transcription factor activity|ATP binding|nucleus|periodic partitioning by pair rule gene|segment polarity determination|germ-band extension|neuroblast fate determination|axon guidance|ventral cord development|sex determination, establishment of X:A ratio|sequence-specific DNA binding|negative regulation of transcription, DNA-templated|positive regulation of transcription, DNA-templat…			LOC6032354	XP_001842978.1	runt [Culex quinquefasciatus]	PF00853.19	Runt domain
LOC6032382	26.8058377	41.23133894	12.38033647	0.300265206	-1.735690787	0.00108892	0.010371867	Down	5.531202601	8.068192728	4.264283355	8.256507371	1.553541195	2.133764542	2.686730733	0	ZNHIT3	Zinc finger HIT domain-containing protein 3 (Fragment)	GO:0000463,GO:0000492,GO:0005634,GO:0005737,GO:0046872,GO:0048254,GO:0070761	maturation of LSU-rRNA from tricistronic rRNA transcript (SSU-rRNA, 5.8S rRNA, LSU-rRNA)|box C/D snoRNP assembly|nucleus|cytoplasm|metal ion binding|snoRNA localization|pre-snoRNP complex			LOC6032382	EDS29813.1	conserved hypothetical protein [Culex quinquefasciatus]	PF04438.16	HIT zinc finger
LOC6032392	1556.544214	707.631236	2405.457192	3.399308947	1.765241488	8.94E-06	0.000212813	Up	62.68580505	78.28917617	76.46844121	61.72154528	169.7249187	169.6061435	145.2871787	215.5074667							LOC6032392	XP_001842997.1	conserved hypothetical protein [Culex quinquefasciatus]	--	--
LOC6032411	46.8241602	20.94268925	72.70563115	3.471647327	1.795620397	3.72E-06	0.000103287	Up	0.23559098	0.171083984	0.315658643	0.109698689	0.60984366	0.51827164	0.696087472	0.371200898	ABTB2	Ankyrin repeat and BTB/POZ domain-containing protein 2	GO:0005634,GO:0005654,GO:0046982,GO:0097237	nucleus|nucleoplasm|protein heterodimerization activity|cellular response to toxic substance			LOC6032411	XP_001843014.1	ankyrin repeat and BTB/POZ domain-containing protein 2 [Culex quinquefasciatus]	PF00651.31,PF12796.7,PF00023.30,PF13606.6	BTB/POZ domain|Ankyrin repeats (3 copies)|Ankyrin repeat|Ankyrin repeat
LOC6032422	83.56422464	135.8693794	31.25906985	0.230067069	-2.119873601	9.69E-09	6.34E-07	Down	6.021275839	8.251026218	6.543461121	6.205446073	1.194150993	1.085838535	1.766887219	0.763965171							LOC6032422	EDS30298.1	conserved hypothetical protein [Culex quinquefasciatus]	--	--
LOC6032445	979.4934209	1410.021481	548.9653608	0.389331204	-1.360930117	0.000574055	0.006298928	Down	10.5297636	4.198005034	8.74928114	8.584462459	2.475273275	2.01010168	4.134392683	1.003350421	si:ch211-233a24.2	Transmembrane protein KIAA1109 homolog	GO:0016021,GO:0048488,GO:0098793	integral component of membrane|synaptic vesicle endocytosis|presynapse			LOC6032445	EDS30317.1	fragile site-associated protein [Culex quinquefasciatus]	PF10479.9	Fragile site-associated protein C-terminus
LOC6032448	14512.83699	6487.982882	22537.69109	3.473759333	1.796497806	0.011577526	0.062446723	Up	635.032094	652.1946528	824.2075325	496.4559077	1302.529748	1558.556214	1120.26967	2524.070688		Sarcoplasmic calcium-binding protein 1	GO:0005509	calcium ion binding			LOC6032448	EDS30319.1	calcium-binding protein [Culex quinquefasciatus]	PF13499.6,PF00036.32,PF13405.6,PF13202.6,PF13833.6	EF-hand domain pair|EF hand|EF-hand domain|EF hand|EF-hand domain pair
LOC6032449	54.0177466	84.26083448	23.77465872	0.28215551	-1.825437572	6.84E-06	0.000169955	Down	6.396364344	8.30968905	4.508599062	7.302605627	2.729804451	0.991413006	1.398138788	0.725431251	SDR-1	Farnesol dehydrogenase	GO:0006718,GO:0047886	juvenile hormone biosynthetic process|farnesol dehydrogenase activity			LOC6032449	XP_001843045.1	3-oxoacyl-[acyl-carrier-protein] reductase [Culex quinquefasciatus]	PF00106.25,PF13561.6,PF08659.10,PF13460.6	short chain dehydrogenase|Enoyl-(Acyl carrier protein) reductase|KR domain|NAD(P)H-binding
LOC6032451	33503.08982	12992.83499	54013.34464	4.157163905	2.055599631	3.45E-12	6.14E-10	Up	784.9734023	1003.402794	1087.427418	894.0945698	2848.880578	3148.276002	2495.555398	3183.14815	ATPsyngamma	ATP synthase subunit gamma, mitochondrial	GO:0000275,GO:0005739,GO:0006754,GO:0015986,GO:0046933,GO:1902600	mitochondrial proton-transporting ATP synthase complex, catalytic core F(1)|mitochondrion|ATP biosynthetic process|ATP synthesis coupled proton transport|proton-transporting ATP synthase activity, rotational mechanism|proton transmembrane transport	ko00190	Oxidative phosphorylation	LOC6032451	XP_001843047.1	ATP synthase gamma chain, mitochondrial [Culex quinquefasciatus]	PF00231.19	ATP synthase
LOC6032452	792.8709282	1183.668047	402.0738097	0.339684602	-1.557732272	9.46E-08	4.67E-06	Down	52.27716235	60.57166784	55.14777658	57.76157087	16.48894621	16.80764291	12.74828064	12.07443438	SelD	Selenide, water dikinase	GO:0001887,GO:0004756,GO:0005524,GO:0005737,GO:0006541,GO:0007005,GO:0007049,GO:0007444,GO:0008283,GO:0008284,GO:0016260,GO:0070329,GO:2000378	selenium compound metabolic process|selenide, water dikinase activity|ATP binding|cytoplasm|glutamine metabolic process|mitochondrion organization|cell cycle|imaginal disc development|cell proliferation|positive regulation of cell proliferation|selenocysteine biosynthetic process|tRNA seleno-modification|negative regulation of reactive oxygen species metabolic process	ko00450	Selenocompound metabolism	LOC6032452	EDS30323.1	selenide [Culex quinquefasciatus]	PF02769.22,PF00586.24	AIR synthase related protein, C-terminal domain|AIR synthase related protein, N-terminal domain
LOC6032458	127.6133947	228.0239228	27.20286669	0.119298301	-3.067354592	0.000232661	0.003122947	Down	10.89145457	1.416159	6.937660997	9.668593468	0.738552863	0.542417308	1.06675758	0.283496141							LOC6032458	EDS30328.1	conserved hypothetical protein [Culex quinquefasciatus]	--	--
LOC6032466	166.8444648	108.9621893	224.7267402	2.062428644	1.044344206	0.001273026	0.011835859	Up	17.09622097	9.620190532	15.83421919	19.05229326	30.96978771	24.7987907	17.32126529	21.5408079							LOC6032466	XP_001843059.1	jumping translocation breakpoint protein [Culex quinquefasciatus]	PF05439.12	Jumping translocation breakpoint protein (JTB)
LOC6032476	16.6073455	23.26310621	9.951584786	0.427784007	-1.225045548	0.035344106	0.140012826	Down	1.570641627	1.648998804	0.874963461	1.612657311	0.597678877	0.307838472	0.826911942	0.187708223	klhl22	Kelch-like protein 22	GO:0000070,GO:0005634,GO:0005737,GO:0005764,GO:0005813,GO:0005827,GO:0005829,GO:0006513,GO:0007094,GO:0031463,GO:0051301,GO:0072686	mitotic sister chromatid segregation|nucleus|cytoplasm|lysosome|centrosome|polar microtubule|cytosol|protein monoubiquitination|mitotic spindle assembly checkpoint|Cul3-RING ubiquitin ligase complex|cell division|mitotic spindle			LOC6032476	EDS30344.1	conserved hypothetical protein [Culex quinquefasciatus]	PF00651.31	BTB/POZ domain
LOC6032496	31.51543259	50.56185015	12.46901502	0.246609153	-2.01970175	8.89E-05	0.001437891	Down	1.80063392	3.792050582	2.915219166	2.388035978	0.627579286	0.364679758	0.918373414	0.222367882							LOC6032496	XP_001843085.1	predicted protein [Culex quinquefasciatus]	PF00646.33,PF12937.7,PF12799.7	F-box domain|F-box-like|Leucine Rich repeats (2 copies)
LOC6032497	1154.208123	1697.834379	610.5818673	0.359623927	-1.475439082	5.75E-06	0.000147993	Down	66.91497092	57.23689944	36.54193327	58.79951199	22.91307777	12.29815615	21.00840793	5.579086854							LOC6032497	EDS30361.1	conserved hypothetical protein [Culex quinquefasciatus]	PF10477.9	Nucleocytoplasmic shuttling protein for mRNA cap-binding EIF4E
LOC6032506	6291.616994	3518.085022	9065.148966	2.576728222	1.365540379	1.83E-06	5.73E-05	Up	143.1324799	173.5271903	181.2101201	200.4286913	325.9705574	357.781535	356.8406152	315.7955823	Pgd	6-phosphogluconate dehydrogenase, decarboxylating	GO:0004616,GO:0006098,GO:0019521,GO:0050661	phosphogluconate dehydrogenase (decarboxylating) activity|pentose-phosphate shunt|D-gluconate metabolic process|NADP binding	ko01200,ko00480,ko00030	Carbon metabolism|Glutathione metabolism|Pentose phosphate pathway	LOC6032506	XP_019554693.1	PREDICTED: 6-phosphogluconate dehydrogenase, decarboxylating-like [Aedes albopictus]	PF00393.19,PF03446.15	6-phosphogluconate dehydrogenase, C-terminal domain|NAD binding domain of 6-phosphogluconate dehydrogenase
LOC6032521	42.63430011	65.02866561	20.2399346	0.311246347	-1.683871192	0.006221892	0.03974721	Down	1.06737336	0.226187747	0.721129796	0.620847441	0.139805694	0.132014392	0.282584185	0.070435198							LOC6032521	XP_021705172.1	uncharacterized protein LOC5567265 isoform X3 [Aedes aegypti]	--	--
LOC6032535	115.9987337	156.2269905	75.77047687	0.485002474	-1.043935989	0.002243471	0.018252239	Down	10.71670504	9.407638786	9.807851716	7.621391419	3.601390952	4.35087926	3.778215094	2.195587137							LOC6032535	EDS30740.1	conserved hypothetical protein [Culex quinquefasciatus]	PF10545.9	Alcohol dehydrogenase transcription factor Myb/SANT-like
LOC6032557	50.10549673	79.56702395	20.64396952	0.259453835	-1.946450233	2.52E-06	7.43E-05	Down	1.184516451	0.833735324	1.316087452	1.176096518	0.161898972	0.258713947	0.367220139	0.114730146							LOC6032557	XP_001843133.1	conserved hypothetical protein [Culex quinquefasciatus]	--	--
LOC6032570	31.38879729	3.284398824	59.49319576	18.11387683	4.179023447	0.023457909	0.10432577	Up	0.046321265	0.066511645	0.074993945	0.178711766	0.173863442	3.095854821	0.189001077	1.430102144							LOC6032570	XP_001843145.1	pro-resilin [Culex quinquefasciatus]	PF16058.5	Mucin-like
LOC6032627	2844.268556	984.2118852	4704.325226	4.779789085	2.256946959	5.20E-13	1.05E-10	Up	29.15305678	17.9128655	29.03065185	30.35892076	114.9033353	78.68701546	132.3983781	62.17096082	Orct	Organic cation transporter protein	GO:0006811,GO:0006915,GO:0016021,GO:0022857	ion transport|apoptotic process|integral component of membrane|transmembrane transporter activity			LOC6032627	XP_001843199.1	organic cation transporter [Culex quinquefasciatus]	PF00083.24,PF07690.16,PF12832.7	Sugar (and other) transporter|Major Facilitator Superfamily|MFS_1 like family
LOC6032628	20.68830615	10.71414198	30.66247032	2.861868956	1.516957613	0.03349906	0.134445443	Up	0.40711653	0.346411442	0.6835319	0.916237921	1.891910759	0.183228258	1.614983699	1.340707696	PRSS56	Serine protease 56	GO:0004252,GO:0005615,GO:0005783,GO:0006508,GO:0043010	serine-type endopeptidase activity|extracellular space|endoplasmic reticulum|proteolysis|camera-type eye development			LOC6032628	EDS31259.1	elastase [Culex quinquefasciatus]	PF00089.26	Trypsin
LOC6032633	191.0368998	266.3892412	115.6845584	0.434268884	-1.203339511	0.000247311	0.003278911	Down	7.731888709	7.461210636	5.713469662	6.050495197	2.816060899	1.519498992	3.635228098	1.132429031	BIRC6	Baculoviral IAP repeat-containing protein 6					LOC6032633	XP_001843203.1	survivin [Culex quinquefasciatus]	PF00179.26	Ubiquitin-conjugating enzyme
LOC6032650	337.1319329	192.0712874	482.1925784	2.510487564	1.327967579	0.002648081	0.020775548	Up	5.725242061	5.334996129	5.823975534	6.743839665	12.71425975	6.002850212	11.83517717	13.202145							LOC6032650	EDS31276.1	conserved hypothetical protein [Culex quinquefasciatus]	--	--
LOC6032653	257.7285048	344.0471373	171.4098722	0.498216243	-1.005156037	0.001419665	0.01295099	Down	16.76242084	18.0783254	12.82535614	14.40725818	7.470086748	6.337088072	6.497468878	3.542106252	Ets97D	DNA-binding protein Ets97D	GO:0000981,GO:0005634,GO:0006357,GO:0006541,GO:0007005,GO:0009267,GO:0030154,GO:0043565,GO:0045451,GO:0045944,GO:1903862	DNA-binding transcription factor activity, RNA polymerase II-specific|nucleus|regulation of transcription by RNA polymerase II|glutamine metabolic process|mitochondrion organization|cellular response to starvation|cell differentiation|sequence-specific DNA binding|pole plasm oskar mRNA localization|positive regulation of transcription by RNA polymerase II|positive regulation of oxidative phosphor…			LOC6032653	EDS31279.1	DNA-binding protein D-ELG [Culex quinquefasciatus]	PF11620.8,PF00178.22,PF02198.16	GA-binding protein alpha chain|Ets-domain|Sterile alpha motif (SAM)/Pointed domain
LOC6032659	51.21974003	32.63649946	69.8029806	2.138801089	1.096802317	0.004995106	0.033810887	Up	2.376293622	2.794644225	2.198405678	3.339757812	4.587038868	5.500197447	3.116509416	4.024574107							LOC6032659	EDS31285.1	conserved hypothetical protein [Culex quinquefasciatus]	--	--
LOC6032672	10.77244044	15.60271394	5.942166932	0.380841881	-1.392735954	0.048804057	0.176167994	Down	0.746259584	0.200913198	0.478242391	0.382385667	0.10003679	0.212539027	0.190306579	0.028799608							LOC6032672	XP_001843237.1	conserved hypothetical protein [Culex quinquefasciatus]	--	--
LOC6032680	133.1524511	26.93939889	239.3655034	8.885332013	3.151425686	0.003252847	0.024339255	Up	1.199020251	0.906129334	1.191970453	0.852145379	3.316109096	11.05542023	2.542692748	9.507785628	Mmp17	Matrix metalloproteinase-17	GO:0001822,GO:0004222,GO:0005886,GO:0008270,GO:0031012,GO:0031225,GO:0042756	kidney development|metalloendopeptidase activity|plasma membrane|zinc ion binding|extracellular matrix|anchored component of membrane|drinking behavior			LOC6032680	XP_001843240.1	matrix metalloproteinase [Culex quinquefasciatus]	PF00413.24,PF00045.19,PF01471.18	Matrixin|Hemopexin|Putative peptidoglycan binding domain
LOC6032687	2015.578075	1200.624648	2830.531503	2.357549055	1.23728779	0.000352471	0.004307736	Up	97.07377917	130.0936165	100.7265949	98.0276947	157.4158127	225.1243068	151.4565977	212.333807	PSMA6	Proteasome subunit alpha type-6	GO:0000502,GO:0000932,GO:0003723,GO:0004175,GO:0004298,GO:0005634,GO:0005654,GO:0005737,GO:0005829,GO:0005839,GO:0005844,GO:0010498,GO:0010499,GO:0016363,GO:0016579,GO:0019773,GO:0030016,GO:0030017,GO:0035639,GO:0043161,GO:0043687,GO:0050727,GO:0051059,GO:0051092,GO:0051603,GO:0070062	proteasome complex|P-body|RNA binding|endopeptidase activity|threonine-type endopeptidase activity|nucleus|nucleoplasm|cytoplasm|cytosol|proteasome core complex|polysome|proteasomal protein catabolic process|proteasomal ubiquitin-independent protein catabolic process|nuclear matrix|protein deubiquitination|proteasome core complex, alpha-subunit complex|myofibril|sarcomere|purine ribonucleoside tr…	ko03050	Proteasome	LOC6032687	XP_001843247.1	proteasome subunit alpha type 6 [Culex quinquefasciatus]	PF00227.26,PF10584.9	Proteasome subunit|Proteasome subunit A N-terminal signature
LOC6032689	1473.498755	635.4962978	2311.501212	3.637316567	1.862874493	0.008771729	0.051121079	Up	38.60070426	50.09938403	78.17804138	28.70550097	86.1330251	232.3428441	66.23021286	142.5377175	SYNPO2L	Synaptopodin 2-like protein	GO:0003779,GO:0005634,GO:0005654,GO:0005829,GO:0015629,GO:0016607,GO:0030018,GO:0030054,GO:0032233	actin binding|nucleus|nucleoplasm|cytosol|actin cytoskeleton|nuclear speck|Z disc|cell junction|positive regulation of actin filament bundle assembly			LOC6032689	XP_001843249.1	conserved hypothetical protein [Culex quinquefasciatus]	PF00595.24,PF17820.1	PDZ domain|PDZ domain
LOC6032697	840.2490189	1432.923716	247.5743217	0.172775647	-2.533028215	6.18E-09	4.34E-07	Down	32.58691937	59.44200528	63.63136471	67.42322251	3.612754721	9.118981956	11.39956533	5.520406327							LOC6032697	EDS31314.1	conserved hypothetical protein [Culex quinquefasciatus]	--	--
LOC6032716	105.6515175	29.17385922	182.1291758	6.242889376	2.642213901	0.001918142	0.016333231	Up	0.762141666	0.541959736	1.104638163	0.693097513	2.101696411	3.285565762	2.887585713	5.512748185	Gld	Glucose dehydrogenase [FAD, quinone]	GO:0005576,GO:0006006,GO:0008364,GO:0016614,GO:0046693,GO:0050660	extracellular region|glucose metabolic process|pupal chitin-based cuticle development|oxidoreductase activity, acting on CH-OH group of donors|sperm storage|flavin adenine dinucleotide binding			LOC6032716	EDS31767.1	glucose dehydrogenase [Culex quinquefasciatus]	PF00732.19,PF05199.13	GMC oxidoreductase|GMC oxidoreductase
LOC6032731	120.948079	65.33472932	176.5614287	2.702413105	1.43424823	0.036231743	0.142326706	Up	1.521519919	1.634096241	0.921247126	1.78968472	4.039425851	0.99585451	2.668743128	3.918379842	shd	Ecdysone 20-monooxygenase	GO:0004501,GO:0005506,GO:0005739,GO:0007295,GO:0007298,GO:0007391,GO:0007417,GO:0007494,GO:0008258,GO:0020037,GO:0031966,GO:0035074,GO:0045456	ecdysone 20-monooxygenase activity|iron ion binding|mitochondrion|growth of a germarium-derived egg chamber|border follicle cell migration|dorsal closure|central nervous system development|midgut development|head involution|heme binding|mitochondrial membrane|pupation|ecdysteroid biosynthetic process	ko00981	Insect hormone biosynthesis	LOC6032731	XP_001843278.1	cytochrome P450 [Culex quinquefasciatus]	PF00067.22	Cytochrome P450
LOC6032733	698.3627058	408.2122894	988.5131223	2.421566298	1.275940502	1.55E-05	0.000336403	Up	26.68380019	31.63454724	25.2799243	21.9719941	53.10286266	44.02444757	49.74687955	45.63224283							LOC6032733	XP_021709848.1	uncharacterized protein LOC5574129 isoform X1 [Aedes aegypti]	PF01284.23	Membrane-associating domain
LOC6032736	118.631296	12.89433308	224.368259	17.40053228	4.121059534	0.001552424	0.013900663	Up	0.122164719	0.233884699	0.102554768	0.379676773	1.572124224	1.993092839	1.952298747	4.878012553	GADL1	Acidic amino acid decarboxylase GADL1	GO:0004068,GO:0004782,GO:0019752,GO:0030170	aspartate 1-decarboxylase activity|sulfinoalanine decarboxylase activity|carboxylic acid metabolic process|pyridoxal phosphate binding			LOC6032736	EDS31785.1	glutamate decarboxylase [Culex quinquefasciatus]	PF00282.19	Pyridoxal-dependent decarboxylase conserved domain
LOC6032780	31.52397991	43.090736	19.95722381	0.463144185	-1.110466695	0.0134096	0.069537062	Down	1.227532998	0.836481746	0.988071482	1.324456929	0.334681908	0.442442353	0.509349961	0.256937679	Nep1	Neprilysin-1	GO:0004222,GO:0005886,GO:0006508,GO:0008237,GO:0016021,GO:0046872	metalloendopeptidase activity|plasma membrane|proteolysis|metallopeptidase activity|integral component of membrane|metal ion binding			LOC6032780	XP_001843319.1	endothelin-converting enzyme 1 [Culex quinquefasciatus]	PF05649.13,PF01431.21	Peptidase family M13|Peptidase family M13
LOC6032795	29.10410132	11.13456628	47.07363635	4.22770274	2.079873941	7.50E-06	0.000184196	Up	0.578229046	0.754787138	0.680836748	0.811222413	2.029408764	2.129234256	2.627405893	2.207154672	GLA	Alpha-galactosidase A	GO:0003824,GO:0004557,GO:0005102,GO:0005576,GO:0005737,GO:0005764,GO:0005794,GO:0006687,GO:0009311,GO:0016139,GO:0016787,GO:0016936,GO:0035578,GO:0042803,GO:0043202,GO:0043312,GO:0045019,GO:0046477,GO:0046479,GO:0051001,GO:0052692,GO:0070062	catalytic activity|alpha-galactosidase activity|signaling receptor binding|extracellular region|cytoplasm|lysosome|Golgi apparatus|glycosphingolipid metabolic process|oligosaccharide metabolic process|glycoside catabolic process|hydrolase activity|galactoside binding|azurophil granule lumen|protein homodimerization activity|lysosomal lumen|neutrophil degranulation|negative regulation of nitric ox…	ko00603,ko04142,ko00561,ko00052,ko00600	Glycosphingolipid biosynthesis - globo series|Lysosome|Glycerolipid metabolism|Galactose metabolism|Sphingolipid metabolism	LOC6032795	EDS32197.1	alpha-galactosidase A [Culex quinquefasciatus]	PF16499.5,PF17450.2	Alpha galactosidase A|Alpha galactosidase A C-terminal beta sandwich domain
LOC6032800	658.0081904	894.4253725	421.5910082	0.471354035	-1.085117017	0.000309409	0.003889593	Down	19.36557479	13.7768316	17.42939938	17.29939434	6.517017985	6.972239724	7.308649692	3.665999066	Flvcr2	Feline leukemia virus subgroup C receptor-related protein 2	GO:0005886,GO:0015232,GO:0016021,GO:0020037,GO:0097037	plasma membrane|heme transporter activity|integral component of membrane|heme binding|heme export			LOC6032800	XP_001843339.1	conserved hypothetical protein [Culex quinquefasciatus]	PF07690.16	Major Facilitator Superfamily
LOC6032801	1086.210355	1516.072186	656.3485231	0.43292696	-1.207804448	0.013672813	0.070571602	Down	174.3762154	206.1100749	155.8625317	97.13197501	35.10346212	112.472962	35.41610963	28.26463855							LOC6032801	--	--	--	--
LOC6032806	1810.661585	2426.284593	1195.038578	0.492538501	-1.021691591	0.000590353	0.006417693	Down	63.36869341	44.03590239	44.83248819	43.22620581	19.40115679	19.73815033	24.60539951	10.11273192	ASPH	Aspartyl/asparaginyl beta-hydroxylase	GO:0004597,GO:0005198,GO:0005509,GO:0005513,GO:0005623,GO:0005783,GO:0005789,GO:0005886,GO:0006936,GO:0007389,GO:0008285,GO:0008307,GO:0009055,GO:0010524,GO:0010649,GO:0010880,GO:0010881,GO:0014701,GO:0016021,GO:0030176,GO:0031585,GO:0031647,GO:0032237,GO:0032541,GO:0033017,GO:0033018,GO:0033198,GO:0034220,GO:0034704,GO:0035108,GO:0042264,GO:0044325,GO:0045862,GO:0045893,GO:0060021,GO:0060314,GO:…	peptide-aspartate beta-dioxygenase activity|structural molecule activity|calcium ion binding|detection of calcium ion|cell|endoplasmic reticulum|endoplasmic reticulum membrane|plasma membrane|muscle contraction|pattern specification process|negative regulation of cell proliferation|structural constituent of muscle|electron transfer activity|positive regulation of calcium ion transport into cytoso…			LOC6032806	XP_021695438.1	uncharacterized protein LOC5566108 isoform X2 [Aedes aegypti]	PF05118.15,PF07719.17	Aspartyl/Asparaginyl beta-hydroxylase|Tetratricopeptide repeat
LOC6032818	1231.507136	657.286606	1805.727666	2.747245493	1.457985835	0.000467305	0.005374958	Up	48.96379425	62.45181694	54.13885325	45.3684116	84.49909899	145.5192109	79.28979769	120.8528667	Plpp6	Phospholipid phosphatase 6	GO:0016021,GO:0042577,GO:0046839	integral component of membrane|lipid phosphatase activity|phospholipid dephosphorylation			LOC6032818	XP_001843355.1	presqualene diphosphate phosphatase [Culex quinquefasciatus]	PF01569.21	PAP2 superfamily
LOC6032823	34.03722776	15.28987222	52.7845833	3.452257975	1.787540276	0.001534553	0.013784521	Up	1.49951849	2.296665898	1.726374742	1.832006067	3.108983211	5.365283452	3.874967233	6.296183482							LOC6032823	XP_001843360.1	conserved hypothetical protein [Culex quinquefasciatus]	--	--
LOC6032827	3229.738124	4659.47706	1799.999187	0.386309271	-1.372171793	3.46E-06	9.65E-05	Down	119.3455244	81.93266813	93.11781117	103.7420857	37.17325422	25.3078693	41.21003377	14.9242254	Ipo7	Importin-7	GO:0005635,GO:0005654,GO:0005829,GO:0006606,GO:0008536,GO:0008565,GO:0042393,GO:0045087,GO:0046332	nuclear envelope|nucleoplasm|cytosol|protein import into nucleus|Ran GTPase binding|protein transporter activity|histone binding|innate immune response|SMAD binding	ko04013	MAPK signaling pathway - fly	LOC6032827	XP_001843364.1	importin-7 [Culex quinquefasciatus]	PF03810.19,PF08506.10	Importin-beta N-terminal domain|Cse1
LOC6032829	6447.178446	3922.963696	8971.393195	2.286891721	1.193388059	0.0269348	0.115586282	Up	432.3362086	615.3241332	527.3639837	440.1249666	698.8321489	857.6906891	617.7576461	1189.684123	NDUFB5	NADH dehydrogenase [ubiquinone] 1 beta subcomplex subunit 5, mitochondrial	GO:0005654,GO:0005747,GO:0016021,GO:0032981,GO:0055114	nucleoplasm|mitochondrial respiratory chain complex I|integral component of membrane|mitochondrial respiratory chain complex I assembly|oxidation-reduction process	ko00190	Oxidative phosphorylation	LOC6032829	EDS32230.1	NADH-ubiquinone oxidoreductase sgdh subunit [Culex quinquefasciatus]	PF09781.9	NADH:ubiquinone oxidoreductase, NDUFB5/SGDH subunit
LOC6032832	350.7785021	537.6116657	163.9453386	0.30495123	-1.713349561	4.30E-08	2.31E-06	Down	24.35378413	18.5227938	16.42081201	16.59908186	5.924443206	3.895491282	5.930267579	2.1431484	CG5645	Protein KRI1 homolog	GO:0000447,GO:0005730,GO:0030686	endonucleolytic cleavage in ITS1 to separate SSU-rRNA from 5.8S rRNA and LSU-rRNA from tricistronic rRNA transcript (SSU-rRNA, 5.8S rRNA, LSU-rRNA)|nucleolus|90S preribosome			LOC6032832	XP_001843369.1	CDNA sequence [Culex quinquefasciatus]	PF12936.7,PF05178.12	KRI1-like family C-terminal|KRI1-like family
LOC6032833	8541.989631	5093.682859	11990.2964	2.353954247	1.23508628	0.00422989	0.029750931	Up	167.0265104	90.83578661	148.2479581	151.0294667	287.3440723	156.2822286	218.8764683	293.3382387	Diap1	Death-associated inhibitor of apoptosis 1	GO:0000209,GO:0004842,GO:0004869,GO:0005634,GO:0005737,GO:0005829,GO:0006511,GO:0006915,GO:0007275,GO:0007283,GO:0007289,GO:0007298,GO:0008270,GO:0008354,GO:0016055,GO:0022416,GO:0031398,GO:0031624,GO:0031625,GO:0043027,GO:0043066,GO:0043154,GO:0044390,GO:0045035,GO:0045116,GO:0046673,GO:0048800,GO:0051865,GO:0061630,GO:0061663,GO:0070936,GO:0089720,GO:0090263,GO:0097340,GO:1903688,GO:1990001,GO:…	protein polyubiquitination|ubiquitin-protein transferase activity|cysteine-type endopeptidase inhibitor activity|nucleus|cytoplasm|cytosol|ubiquitin-dependent protein catabolic process|apoptotic process|multicellular organism development|spermatogenesis|spermatid nucleus differentiation|border follicle cell migration|zinc ion binding|germ cell migration|Wnt signaling pathway|chaeta development|po…	ko04120,ko04215	Ubiquitin mediated proteolysis|Apoptosis - multiple species	LOC6032833	ABP35675.1	inhibitor of apoptosis protein 1 [Culex pipiens]	PF00653.21,PF13920.6,PF14447.6	Inhibitor of Apoptosis domain|Zinc finger, C3HC4 type (RING finger)|Prokaryotic RING finger family 4
LOC6032838	29.02594278	40.05138292	18.00050263	0.449435234	-1.153814866	0.006769229	0.042022392	Down	4.421199358	5.163283159	3.53123274	4.008488963	1.517224647	0.805877144	1.623553	1.747176219							LOC6032838	AEK32391.1	plus-C odorant-binding protein 2 [Culex quinquefasciatus]	--	--
LOC6032866	656.6414474	919.3430876	393.9398073	0.428501408	-1.222628151	4.94E-05	0.000893044	Down	47.66166065	63.51858036	46.01995887	43.52599397	20.72662007	18.33399149	17.54479375	9.949641541	CG13096	Ribosomal L1 domain-containing protein CG13096	GO:0000470,GO:0003723,GO:0006412,GO:0022625	maturation of LSU-rRNA|RNA binding|translation|cytosolic large ribosomal subunit			LOC6032866	EDS32254.1	Rsl1d1 protein [Culex quinquefasciatus]	PF00687.21	Ribosomal protein L1p/L10e family
LOC6032870	46.20431181	3.433641054	88.97498256	25.91272098	4.695588609	5.78E-05	0.001014675	Up	0	0.143783516	0	1.086568443	12.40319644	4.182847325	7.507633018	1.576698459		Chymotrypsin BI	GO:0004252,GO:0005615,GO:0030574	serine-type endopeptidase activity|extracellular space|collagen catabolic process			LOC6032870	EDS35663.1	brachyurin [Culex quinquefasciatus]	PF00089.26	Trypsin
LOC6032872	1.700903038	0	3.401806076	Inf	Inf	0.047869952	0.17395676	Up	0	0	0	0	0	0.038870904	0.352399101	0.094808012		Brachyurin	GO:0004252,GO:0030574	serine-type endopeptidase activity|collagen catabolic process			LOC6032872	XP_001843397.1	trypsin alpha-4 [Culex quinquefasciatus]	PF00089.26,PF13365.6	Trypsin|Trypsin-like peptidase domain
LOC6032878	2.475891884	0.190199844	4.761583923	25.03463629	4.645853591	0.005538589	0.036475344	Up	0.088318846	0	0	0	0.47356893	0.626048039	0.540540832	0		Chymotrypsin BI	GO:0004252,GO:0005615,GO:0030574	serine-type endopeptidase activity|extracellular space|collagen catabolic process			LOC6032878	EDS32266.1	trypsin alpha-4 [Culex quinquefasciatus]	PF00089.26	Trypsin
LOC6032888	1592.295612	900.8799835	2283.71124	2.534978334	1.341973417	1.85E-06	5.77E-05	Up	18.95669259	8.330993203	15.86181878	18.68839139	37.12306573	25.63286488	36.43655589	19.56331319	prominin-like	Prominin-like protein	GO:0016021	integral component of membrane			LOC6032888	EDS32276.1	prominin protein [Culex quinquefasciatus]	PF05478.11	Prominin
LOC6032891	1005.820589	553.8473255	1457.793853	2.632122222	1.396226482	1.72E-06	5.41E-05	Up	19.25677943	28.1852718	20.97000824	46.18527916	64.7652101	48.0106283	79.22963696	40.71436251	Hn	Protein henna	GO:0004505,GO:0004510,GO:0005506,GO:0006559,GO:0006726,GO:0007616,GO:0042427	phenylalanine 4-monooxygenase activity|tryptophan 5-monooxygenase activity|iron ion binding|L-phenylalanine catabolic process|eye pigment biosynthetic process|long-term memory|serotonin biosynthetic process	ko01230,ko00400,ko00360	Biosynthesis of amino acids|Phenylalanine, tyrosine and tryptophan biosynthesis|Phenylalanine metabolism	LOC6032891	XP_001843416.1	phenylalanine-4-hydroxylase [Culex quinquefasciatus]	PF00351.21,PF01842.25	Biopterin-dependent aromatic amino acid hydroxylase|ACT domain
LOC6032912	33.41069077	48.81453404	18.00684749	0.368882913	-1.438765133	0.001203725	0.011252192	Down	2.623780855	2.253069015	2.207237369	2.084104126	1.117229059	0.547019637	0.551024049	0.381202084							LOC6032912	XP_001664326.2	uncharacterized protein LOC5579864 [Aedes aegypti]	--	--
LOC6032922	369.8078425	510.6075828	229.0081022	0.448501178	-1.156816321	0.000188414	0.002639855	Down	15.4172572	8.291118628	11.50903446	12.99527223	4.78875258	3.586316874	5.988227789	2.210569549	conu	Rho GTPase-activating protein conundrum	GO:0005096,GO:0005737,GO:0005886,GO:0007165,GO:0008284,GO:0030054,GO:0030833,GO:0032956,GO:0034260,GO:0043547,GO:0045179,GO:0051056	GTPase activator activity|cytoplasm|plasma membrane|signal transduction|positive regulation of cell proliferation|cell junction|regulation of actin filament polymerization|regulation of actin cytoskeleton organization|negative regulation of GTPase activity|positive regulation of GTPase activity|apical cortex|regulation of small GTPase mediated signal transduction			LOC6032922	EDS32603.1	conserved hypothetical protein [Culex quinquefasciatus]	PF00620.27	RhoGAP domain
LOC6032927	91.1156029	128.4007925	53.83041331	0.419237392	-1.254160699	0.037014098	0.144552281	Down	10.14897807	4.040803598	3.053577512	11.13165501	2.552404826	1.773514391	2.885880182	1.719183372	SV2B	Synaptic vesicle glycoprotein 2B	GO:0001669,GO:0005886,GO:0006836,GO:0007268,GO:0008021,GO:0016020,GO:0016021,GO:0022857,GO:0030054,GO:0030672,GO:0043005	acrosomal vesicle|plasma membrane|neurotransmitter transport|chemical synaptic transmission|synaptic vesicle|membrane|integral component of membrane|transmembrane transporter activity|cell junction|synaptic vesicle membrane|neuron projection			LOC6032927	EDS32606.1	synaptic vesicle protein [Culex quinquefasciatus]	PF07690.16,PF00083.24	Major Facilitator Superfamily|Sugar (and other) transporter
LOC6032935	61.94422461	40.42134897	83.46710025	2.064926144	1.046090182	0.004314524	0.030225301	Up	2.425343648	2.197288785	2.477511332	1.42028962	3.204750021	3.72786706	3.401730096	2.88818926	CG15914	Glycosyltransferase-like domain-containing protein 1-like	GO:0016757	transferase activity, transferring glycosyl groups			LOC6032935	XP_001843455.1	conserved hypothetical protein [Culex quinquefasciatus]	PF12038.8,PF00534.20	Domain of unknown function (DUF3524)|Glycosyl transferases group 1
LOC6032946	41.47126918	59.85003024	23.09250812	0.38583954	-1.373927101	0.001195652	0.011190441	Down	3.115674825	2.872021738	2.490995145	2.708337023	1.19625817	0.623222787	1.098623815	0.427519815	amt-3	Putative ammonium transporter 3	GO:0005887,GO:0008519,GO:0072488	integral component of plasma membrane|ammonium transmembrane transporter activity|ammonium transmembrane transport			LOC6032946	XP_001843465.1	ammonium transporter [Culex quinquefasciatus]	PF00909.21	Ammonium Transporter Family
LOC6032953	28.50493817	43.67710231	13.33277403	0.305257751	-1.711900166	0.00083518	0.008439999	Down	0.891894559	0.317680864	0.481324583	0.550161877	0.100096153	0.094517844	0.26447154	0.064037107	Dner	Delta and Notch-like epidermal growth factor-related receptor	GO:0005112,GO:0005509,GO:0005769,GO:0005886,GO:0007219,GO:0007220,GO:0007417,GO:0010001,GO:0016021,GO:0030425,GO:0043025,GO:0048741	Notch binding|calcium ion binding|early endosome|plasma membrane|Notch signaling pathway|Notch receptor processing|central nervous system development|glial cell differentiation|integral component of membrane|dendrite|neuronal cell body|skeletal muscle fiber development			LOC6032953	XP_001843470.1	conserved hypothetical protein [Culex quinquefasciatus]	PF00008.27,PF12661.7,PF07974.13	EGF-like domain|Human growth factor-like EGF|EGF-like domain
LOC6032955	118.2393267	66.39699995	170.0816534	2.561586419	1.357037564	0.001499072	0.013508938	Up	1.724845265	2.95823975	0.581774507	6.169381772	7.129194189	5.676618875	4.545215302	4.970196502	MFSD6	Major facilitator superfamily domain-containing protein 6	GO:0016021	integral component of membrane			LOC6032955	XP_001843471.1	conserved hypothetical protein [Culex quinquefasciatus]	PF12832.7,PF07690.16	MFS_1 like family|Major Facilitator Superfamily
LOC6032965	2258.183678	3140.738387	1375.628969	0.437995401	-1.191012374	4.77E-05	0.000876561	Down	111.1175508	84.62923344	99.20636901	117.8670045	43.18222982	32.14534877	42.55980499	20.78340339	ca2	Carbonic anhydrase 2	GO:0004089,GO:0005737,GO:0005886,GO:0008270	carbonate dehydratase activity|cytoplasm|plasma membrane|zinc ion binding	ko00910	Nitrogen metabolism	LOC6032965	EAT43649.1	AAEL004930-PA [Aedes aegypti]	PF00194.21	Eukaryotic-type carbonic anhydrase
LOC6032966	5.245011859	2.053340934	8.436682783	4.108758874	2.038702667	0.02265254	0.101706672	Up	0.02873352	0.137526012	0	0.110856602	0.308140402	0.34916147	0.146548949	0.10645271	adt-2	A disintegrin and metalloproteinase with thrombospondin motifs adt-2	GO:0004222,GO:0005576,GO:0008340,GO:0008361,GO:0030199,GO:0040018,GO:0046872	metalloendopeptidase activity|extracellular region|determination of adult lifespan|regulation of cell size|collagen fibril organization|positive regulation of multicellular organism growth|metal ion binding			LOC6032966	EDS32641.1	conserved hypothetical protein [Culex quinquefasciatus]	PF17771.1,PF01421.19,PF13688.6,PF13582.6,PF13574.6	ADAM cysteine-rich domain|Reprolysin (M12B) family zinc metalloprotease|Metallo-peptidase family M12|Metallo-peptidase family M12B Reprolysin-like|Metallo-peptidase family M12B Reprolysin-like
LOC6032982	31.29367554	7.703072851	54.88427823	7.124984963	2.832886969	6.24E-05	0.001081104	Up	0.335635559	0.224901328	0.543392637	0.161864165	2.483572655	0.917673024	1.198284335	1.989554484	HexA	Hexamerin-1.1	GO:0005615,GO:0045735	extracellular space|nutrient reservoir activity			LOC6032982	XP_001843494.1	larval serum protein 2 [Culex quinquefasciatus]	PF00372.19,PF03723.14,PF03722.14	Hemocyanin, copper containing domain|Hemocyanin, ig-like domain|Hemocyanin, all-alpha domain
LOC6032985	17.53954693	4.922088413	30.15700545	6.126871954	2.615150701	4.34E-06	0.00011663	Up	0.263507403	0.189182124	0.213308719	0.12707952	0.953732123	0.933935966	0.873574711	0.854218085	HexA	Hexamerin-1.1	GO:0005615,GO:0045735	extracellular space|nutrient reservoir activity			LOC6032985	EDS32906.1	larval serum protein 2 [Culex quinquefasciatus]	PF00372.19,PF03723.14,PF03722.14	Hemocyanin, copper containing domain|Hemocyanin, ig-like domain|Hemocyanin, all-alpha domain
LOC6032990	250.1456869	370.1542568	130.137117	0.351575362	-1.508094122	0.000284226	0.00365801	Down	14.06198941	17.80399962	8.302242286	13.4761739	5.058949902	2.495002592	5.241081287	1.929527135							LOC6032990	EDS32911.1	conserved hypothetical protein [Culex quinquefasciatus]	PF00076.22	RNA recognition motif. (a.k.a. RRM, RBD, or RNP domain)
LOC6032999	1.352375976	0	2.704751952	Inf	Inf	0.049861326	0.178895981	Up	0	0	0	0	0.096667833	0.091280583	0.183897589	0.445275493	Ccp84Ab	Cuticle protein	GO:0031012,GO:0042302	extracellular matrix|structural constituent of cuticle			LOC6032999	XP_001843510.1	cuticle protein [Culex quinquefasciatus]	PF00379.23	Insect cuticle protein
LOC6033008	3.283004175	0.212127644	6.353880706	29.95310086	4.904633459	0.015315269	0.076499578	Up	0	0.027948486	0	0	0.09393195	0.059131447	0.148910784	0.324505017	tor	Tyrosine-protein kinase receptor torso	GO:0004714,GO:0004888,GO:0005524,GO:0005737,GO:0005887,GO:0007278,GO:0007280,GO:0007362,GO:0007369,GO:0007552,GO:0008293,GO:0009968,GO:0030154,GO:0030381,GO:0038083,GO:0040015,GO:0043066,GO:0043235,GO:0043410,GO:0046579,GO:0046872,GO:0046957,GO:0070374	transmembrane receptor protein tyrosine kinase activity|transmembrane signaling receptor activity|ATP binding|cytoplasm|integral component of plasma membrane|pole cell fate determination|pole cell migration|terminal region determination|gastrulation|metamorphosis|torso signaling pathway|negative regulation of signal transduction|cell differentiation|chorion-containing eggshell pattern formation|p…	ko04013	MAPK signaling pathway - fly	LOC6033008	XP_001843518.1	tyrosine-protein kinase receptor torso [Culex quinquefasciatus]	PF07714.17,PF00069.25,PF00041.21	Protein tyrosine kinase|Protein kinase domain|Fibronectin type III domain
LOC6033009	11.82340976	16.63221311	7.014606418	0.421748229	-1.245546086	0.035777267	0.141330754	Down	0.160216025	0.06645904	0.097991441	0.113323536	0.045817828	0.021632212	0.027238211	0.039571506		Dynein beta chain, ciliary	GO:0003777,GO:0005524,GO:0005737,GO:0005874,GO:0007018,GO:0016887,GO:0030030,GO:0030286,GO:0031514	microtubule motor activity|ATP binding|cytoplasm|microtubule|microtubule-based movement|ATPase activity|cell projection organization|dynein complex|motile cilium			LOC6033009	EDS32929.1	dynein heavy chain [Culex quinquefasciatus]	PF12774.7,PF12777.7,PF08385.12,PF08393.13,PF12780.7,PF18199.1,PF12781.7,PF12775.7,PF18198.1,PF03028.15,PF17857.1,PF17852.1,PF07728.14	Hydrolytic ATP binding site of dynein motor region|Microtubule-binding stalk of dynein motor|Dynein heavy chain, N-terminal region 1|Dynein heavy chain, N-terminal region 2|P-loop containing dynein motor region D4|Dynein heavy chain C-terminal domain|ATP-binding dynein motor region|P-loop containing dynein motor region|Dynein heavy chain AAA lid domain|Dynein heavy chain region D6 P-loop domain|A…
LOC6033013	15.25619517	21.12644173	9.385948606	0.444274939	-1.170475333	0.047475176	0.172834704	Down	0.351575336	0.358982384	0.379466048	0.113034205	0.188516	0.03560202	0.131496351	0.057890029	TRPA1	Transient receptor potential cation channel subfamily A member 1					LOC6033013	XP_021693547.1	ankyrin repeat domain-containing protein 12 isoform X1 [Aedes aegypti]	PF12796.7,PF13637.6,PF13606.6,PF13857.6,PF00023.30	Ankyrin repeats (3 copies)|Ankyrin repeats (many copies)|Ankyrin repeat|Ankyrin repeats (many copies)|Ankyrin repeat
LOC6033015	21.19105477	31.86948369	10.51262586	0.329864957	-1.600052574	0.040872617	0.155561445	Down	1.880408841	5.325071031	2.536978705	2.115981246	1.596446821	0.555386499	0.559452159	0.387032707		Venom allergen 3	GO:0005576	extracellular region			LOC6033015	EDS32933.1	venom allergen [Culex quinquefasciatus]	PF00188.26	Cysteine-rich secretory protein family
LOC6033023	798.0083188	307.9095949	1288.107043	4.183393646	2.064673758	0.000125396	0.001892647	Up	6.758247132	6.654768571	8.874058922	9.860768672	35.10697802	12.18351111	24.41367054	28.14796576							LOC6033023	EDS33175.1	conserved hypothetical protein [Culex quinquefasciatus]	--	--
LOC6033027	95.97345211	133.0526251	58.89427913	0.442638987	-1.175797569	0.001287202	0.011945779	Down	6.156148879	6.393693086	5.86281211	7.52891083	4.703314217	1.548308561	1.641729289	1.043478755							LOC6033027	XP_001843533.1	conserved hypothetical protein [Culex quinquefasciatus]	PF12937.7,PF00646.33	F-box-like|F-box domain
LOC6033031	207.5115127	109.817209	305.2058164	2.779216657	1.474678306	4.99E-06	0.000129956	Up	2.321129663	2.113140075	2.084802168	2.144848748	3.725091546	4.520144236	4.602905213	4.971205064	AGPAT1	1-acyl-sn-glycerol-3-phosphate acyltransferase alpha	GO:0001819,GO:0001961,GO:0003841,GO:0005783,GO:0005789,GO:0006644,GO:0006654,GO:0016020,GO:0016021,GO:0016024,GO:0031325	positive regulation of cytokine production|positive regulation of cytokine-mediated signaling pathway|1-acylglycerol-3-phosphate O-acyltransferase activity|endoplasmic reticulum|endoplasmic reticulum membrane|phospholipid metabolic process|phosphatidic acid biosynthetic process|membrane|integral component of membrane|CDP-diacylglycerol biosynthetic process|positive regulation of cellular metaboli…	ko00564,ko04072,ko04975,ko00561	Glycerophospholipid metabolism|Phospholipase D signaling pathway|Fat digestion and absorption|Glycerolipid metabolism	LOC6033031	XP_001843537.1	1-acyl-sn-glycerol-3-phosphate acyltransferase [Culex quinquefasciatus]	PF01553.21	Acyltransferase
LOC6033032	5821.596439	3561.888019	8081.304858	2.2688262	1.181946097	0.000168138	0.002401217	Up	370.4561467	506.5573794	486.7770869	401.9034824	739.0332007	716.9891549	648.7774677	869.1839206	NDUFB8	NADH dehydrogenase [ubiquinone] 1 beta subcomplex subunit 8, mitochondrial	GO:0005747,GO:0006120,GO:0008137,GO:0016021,GO:0032981	mitochondrial respiratory chain complex I|mitochondrial electron transport, NADH to ubiquinone|NADH dehydrogenase (ubiquinone) activity|integral component of membrane|mitochondrial respiratory chain complex I assembly	ko00190	Oxidative phosphorylation	LOC6033032	XP_001843538.1	NADH-ubiquinone oxidoreductase ashi subunit [Culex quinquefasciatus]	PF05821.11	NADH-ubiquinone oxidoreductase ASHI subunit (CI-ASHI or NDUFB8)
LOC6033036	106.2422176	155.6200382	56.86439686	0.365405365	-1.452430279	2.37E-05	0.000490373	Down	7.129749818	5.732968964	4.925028967	6.234974482	2.174861269	1.123093858	2.327277338	1.095712049	Esf1	ESF1 homolog	GO:0005654,GO:0005730	nucleoplasm|nucleolus			LOC6033036	XP_001843542.1	conserved hypothetical protein [Culex quinquefasciatus]	PF08159.12	NUC153 domain
LOC6033044	310.0943177	462.9046422	157.2839933	0.339776228	-1.557343174	1.65E-06	5.25E-05	Down	7.516977592	5.726318422	4.255229675	6.236272299	2.638231393	0.904924559	2.155545243	0.597230088					ko04013	MAPK signaling pathway - fly	LOC6033044	XP_001843550.1	conserved hypothetical protein [Culex quinquefasciatus]	--	--
LOC6033046	103.3334685	140.9970051	65.66993185	0.46575409	-1.102359656	0.002257485	0.01832432	Down	4.517379835	6.070607292	4.75072753	4.357118276	1.92536695	2.140627527	2.333527769	0.786740169							LOC6033046	XP_001843552.1	hypothetical protein CpipJ_CPIJ002013 [Culex quinquefasciatus]	--	--
LOC6033051	59.811159	15.1330109	104.4893071	6.90472688	2.787584349	0.000472693	0.005423631	Up	0.799026258	0.478043131	0.646810169	0.54589796	2.106500827	4.180495209	1.664062988	4.275922078							LOC6033051	EDS33198.1	conserved hypothetical protein [Culex quinquefasciatus]	--	--
LOC6033083	1085.987872	1585.443151	586.5325918	0.369948674	-1.434602967	7.79E-07	2.84E-05	Down	71.50753924	46.6786988	64.13482166	48.69870563	23.91225098	11.63649989	17.2181212	11.87484599	Abhd18	Protein ABHD18	GO:0005576	extracellular region			LOC6033083	XP_001843583.1	conserved hypothetical protein [Culex quinquefasciatus]	PF09752.9	Abhydrolase domain containing 18
LOC6033085	26.76337001	6.010220627	47.5165194	7.905952601	2.982939306	0.000179622	0.002544549	Up	1.211530665	0.356842903	0.402351453	0.808995877	6.396329756	2.264949564	2.471657432	4.718691107	AAEL010235	30 kDa salivary gland allergen Aed a 3	GO:0005576	extracellular region			LOC6033085	AAR18452.1	putative salivary protein [Culex quinquefasciatus]	--	--
LOC6033111	327.5243364	509.627207	145.4214657	0.285348709	-1.809202058	4.18E-05	0.000789531	Down	9.716712231	3.884425411	6.383723455	7.935099343	2.134129415	1.272162492	2.551610014	0.288319381	ck	Myosin-VIIa	GO:0003774,GO:0005524,GO:0005737,GO:0005902,GO:0007015,GO:0007605,GO:0008407,GO:0008586,GO:0030048,GO:0030898,GO:0031477,GO:0032027,GO:0032529,GO:0035182,GO:0035293,GO:0035317,GO:0045179,GO:0045180,GO:0045296,GO:0048800,GO:0051015,GO:0070825	motor activity|ATP binding|cytoplasm|microvillus|actin filament organization|sensory perception of sound|chaeta morphogenesis|imaginal disc-derived wing vein morphogenesis|actin filament-based movement|actin-dependent ATPase activity|myosin VII complex|myosin light chain binding|follicle cell microvillus organization|female germline ring canal outer rim|chitin-based larval cuticle pattern formati…			LOC6033111	XP_001843606.1	myosin-VIIa [Culex quinquefasciatus]	PF00063.21,PF00784.17,PF00373.18,PF09379.10,PF00612.27	Myosin head (motor domain)|MyTH4 domain|FERM central domain|FERM N-terminal domain|IQ calmodulin-binding motif
LOC6033113	29.51090227	13.03777934	45.98402521	3.526982932	1.818434594	0.022516448	0.101195362	Up	0.477931316	0.403676846	0.303438785	0.596557057	2.442088499	0.683256927	0.74561354	0.90268567	AGAP009593	Zinc carboxypeptidase A 1	GO:0004181,GO:0005615,GO:0006508,GO:0007586,GO:0008270	metallocarboxypeptidase activity|extracellular space|proteolysis|digestion|zinc ion binding			LOC6033113	XP_001843608.1	carboxypeptidase A2 [Culex quinquefasciatus]	PF00246.24,PF02244.16	Zinc carboxypeptidase|Carboxypeptidase activation peptide
LOC6033114	123.4275006	76.14985451	170.7051466	2.241700233	1.164593369	0.000302395	0.003815057	Up	3.645455176	5.282892554	3.278876363	6.348561905	9.882127816	6.152572604	10.01947273	5.94004185	AGAP009593	Zinc carboxypeptidase A 1	GO:0004181,GO:0005615,GO:0006508,GO:0007586,GO:0008270	metallocarboxypeptidase activity|extracellular space|proteolysis|digestion|zinc ion binding			LOC6033114	XP_001843609.1	zinc carboxypeptidase [Culex quinquefasciatus]	PF00246.24,PF02244.16	Zinc carboxypeptidase|Carboxypeptidase activation peptide
LOC6033144	917.5849176	327.8723356	1507.2975	4.597208535	2.20075811	0.000629461	0.006759256	Up	12.32482358	12.13727644	9.064576482	9.862483389	23.39333157	59.36588847	23.47516183	41.01438449	Asb14	Ankyrin repeat and SOCS box protein 14	GO:0005634,GO:0005737,GO:0006357,GO:0016567,GO:0035556,GO:0061629	nucleus|cytoplasm|regulation of transcription by RNA polymerase II|protein ubiquitination|intracellular signal transduction|RNA polymerase II sequence-specific DNA-binding transcription factor binding			LOC6033144	XP_001843631.1	conserved hypothetical protein [Culex quinquefasciatus]	PF12796.7,PF13637.6,PF00023.30,PF13606.6,PF13857.6	Ankyrin repeats (3 copies)|Ankyrin repeats (many copies)|Ankyrin repeat|Ankyrin repeat|Ankyrin repeats (many copies)
LOC6033146	5.999825713	1.012947152	10.98670427	10.84627589	3.439127868	0.005472883	0.036093317	Up	0.048705672	0	0.052569526	0.140933271	0.574555563	0.197285771	0.298094977	0.781932964							LOC6033146	XP_001843635.1	conserved hypothetical protein [Culex quinquefasciatus]	--	--
LOC6033149	944.7467382	409.15546	1480.338016	3.618033147	1.855205625	1.67E-07	7.73E-06	Up	13.15604009	15.17305771	15.02090627	19.38559296	32.87481959	36.1148528	54.55267429	45.92209967	slc5a8	Sodium-coupled monocarboxylate transporter 1	GO:0006814,GO:0015293,GO:0015355,GO:0016021	sodium ion transport|symporter activity|secondary active monocarboxylate transmembrane transporter activity|integral component of membrane			LOC6033149	XP_001843638.1	sodium/solute symporter [Culex quinquefasciatus]	PF00474.17	Sodium:solute symporter family
LOC6033152	563.0597167	352.7294952	773.3899383	2.192586525	1.132633776	0.001498822	0.013508938	Up	8.877440262	5.065792699	6.235705415	6.901343435	9.939996215	8.609159707	11.70664762	13.07067538	PDZD2	PDZ domain-containing protein 2	GO:0005576,GO:0005634,GO:0005737,GO:0005783,GO:0005911,GO:0007155	extracellular region|nucleus|cytoplasm|endoplasmic reticulum|cell-cell junction|cell adhesion			LOC6033152	XP_001660400.1	uncharacterized protein LOC5572454 [Aedes aegypti]	PF00595.24,PF17820.1,PF13180.6	PDZ domain|PDZ domain|PDZ domain
LOC6033157	18.31497885	25.75248269	10.87747501	0.42238549	-1.24336782	0.014160991	0.072332122	Down	5.417789707	8.030224762	4.149900225	4.045613892	0.562265605	2.831631062	0.891362432	2.374104157							LOC6033157	EDS33856.1	predicted protein [Culex quinquefasciatus]	PF01395.22	PBP/GOBP family
LOC6033182	654.3543796	874.7524067	433.9563525	0.496090493	-1.011324786	0.000770166	0.007884956	Down	27.72491959	14.69921808	26.30904121	17.96379142	8.612444718	7.274276347	11.67052768	5.133309104	sgne1	Neuroendocrine protein 7B2 (Fragment)	GO:0004857,GO:0005576,GO:0006886,GO:0007218,GO:0016486,GO:0030141,GO:0046883,GO:0051082	enzyme inhibitor activity|extracellular region|intracellular protein transport|neuropeptide signaling pathway|peptide hormone processing|secretory granule|regulation of hormone secretion|unfolded protein binding			LOC6033182	XP_001843664.1	neuroendocrine protein 7b2 [Culex quinquefasciatus]	PF05281.11	Neuroendocrine protein 7B2 precursor (Secretogranin V)
LOC6033192	94.15420393	125.6796167	62.62879114	0.498320991	-1.004852749	0.00582555	0.037851273	Down	5.177240884	4.19601322	6.258509548	5.492926622	3.146196556	2.306785876	1.86597944	0.852479103							LOC6033192	EDS33883.1	conserved hypothetical protein [Culex quinquefasciatus]	PF13855.6,PF12799.7,PF13306.6,PF14580.6	Leucine rich repeat|Leucine Rich repeats (2 copies)|BspA type Leucine rich repeat region (6 copies)|Leucine-rich repeat
LOC6033199	1005.713299	564.0535392	1447.373059	2.566020703	1.35953281	1.05E-06	3.63E-05	Up	35.35438214	22.42610559	47.6988369	41.23855678	84.45068159	73.32808037	86.4653507	43.52911075					ko00010	Glycolysis / Gluconeogenesis	LOC6033199	XP_021701836.1	glucose-6-phosphate 1-epimerase [Aedes aegypti]	PF01263.20	Aldose 1-epimerase
LOC6033208	21.24903544	11.47494136	31.02312953	2.703554516	1.434857448	0.002244713	0.018252239	Up	0.327651829	0.193012415	0.38084811	0.510506504	1.027099821	0.842246896	0.899831433	0.21787827		Techylectin-5B	GO:0005576,GO:0030246,GO:0046872,GO:0098609	extracellular region|carbohydrate binding|metal ion binding|cell-cell adhesion			LOC6033208	XP_019539273.1	PREDICTED: angiopoietin-2 isoform X2 [Aedes albopictus]	PF00147.18	Fibrinogen beta and gamma chains, C-terminal globular domain
LOC6033215	125.6523535	189.5010489	61.8036581	0.326138871	-1.616441696	3.30E-06	9.28E-05	Down	9.591082947	12.91220054	9.028413131	8.490481691	3.616380093	2.838309437	2.769740574	1.027599221	wcd	U3 small nucleolar RNA-associated protein 18 homolog	GO:0005634,GO:0005730,GO:0006364,GO:0007405,GO:0030532,GO:0032040,GO:0034388,GO:0042585,GO:0048132	nucleus|nucleolus|rRNA processing|neuroblast proliferation|small nuclear ribonucleoprotein complex|small-subunit processome|Pwp2p-containing subcomplex of 90S preribosome|germinal vesicle|female germ-line stem cell asymmetric division	ko03008	Ribosome biogenesis in eukaryotes	LOC6033215	XP_001843692.1	WD repeat domain 50 [Culex quinquefasciatus]	PF12894.7,PF00400.32	Anaphase-promoting complex subunit 4 WD40 domain|WD domain, G-beta repeat
LOC6033233	940.5216512	579.2758919	1301.767411	2.247232154	1.168149172	6.15E-05	0.001067619	Up	16.24973867	9.49757607	17.64424327	12.05634782	27.04015081	19.69874817	25.18221921	21.00815161	SGMS1	Phosphatidylcholine:ceramide cholinephosphotransferase 1	GO:0000138,GO:0000139,GO:0002950,GO:0005634,GO:0005783,GO:0005886,GO:0005887,GO:0006686,GO:0006915,GO:0006954,GO:0010628,GO:0016020,GO:0016301,GO:0030148,GO:0030173,GO:0030176,GO:0033188,GO:0046513,GO:0047493,GO:0071222,GO:0071356,GO:2001242	Golgi trans cisterna|Golgi membrane|ceramide phosphoethanolamine synthase activity|nucleus|endoplasmic reticulum|plasma membrane|integral component of plasma membrane|sphingomyelin biosynthetic process|apoptotic process|inflammatory response|positive regulation of gene expression|membrane|kinase activity|sphingolipid biosynthetic process|integral component of Golgi membrane|integral component of …	ko04071,ko00600	Sphingolipid signaling pathway|Sphingolipid metabolism	LOC6033233	XP_001843709.1	Phosphatidylcholine:ceramide cholinephosphotransferase 1 [Culex quinquefasciatus]	PF14360.6	PAP2 superfamily C-terminal
LOC6033238	532.3781224	759.4686804	305.2875644	0.401975186	-1.314821647	0.000749837	0.007738782	Down	12.90585581	5.655539773	8.416076866	10.39422389	3.334116478	2.56116361	4.833511759	0.938254793	Chd1	Chromodomain-helicase-DNA-binding protein 1	GO:0003677,GO:0003682,GO:0004386,GO:0005524,GO:0005634,GO:0005703,GO:0005705,GO:0007476,GO:0035042,GO:0043044,GO:0043486,GO:0048477	DNA binding|chromatin binding|helicase activity|ATP binding|nucleus|polytene chromosome puff|polytene chromosome interband|imaginal disc-derived wing morphogenesis|fertilization, exchange of chromosomal proteins|ATP-dependent chromatin remodeling|histone exchange|oogenesis			LOC6033238	XP_001843714.1	chromodomain helicase DNA binding protein [Culex quinquefasciatus]	PF00176.23,PF18375.1,PF13907.6,PF00385.24,PF00271.31	SNF2 family N-terminal domain|CDH1/2 SANT-Helical linker 1|Domain of unknown function (DUF4208)|Chromo (CHRromatin Organisation MOdifier) domain|Helicase conserved C-terminal domain
LOC6033252	6.798756508	1.774353839	11.82315918	6.663360439	2.736249935	0.004278984	0.030036159	Up	0.188837667	0	0	0.364276675	0.877547307	1.211092205	0.706291418	0.077734535							LOC6033252	XP_001843727.1	conserved hypothetical protein [Culex quinquefasciatus]	--	--
LOC6033259	11.9758326	3.527248621	20.42441658	5.790466956	2.533679695	0.006266524	0.039923549	Up	1.093904996	0	0.118068523	0.738567828	3.16740197	2.658563773	2.901194365	0							LOC6033259	EDS34287.1	conserved hypothetical protein [Culex quinquefasciatus]	--	--
LOC6033261	314.2374999	156.5309386	471.9440613	3.015020964	1.592168034	0.001020252	0.00988422	Up	5.346610687	1.921647254	2.424148664	5.636199445	13.36452832	6.038148254	11.35372003	4.565473851	ippk	Inositol-pentakisphosphate 2-kinase	GO:0005524,GO:0005634,GO:0005737,GO:0005813,GO:0007368,GO:0032402,GO:0032958,GO:0035299,GO:0036064,GO:0052746,GO:0060287	ATP binding|nucleus|cytoplasm|centrosome|determination of left/right symmetry|melanosome transport|inositol phosphate biosynthetic process|inositol pentakisphosphate 2-kinase activity|ciliary basal body|inositol phosphorylation|epithelial cilium movement involved in determination of left/right asymmetry	ko00562,ko04070	Inositol phosphate metabolism|Phosphatidylinositol signaling system	LOC6033261	EDS34288.1	conserved hypothetical protein [Culex quinquefasciatus]	PF06090.12	Inositol-pentakisphosphate 2-kinase
LOC6033265	182.9994561	249.9272125	116.0716996	0.464422015	-1.106491734	0.000298121	0.003784901	Down	5.789556424	4.330197025	4.199224449	4.512003126	1.85435064	1.09438038	2.047298871	1.544349797	INSC	Protein inscuteable homolog	GO:0005886,GO:0005938,GO:0007399,GO:0019904,GO:0030154,GO:0030674,GO:0031647,GO:0032991	plasma membrane|cell cortex|nervous system development|protein domain specific binding|cell differentiation|protein binding, bridging|regulation of protein stability|protein-containing complex			LOC6033265	XP_001843737.1	conserved hypothetical protein [Culex quinquefasciatus]	--	--
LOC6033267	87.42760044	56.00791437	118.8472865	2.121973079	1.085406353	0.000885913	0.008832137	Up	1.673580593	0.822098129	2.091559556	1.465530529	2.621294584	2.765100744	2.987504384	1.414109421	TrissinR	Trissin receptor	GO:0004930,GO:0005887,GO:0007186,GO:0008188,GO:0008528,GO:0016021	G protein-coupled receptor activity|integral component of plasma membrane|G protein-coupled receptor signaling pathway|neuropeptide receptor activity|G protein-coupled peptide receptor activity|integral component of membrane			LOC6033267	XP_019549558.1	PREDICTED: trissin receptor [Aedes albopictus]	PF00001.21,PF13853.6	7 transmembrane receptor (rhodopsin family)|Olfactory receptor
LOC6033283	204.4715054	133.1298946	275.8131161	2.071759441	1.050856496	0.001862021	0.015954522	Up	7.802374649	11.1150366	10.07908694	10.42913975	12.25450677	16.61080101	13.84966359	17.90530468	HMGCL	Hydroxymethylglutaryl-CoA lyase, mitochondrial	GO:0004419,GO:0005739,GO:0005759,GO:0005777,GO:0006552,GO:0006629,GO:0046872,GO:0046951	hydroxymethylglutaryl-CoA lyase activity|mitochondrion|mitochondrial matrix|peroxisome|leucine catabolic process|lipid metabolic process|metal ion binding|ketone body biosynthetic process	ko00280,ko00072,ko00281,ko00650,ko04146	Valine, leucine and isoleucine degradation|Synthesis and degradation of ketone bodies|Geraniol degradation|Butanoate metabolism|Peroxisome	LOC6033283	EDS34307.1	hydroxymethylglutaryl-CoA lyase [Culex quinquefasciatus]	PF00682.19	HMGL-like
LOC6033284	929.8072188	1517.549984	342.0644539	0.225405725	-2.149403938	2.51E-12	4.64E-10	Down	23.70984472	16.99822998	18.48462126	15.1362561	4.169706701	2.760190829	4.906582192	1.212792991	SOGA1	Protein SOGA1	GO:0005615,GO:0008286,GO:0010506,GO:0045721,GO:0070062	extracellular space|insulin receptor signaling pathway|regulation of autophagy|negative regulation of gluconeogenesis|extracellular exosome			LOC6033284	XP_001843754.1	conserved hypothetical protein [Culex quinquefasciatus]	PF11365.8	Protein SOGA
LOC6033293	59.10003207	24.50990616	93.69015797	3.822542501	1.934532542	0.002707881	0.021091781	Up	1.372659842	1.216648672	2.249767016	1.225891159	2.398897287	5.868947851	3.059673233	5.524951494	topi	Testis-specific zinc finger protein topi	GO:0000790,GO:0003677,GO:0007140,GO:0007275,GO:0007283,GO:0030154,GO:0046872,GO:0051039	nuclear chromatin|DNA binding|male meiotic nuclear division|multicellular organism development|spermatogenesis|cell differentiation|metal ion binding|positive regulation of transcription involved in meiotic cell cycle			LOC6033293	XP_001843763.1	conserved hypothetical protein [Culex quinquefasciatus]	PF07776.15,PF00096.26,PF13894.6,PF13465.6	Zinc-finger associated domain (zf-AD)|Zinc finger, C2H2 type|C2H2-type zinc finger|Zinc-finger double domain
LOC6033296	4.51649044	7.286019757	1.746961122	0.239768925	-2.060283405	0.049865013	0.178895981	Down	0.217464328	0.231297815	0.312954562	0.093221964	0.051824524	0.04893637	0.024647302	0.029839542							LOC6033296	XP_001843766.1	conserved hypothetical protein [Culex quinquefasciatus]	--	--
LOC6033317	73.64330926	22.48420226	124.8024163	5.550671302	2.472662263	0.010481696	0.058031185	Up	4.395935362	2.902079527	5.562714123	3.801363393	12.51710334	20.87605554	5.721091525	26.39484074							LOC6033317	EDS34564.1	hypothetical protein CpipJ_CPIJ001481 [Culex quinquefasciatus]	--	--
LOC6033318	1033.935456	645.8120493	1422.058864	2.201970163	1.138794921	0.000118589	0.001817206	Up	9.532657235	4.948562668	10.3112081	7.967876168	13.92619617	12.53237674	13.5838473	13.30446479	ARHGEF7	Rho guanine nucleotide exchange factor 7	GO:0000322,GO:0001726,GO:0002244,GO:0005085,GO:0005089,GO:0005829,GO:0005886,GO:0005925,GO:0005938,GO:0007030,GO:0007165,GO:0007186,GO:0007399,GO:0010763,GO:0019901,GO:0030027,GO:0030032,GO:0032092,GO:0032991,GO:0035023,GO:0035556,GO:0042059,GO:0043005,GO:0043025,GO:0043065,GO:0043547,GO:0048013,GO:0048041,GO:0051056,GO:0060124,GO:1900026,GO:1904424,GO:2000394	storage vacuole|ruffle|hematopoietic progenitor cell differentiation|guanyl-nucleotide exchange factor activity|Rho guanyl-nucleotide exchange factor activity|cytosol|plasma membrane|focal adhesion|cell cortex|Golgi organization|signal transduction|G protein-coupled receptor signaling pathway|nervous system development|positive regulation of fibroblast migration|protein kinase binding|lamellipodi…	ko04810	Regulation of actin cytoskeleton	LOC6033318	XP_021703840.1	uncharacterized protein LOC5565906 isoform X1 [Aedes aegypti]	PF00621.20,PF14604.6,PF00018.28,PF07653.17,PF16614.5	RhoGEF domain|Variant SH3 domain|SH3 domain|Variant SH3 domain|Unstructured region two on RhoGEF 6 and 7
LOC6033326	23.14490207	10.17393562	36.11586853	3.549842448	1.827754995	0.015351384	0.076517416	Up	1.605392274	1.024509343	2.194815583	0.516146105	3.558044832	2.926239773	1.855934746	5.154673356							LOC6033326	XP_001843791.1	conserved hypothetical protein [Culex quinquefasciatus]	--	--
LOC6033333	10.31423021	5.625795059	15.00266535	2.666763577	1.415089928	0.041281036	0.156259773	Up	0.440808007	0.421964086	0.792962681	0.354308009	1.339389711	0.892762019	0.524590155	1.17947356	MKRN2OS	MKRN2 opposite strand protein					LOC6033333	XP_019544870.1	PREDICTED: MKRN2 opposite strand protein-like [Aedes albopictus]	PF16044.5	Domain of unknown function (DUF4796)
LOC6033358	432.526728	717.8973141	147.1561419	0.20498216	-2.286429743	0.000421211	0.004941762	Down	25.92315061	10.39505247	9.997607334	9.940409391	2.830871908	2.256936202	2.337953175	1.268831421	ABCC1	Multidrug resistance-associated protein 1	GO:0005524,GO:0005774,GO:0006855,GO:0008559,GO:0016020,GO:0016021,GO:0016323,GO:0034634,GO:0034775,GO:0042626,GO:0042908,GO:0055085	ATP binding|vacuolar membrane|drug transmembrane transport|xenobiotic transmembrane transporting ATPase activity|membrane|integral component of membrane|basolateral plasma membrane|glutathione transmembrane transporter activity|glutathione transmembrane transport|ATPase activity, coupled to transmembrane movement of substances|xenobiotic transport|transmembrane transport	ko04977,ko04071,ko02010	Vitamin digestion and absorption|Sphingolipid signaling pathway|ABC transporters	LOC6033358	EDS34603.1	multidrug resistance-associated protein 1 [Culex quinquefasciatus]	PF00664.23,PF00005.27,PF02463.19	ABC transporter transmembrane region|ABC transporter|RecF/RecN/SMC N terminal domain
LOC6033387	483.3309471	899.3554935	67.30640061	0.074838483	-3.740075879	4.47E-30	8.98E-27	Down	37.35297141	46.93934259	45.75636606	39.7587263	2.51407556	2.809194743	2.351490055	1.978325519							LOC6033387	XP_001843842.1	conserved hypothetical protein [Culex quinquefasciatus]	PF12937.7	F-box-like
LOC6033401	1158.063819	504.4768583	1811.65078	3.591147443	1.844444888	7.92E-05	0.001312792	Up	26.28755653	26.34271845	27.04369981	24.28997144	54.6968594	91.68599576	48.25792375	80.34613111	calub	Calumenin-B	GO:0005509,GO:0005576,GO:0005783,GO:0005789,GO:0005794,GO:0033018,GO:0042470	calcium ion binding|extracellular region|endoplasmic reticulum|endoplasmic reticulum membrane|Golgi apparatus|sarcoplasmic reticulum lumen|melanosome			LOC6033401	XP_001843856.1	calumenin [Culex quinquefasciatus]	PF00036.32,PF13405.6,PF13499.6,PF13833.6,PF13202.6	EF hand|EF-hand domain|EF-hand domain pair|EF-hand domain pair|EF hand
LOC6033409	24.89868051	12.18065706	37.61670395	3.088232741	1.626781484	0.000328552	0.004072015	Up	0.499615353	0.0956515	0.826850279	0.578268802	1.107301845	1.450337939	1.528906413	0.616996086							LOC6033409	XP_001843862.1	conserved hypothetical protein [Culex quinquefasciatus]	PF13837.6	Myb/SANT-like DNA-binding domain
LOC6033417	247.5747934	141.8695381	353.2800488	2.490175507	1.316247426	2.09E-05	0.000440086	Up	5.101796108	7.68464796	5.992394953	6.838466664	12.71250349	11.01636769	13.16335227	11.39635398	BOK	Bcl-2-related ovarian killer protein	GO:0005741,GO:0008630,GO:0016021,GO:0042803,GO:0042981,GO:0046982,GO:0097192	mitochondrial outer membrane|intrinsic apoptotic signaling pathway in response to DNA damage|integral component of membrane|protein homodimerization activity|regulation of apoptotic process|protein heterodimerization activity|extrinsic apoptotic signaling pathway in absence of ligand	ko04215,ko04214	Apoptosis - multiple species|Apoptosis - fly	LOC6033417	XP_001843870.1	buffy [Culex quinquefasciatus]	PF00452.19	Apoptosis regulator proteins, Bcl-2 family
LOC6033449	545.1131231	752.548962	337.6772842	0.448711381	-1.156140317	0.000186218	0.002624784	Down	12.91559986	8.691699105	10.43043577	10.09402598	4.125765806	3.18855866	5.606225868	1.696810572	Senp6	Sentrin-specific protease 6	GO:0005634,GO:0005654,GO:0005737,GO:0005829,GO:0016925,GO:0016926,GO:0070139,GO:0070646,GO:0090169,GO:0090234	nucleus|nucleoplasm|cytoplasm|cytosol|protein sumoylation|protein desumoylation|SUMO-specific endopeptidase activity|protein modification by small protein removal|regulation of spindle assembly|regulation of kinetochore assembly			LOC6033449	XP_001653149.2	uncharacterized protein LOC5570322 isoform X1 [Aedes aegypti]	PF02902.19	Ulp1 protease family, C-terminal catalytic domain
LOC6033460	14.98495124	2.499380975	27.4705215	10.99093006	3.458241569	0.00138792	0.012686076	Up	0.317419441	0.151925103	0.856501358	0.612316917	3.233828175	4.500054706	1.295141995	6.075917301							LOC6033460	XP_001843906.1	hypothetical protein CpipJ_CPIJ002237 [Culex quinquefasciatus]	--	--
LOC6033461	6520.216465	2565.129186	10475.30374	4.083733405	2.029888687	0.000413136	0.00487549	Up	237.806448	490.067694	458.6169788	323.2729696	1020.233263	1203.816169	765.0467984	1549.65145							LOC6033461	XP_001843907.1	hypothetical protein CpipJ_CPIJ002238 [Culex quinquefasciatus]	--	--
LOC6033463	1172.686888	1669.826103	675.5476735	0.404561692	-1.305568378	1.36E-05	0.000300798	Down	60.7286155	43.36233233	54.74663002	43.23786382	14.92688003	20.01391453	19.57935985	8.258160356	coro1ca	Coronin-1C-A	GO:0005938,GO:0015629,GO:0030027,GO:0030036,GO:0032587,GO:0051015	cell cortex|actin cytoskeleton|lamellipodium|actin cytoskeleton organization|ruffle membrane|actin filament binding			LOC6033463	EAT47508.1	AAEL001360-PA [Aedes aegypti]	PF08953.11,PF16300.5,PF00400.32,PF12894.7	Domain of unknown function (DUF1899)|Type of WD40 repeat|WD domain, G-beta repeat|Anaphase-promoting complex subunit 4 WD40 domain
LOC6033487	19.412737	11.80381899	27.02165502	2.289229871	1.194862337	0.023945407	0.106024314	Up	0.609931882	0.259492512	0.475452031	0.620976509	0.617756842	1.063718614	0.794987935	0.836922915	LMX1B	LIM/homeobox protein LMX-1.2	GO:0003700,GO:0005634,GO:0043565,GO:0046872,GO:0072164	DNA-binding transcription factor activity|nucleus|sequence-specific DNA binding|metal ion binding|mesonephric tubule development			LOC6033487	EDS35261.1	lim homeobox protein [Culex quinquefasciatus]	PF00412.22,PF00046.29	LIM domain|Homeodomain
LOC6033499	121325.8466	50187.24885	192464.4444	3.834927175	1.939199181	5.79E-10	5.58E-08	Up	1808.333094	2155.32397	2639.314993	2020.264739	5490.206481	6914.153673	5388.535156	6781.465725	blw	ATP synthase subunit alpha, mitochondrial	GO:0000275,GO:0005524,GO:0005739,GO:0006754,GO:0006979,GO:0015986,GO:0019915,GO:0022900,GO:0043531,GO:0046034,GO:0046933,GO:1902769	mitochondrial proton-transporting ATP synthase complex, catalytic core F(1)|ATP binding|mitochondrion|ATP biosynthetic process|response to oxidative stress|ATP synthesis coupled proton transport|lipid storage|electron transport chain|ADP binding|ATP metabolic process|proton-transporting ATP synthase activity, rotational mechanism|regulation of choline O-acetyltransferase activity	ko00190	Oxidative phosphorylation	LOC6033499	EDS35272.1	conserved hypothetical protein [Culex quinquefasciatus]	PF00006.25,PF00306.27,PF02874.23	ATP synthase alpha/beta family, nucleotide-binding domain|ATP synthase alpha/beta chain, C terminal domain|ATP synthase alpha/beta family, beta-barrel domain
LOC6033510	7.990576297	3.405865444	12.57528715	3.692244265	1.884497999	0.024633235	0.108353882	Up	0.079143473	0.113640301	0.384398904	0.076335727	0.933614527	0.280504209	0.282557617	0.342081652							LOC6033510	EAT35683.1	AAEL012164-PA [Aedes aegypti]	PF16077.5	Spaetzle
LOC6033512	40.75064471	56.01246059	25.48882883	0.455056403	-1.135882721	0.007546274	0.04573608	Down	3.427306092	3.537105581	3.756996582	3.822234947	1.665446666	1.084573902	1.638770152	0.727465225							LOC6033512	XP_001843952.1	transcription factor IIIA [Culex quinquefasciatus]	PF13894.6,PF00096.26,PF13465.6,PF07776.15,PF05605.12,PF12171.8,PF12756.7	C2H2-type zinc finger|Zinc finger, C2H2 type|Zinc-finger double domain|Zinc-finger associated domain (zf-AD)|Drought induced 19 protein (Di19), zinc-binding|Zinc-finger double-stranded RNA-binding|C2H2 type zinc-finger (2 copies)
LOC6033515	258.8092373	169.4653298	348.1531448	2.054421074	1.038731906	0.002063079	0.017152087	Up	5.761232978	9.214850457	6.926686679	7.807717041	9.658620823	15.10211921	8.926751892	12.0681244	ALDH3A1	Aldehyde dehydrogenase, dimeric NADP-preferring	GO:0004028,GO:0004029,GO:0004030,GO:0005615,GO:0005783,GO:0005829,GO:0005886,GO:0006081,GO:0006805,GO:0008106,GO:0016021,GO:0018479,GO:0055114	3-chloroallyl aldehyde dehydrogenase activity|aldehyde dehydrogenase (NAD) activity|aldehyde dehydrogenase [NAD(P)+] activity|extracellular space|endoplasmic reticulum|cytosol|plasma membrane|cellular aldehyde metabolic process|xenobiotic metabolic process|alcohol dehydrogenase (NADP+) activity|integral component of membrane|benzaldehyde dehydrogenase (NAD+) activity|oxidation-reduction process			LOC6033515	XP_001843955.1	conserved hypothetical protein [Culex quinquefasciatus]	PF00171.22	Aldehyde dehydrogenase family
LOC6033529	61.02721317	85.6882898	36.36613654	0.424400308	-1.236502393	0.000497984	0.005653872	Down	4.929649613	3.44996236	5.007738445	3.955642417	1.377179651	1.803822423	0.676103127	1.534747655	Tret1-2	Facilitated trehalose transporter Tret1-2 homolog	GO:0005886,GO:0015771,GO:0016021,GO:0022857	plasma membrane|trehalose transport|integral component of membrane|transmembrane transporter activity			LOC6033529	EDS35465.1	sugar transporter [Culex quinquefasciatus]	PF00083.24,PF07690.16	Sugar (and other) transporter|Major Facilitator Superfamily
LOC6033531	195.0024995	282.1409893	107.8640098	0.38230535	-1.387202704	1.37E-05	0.000303931	Down	41.55449429	30.74635607	32.71742591	33.2066084	12.91691254	9.046152443	11.7744159	6.569618689	ZNF706	Zinc finger protein 706	GO:0005634,GO:0005737,GO:0006417,GO:0045892,GO:0046872,GO:1902455	nucleus|cytoplasm|regulation of translation|negative regulation of transcription, DNA-templated|metal ion binding|negative regulation of stem cell population maintenance			LOC6033531	EDS35467.1	conserved hypothetical protein [Culex quinquefasciatus]	--	--
LOC6033544	21.74083547	1.511121038	41.97054991	27.77444617	4.795686239	0.006253386	0.039875967	Up	0	0.25461396	0.21531386	0	0.784420084	5.521617195	0.203489185	3.284753859							LOC6033544	EDS35477.1	conserved hypothetical protein [Culex quinquefasciatus]	--	--
LOC6033546	45.36108733	18.10152697	72.62064768	4.011852029	2.004268395	1.22E-06	4.07E-05	Up	0.772201681	1.154986167	1.354374077	0.931008179	2.691373156	3.958694742	2.412296639	3.516490149	Dlish	SH3 domain-containing protein Dlish	GO:0001736,GO:0005737,GO:0016327,GO:0035331,GO:0045179,GO:0045296,GO:0090163,GO:0090251	establishment of planar polarity|cytoplasm|apicolateral plasma membrane|negative regulation of hippo signaling|apical cortex|cadherin binding|establishment of epithelial cell planar polarity|protein localization involved in establishment of planar polarity			LOC6033546	EDS35479.1	conserved hypothetical protein [Culex quinquefasciatus]	PF00018.28,PF14604.6,PF07653.17,PF08239.11	SH3 domain|Variant SH3 domain|Variant SH3 domain|Bacterial SH3 domain
LOC6033549	93.30599937	129.2432508	57.36874797	0.443881964	-1.171752005	0.047669884	0.173364078	Down	2.038313645	0.468282866	1.727011354	2.270731247	0.612052753	0.516020857	0.914845086	0.188789966							LOC6033549	XP_019535976.1	PREDICTED: uncharacterized protein LOC109407411 [Aedes albopictus]	PF00400.32,PF12894.7,PF13191.6	WD domain, G-beta repeat|Anaphase-promoting complex subunit 4 WD40 domain|AAA ATPase domain
LOC6033577	1067.182175	667.0678784	1467.296472	2.199620937	1.137254924	0.00012124	0.001845755	Up	33.63911551	34.1597945	32.24409078	32.36676863	50.29411621	61.66403181	50.17658382	55.18766537	RnrS	Ribonucleoside-diphosphate reductase subunit M2	GO:0004748,GO:0005829,GO:0006260,GO:0006919,GO:0009263,GO:0046872	ribonucleoside-diphosphate reductase activity, thioredoxin disulfide as acceptor|cytosol|DNA replication|activation of cysteine-type endopeptidase activity involved in apoptotic process|deoxyribonucleotide biosynthetic process|metal ion binding	ko00230,ko00480,ko00240,ko04115	Purine metabolism|Glutathione metabolism|Pyrimidine metabolism|p53 signaling pathway	LOC6033577	XP_001844006.1	ribonucleoside-diphosphate reductase small chain [Culex quinquefasciatus]	PF00268.21	Ribonucleotide reductase, small chain
LOC6033579	5.58997964	1.640587572	9.539371708	5.814606833	2.539681644	0.008264992	0.048994374	Up	0.107802829	0.41277764	0	0.311935033	0.693651326	0.982491728	0.769754204	1.198172371	GILT1	GILT-like protein 1	GO:0002376,GO:0005576,GO:0005886,GO:0015036,GO:0055114,GO:1900426	immune system process|extracellular region|plasma membrane|disulfide oxidoreductase activity|oxidation-reduction process|positive regulation of defense response to bacterium			LOC6033579	XP_001844007.1	conserved hypothetical protein [Culex quinquefasciatus]	PF03227.16	Gamma interferon inducible lysosomal thiol reductase (GILT)
LOC6033581	751.3938574	344.8683762	1157.919339	3.357568912	1.747417011	4.62E-06	0.000122727	Up	10.09388233	5.718127345	10.8005148	10.19839257	18.86733644	31.19432865	17.54599984	23.50380219	Abhd3	Phospholipase ABHD3	GO:0004623,GO:0008970,GO:0016021,GO:0016298,GO:0034338,GO:0044255,GO:0046470,GO:0047372,GO:0051792,GO:0051793,GO:0052739,GO:0052740,GO:0102567,GO:0102568	phospholipase A2 activity|phospholipase A1 activity|integral component of membrane|lipase activity|short-chain carboxylesterase activity|cellular lipid metabolic process|phosphatidylcholine metabolic process|acylglycerol lipase activity|medium-chain fatty acid biosynthetic process|medium-chain fatty acid catabolic process|phosphatidylserine 1-acylhydrolase activity|1-acyl-2-lysophosphatidylserine…			LOC6033581	XP_001870235.1	conserved hypothetical protein [Culex quinquefasciatus]	PF12146.8,PF00561.20	Serine aminopeptidase, S33|alpha/beta hydrolase fold
LOC6033583	3788.616036	2068.123621	5509.108451	2.663819704	1.413496439	0.001615219	0.014263203	Up	82.26283193	128.8226861	151.3396455	134.9529203	201.8122906	302.4277837	174.8010849	300.331138	ACAA2	3-ketoacyl-CoA thiolase, mitochondrial	GO:0003723,GO:0003988,GO:0005739,GO:0005759,GO:0006635,GO:0006695,GO:0071456,GO:1901029,GO:1902109	RNA binding|acetyl-CoA C-acyltransferase activity|mitochondrion|mitochondrial matrix|fatty acid beta-oxidation|cholesterol biosynthetic process|cellular response to hypoxia|negative regulation of mitochondrial outer membrane permeabilization involved in apoptotic signaling pathway|negative regulation of mitochondrial membrane permeability involved in apoptotic process	ko01212,ko00062,ko00280,ko00071	Fatty acid metabolism|Fatty acid elongation|Valine, leucine and isoleucine degradation|Fatty acid degradation	LOC6033583	XP_001844011.1	3-ketoacyl-CoA thiolase [Culex quinquefasciatus]	PF00108.23,PF02803.18	Thiolase, N-terminal domain|Thiolase, C-terminal domain
LOC6033599	210.5140824	114.6877334	306.3404315	2.671082796	1.417424696	5.13E-05	0.000919499	Up	16.57610826	24.83082526	15.84250279	12.57075157	37.99523393	37.54353258	25.16922028	38.5971169	CMC1	COX assembly mitochondrial protein homolog	GO:0005739,GO:0046872	mitochondrion|metal ion binding			LOC6033599	XP_001844027.1	conserved hypothetical protein [Culex quinquefasciatus]	PF08583.10	Cytochrome c oxidase biogenesis protein Cmc1 like
LOC6033613	19687.94601	8923.885465	30452.00655	3.412415664	1.770793391	0.001502352	0.013529824	Up	1326.212434	1905.900423	1751.93682	1355.921142	3615.103811	3716.287525	2958.775014	5525.808788	ATP5MG	ATP synthase subunit g, mitochondrial	GO:0000276,GO:0005753,GO:0015078,GO:0015986,GO:0099132	mitochondrial proton-transporting ATP synthase complex, coupling factor F(o)|mitochondrial proton-transporting ATP synthase complex|proton transmembrane transporter activity|ATP synthesis coupled proton transport|ATP hydrolysis coupled cation transmembrane transport	ko00190	Oxidative phosphorylation	LOC6033613	XP_001844040.1	hydrogen-transporting ATP synthase, G-subunit [Culex quinquefasciatus]	PF04718.15	Mitochondrial ATP synthase g subunit
LOC6033614	809.5452539	525.6220546	1093.468453	2.080332139	1.056813883	0.001894096	0.016187274	Up	41.83524692	45.86949265	42.96566192	41.39407223	59.1427697	65.35988725	58.80639954	80.45913417	Tbcc	Tubulin-specific chaperone C	GO:0000902,GO:0003924,GO:0005737,GO:0005829,GO:0006457,GO:0007021,GO:0007023,GO:0015631,GO:0032391	cell morphogenesis|GTPase activity|cytoplasm|cytosol|protein folding|tubulin complex assembly|post-chaperonin tubulin folding pathway|tubulin binding|photoreceptor connecting cilium			LOC6033614	XP_001844041.1	tubulin-specific chaperone C [Culex quinquefasciatus]	PF07986.12,PF16752.5	Tubulin binding cofactor C|Tubulin-specific chaperone C N-terminal domain
LOC6033615	162.7641345	95.94867344	229.5795956	2.3927334	1.25865966	0.000169505	0.002418277	Up	17.12957705	14.46821625	19.10993959	16.52187682	26.08832497	30.02777368	26.87043144	35.19747442							LOC6033615	EJY57644.1	AAEL006520-PB [Aedes aegypti]	--	--
LOC6033616	11.27803875	16.69074695	5.865330555	0.351412107	-1.508764198	0.02634032	0.113694165	Down	1.214925861	1.215852649	1.192097057	0.852235888	0.414557664	0.279610409	0.394320183	0.136396657	CHRNA2	Neuronal acetylcholine receptor subunit alpha-2	GO:0004888,GO:0005887,GO:0007165,GO:0007268,GO:0022848,GO:0030054,GO:0034220,GO:0042391,GO:0043005,GO:0045202,GO:0045211,GO:0050877	transmembrane signaling receptor activity|integral component of plasma membrane|signal transduction|chemical synaptic transmission|acetylcholine-gated cation-selective channel activity|cell junction|ion transmembrane transport|regulation of membrane potential|neuron projection|synapse|postsynaptic membrane|nervous system process			LOC6033616	EDS35712.1	neuronal acetylcholine receptor subunit alpha-4 [Culex quinquefasciatus]	PF02931.23	Neurotransmitter-gated ion-channel ligand binding domain
LOC6033625	3658.471006	2186.465043	5130.476969	2.34647107	1.230492673	9.89E-06	0.000230629	Up	106.66825	54.80300984	97.04045569	97.47412269	201.4847892	122.6700091	200.9588152	107.9982083	SLC17A5	Sialin	GO:0005351,GO:0005764,GO:0005765,GO:0005829,GO:0005886,GO:0005887,GO:0006811,GO:0006820,GO:0006865,GO:0009617,GO:0015136,GO:0015538,GO:0015739,GO:0016020,GO:0016021,GO:0030054,GO:0030672	carbohydrate:proton symporter activity|lysosome|lysosomal membrane|cytosol|plasma membrane|integral component of plasma membrane|ion transport|anion transport|amino acid transport|response to bacterium|sialic acid transmembrane transporter activity|sialic acid:proton symporter activity|sialic acid transport|membrane|integral component of membrane|cell junction|synaptic vesicle membrane			LOC6033625	XP_001844052.1	sodium-dependent phosphate transporter [Culex quinquefasciatus]	PF07690.16	Major Facilitator Superfamily
LOC6033639	467.6842445	714.6143609	220.7541281	0.308913647	-1.69472449	6.18E-08	3.23E-06	Down	19.69522715	15.52387421	20.03647813	17.72333613	4.6736511	4.901187932	6.240794231	1.733622666	RpI135	DNA-directed RNA polymerase I subunit RPA2	GO:0003677,GO:0003899,GO:0005736,GO:0006360,GO:0032549,GO:0045793,GO:0046872	DNA binding|DNA-directed 5'-3' RNA polymerase activity|RNA polymerase I complex|transcription by RNA polymerase I|ribonucleoside binding|positive regulation of cell size|metal ion binding	ko00230,ko00240,ko03020	Purine metabolism|Pyrimidine metabolism|RNA polymerase	LOC6033639	EDS35735.1	DNA-directed RNA polymerase I 135 kDa polypeptide [Culex quinquefasciatus]	PF00562.28,PF04563.15,PF04565.16,PF04560.20,PF04561.14,PF06883.12	RNA polymerase Rpb2, domain 6|RNA polymerase beta subunit|RNA polymerase Rpb2, domain 3|RNA polymerase Rpb2, domain 7|RNA polymerase Rpb2, domain 2|RNA polymerase I, Rpa2 specific domain
LOC6033649	12.95806945	18.09901428	7.817124613	0.431908859	-1.211201185	0.045443531	0.167387836	Down	0.623677978	0.410448928	0.33657739	0.357171479	0.271714989	0.078945369	0.119284923	0.096275782	Gabbr2	Gamma-aminobutyric acid type B receptor subunit 2	GO:0004965,GO:0005887,GO:0007214,GO:0016021,GO:0030054,GO:0030425,GO:0038039,GO:0043204,GO:0098978,GO:0098982,GO:0099055,GO:0099056	G protein-coupled GABA receptor activity|integral component of plasma membrane|gamma-aminobutyric acid signaling pathway|integral component of membrane|cell junction|dendrite|G protein-coupled receptor heterodimeric complex|perikaryon|glutamatergic synapse|GABA-ergic synapse|integral component of postsynaptic membrane|integral component of presynaptic membrane	ko04024,ko04915,ko04727,ko04080,ko04742	cAMP signaling pathway|Estrogen signaling pathway|GABAergic synapse|Neuroactive ligand-receptor interaction|Taste transduction	LOC6033649	EDS35744.1	gamma-aminobutyric acid type B receptor [Culex quinquefasciatus]	PF01094.28,PF00003.22,PF13458.6	Receptor family ligand binding region|7 transmembrane sweet-taste receptor of 3 GCPR|Periplasmic binding protein
LOC6033670	356.357523	179.2593361	533.4557098	2.975888014	1.573320237	1.76E-07	8.03E-06	Up	4.561660369	2.837405042	4.321081532	5.142414868	8.813781688	8.108194671	12.78143046	8.01034342	SLC7A5	Large neutral amino acids transporter small subunit 1	GO:0005829,GO:0005886,GO:0007399,GO:0015171,GO:0015804,GO:0016021,GO:0016324,GO:0030154,GO:0042605	cytosol|plasma membrane|nervous system development|amino acid transmembrane transporter activity|neutral amino acid transport|integral component of membrane|apical plasma membrane|cell differentiation|peptide antigen binding			LOC6033670	XP_021692931.1	large neutral amino acids transporter small subunit 1 [Aedes aegypti]	PF13520.6,PF00324.21	Amino acid permease|Amino acid permease
LOC6033705	3171.819572	4273.76807	2069.871075	0.484319935	-1.045967707	0.000168117	0.002401217	Down	141.7556204	122.0206193	146.0805654	123.6402329	52.80947668	51.47670117	44.81589325	44.43806366	HSP90B1	Endoplasmin	GO:0005524,GO:0005788,GO:0006457,GO:0030433,GO:0042470,GO:0051082	ATP binding|endoplasmic reticulum lumen|protein folding|ubiquitin-dependent ERAD pathway|melanosome|unfolded protein binding	ko04915,ko04621,ko04141,ko04626,ko04151,ko04918	Estrogen signaling pathway|NOD-like receptor signaling pathway|Protein processing in endoplasmic reticulum|Plant-pathogen interaction|PI3K-Akt signaling pathway|Thyroid hormone synthesis	LOC6033705	EDS35981.1	endoplasmin [Culex quinquefasciatus]	PF00183.18,PF02518.26,PF13589.6	Hsp90 protein|Histidine kinase-, DNA gyrase B-, and HSP90-like ATPase|Histidine kinase-, DNA gyrase B-, and HSP90-like ATPase
LOC6033709	27.28764198	45.17155964	9.403724321	0.208177986	-2.264110576	1.44E-06	4.65E-05	Down	3.198494464	4.558625401	4.296112455	3.427802839	0.304896819	0.647786412	0.50752215	0.877767957	140up	RPII140-upstream gene protein	GO:0007275,GO:0016021	multicellular organism development|integral component of membrane			LOC6033709	XP_001844131.1	RPII140-upstream gene protein [Culex quinquefasciatus]	PF02466.19	Tim17/Tim22/Tim23/Pmp24 family
LOC6033720	403.5654417	538.5205671	268.6103162	0.49879305	-1.003486731	0.009007595	0.052017294	Down	7.148626098	2.925644286	4.648608424	4.932149629	1.968144357	1.970867552	2.906230504	0.712831186							LOC6033720	EDS35993.1	conserved hypothetical protein [Culex quinquefasciatus]	PF15914.5	FAM193 family C-terminal
LOC6033723	92.60246208	128.8318336	56.37309054	0.437571126	-1.192410552	0.025590444	0.111621946	Down	1.683185573	0.506183429	1.101282283	1.451067685	0.431297691	0.226256493	0.774903467	0.165555152	ANKRD50	Ankyrin repeat domain-containing protein 50	GO:0005768,GO:0015031,GO:1990126	endosome|protein transport|retrograde transport, endosome to plasma membrane			LOC6033723	XP_001844143.1	ankyrin repeat domain-containing protein 50 [Culex quinquefasciatus]	PF12796.7,PF13637.6,PF00023.30,PF13857.6,PF13606.6	Ankyrin repeats (3 copies)|Ankyrin repeats (many copies)|Ankyrin repeat|Ankyrin repeats (many copies)|Ankyrin repeat
LOC6033749	487.3098577	130.1710079	844.4487075	6.487225696	2.697601632	0.001939222	0.016452981	Up	3.592774285	4.683149947	4.400330817	3.342431146	10.32909884	28.46050281	10.11077146	26.62121159	snk	Serine protease snake	GO:0004252,GO:0005576,GO:0006508,GO:0007311,GO:0008063,GO:0008233,GO:0008236,GO:0009950,GO:0016485	serine-type endopeptidase activity|extracellular region|proteolysis|maternal specification of dorsal/ventral axis, oocyte, germ-line encoded|Toll signaling pathway|peptidase activity|serine-type peptidase activity|dorsal/ventral axis specification|protein processing			LOC6033749	XP_001658530.3	uncharacterized protein LOC5569439 [Aedes aegypti]	PF00089.26,PF13365.6	Trypsin|Trypsin-like peptidase domain
LOC6033753	237.441217	377.9226244	96.95980954	0.25655995	-1.962632118	8.09E-10	7.39E-08	Down	6.266871404	5.10131516	5.1964511	4.500317224	0.993379186	1.134886776	1.318173388	0.677888233	l(2)k09022	HEAT repeat-containing protein 1 homolog	GO:0000462,GO:0030515,GO:0030686,GO:0032040,GO:0034455,GO:0045943	maturation of SSU-rRNA from tricistronic rRNA transcript (SSU-rRNA, 5.8S rRNA, LSU-rRNA)|snoRNA binding|90S preribosome|small-subunit processome|t-UTP complex|positive regulation of transcription by RNA polymerase I	ko03008	Ribosome biogenesis in eukaryotes	LOC6033753	EDS36177.1	bap28 [Culex quinquefasciatus]	PF08146.12,PF12397.8	BP28CT (NUC211) domain|U3 small nucleolar RNA-associated protein 10
LOC6033765	105.9348298	8.621531272	203.2481284	23.57448137	4.559154127	4.03E-22	3.77E-19	Up	0.429341903	0.645838507	0.463401891	1.005696407	10.3267747	13.72630819	8.696488132	12.11914141		Phospholipase A2	GO:0004623,GO:0005576,GO:0006644,GO:0016042,GO:0046872,GO:0050482,GO:0102567,GO:0102568	phospholipase A2 activity|extracellular region|phospholipid metabolic process|lipid catabolic process|metal ion binding|arachidonic acid secretion|phospholipase A2 activity (consuming 1,2-dipalmitoylphosphatidylcholine)|phospholipase A2 activity consuming 1,2-dioleoylphosphatidylethanolamine)			LOC6033765	EDS36383.1	conserved hypothetical protein [Culex quinquefasciatus]	PF05826.12	Phospholipase A2
LOC6033780	6.886699027	2.701082745	11.07231531	4.099213669	2.035347192	0.011337819	0.061674055	Up	0.188518145	0.120306173	0.339122365	0.181830151	0.336947098	1.145409138	0.512797338	0.543221033							LOC6033780	XP_021708746.1	uncharacterized protein LOC5572259 [Aedes aegypti]	--	--
LOC6033781	654.821681	420.3269242	889.3164378	2.115773191	1.08118498	0.000530105	0.005932373	Up	34.62178057	28.38233778	37.43379386	23.80238309	41.03008939	61.40016334	39.52191875	52.19064964	SDR-1	Farnesol dehydrogenase	GO:0006718,GO:0047886	juvenile hormone biosynthetic process|farnesol dehydrogenase activity			LOC6033781	XP_001844186.1	oxidoreductase [Culex quinquefasciatus]	PF00106.25,PF13561.6,PF13460.6,PF01370.21,PF08659.10	short chain dehydrogenase|Enoyl-(Acyl carrier protein) reductase|NAD(P)H-binding|NAD dependent epimerase/dehydratase family|KR domain
LOC6033790	233.8946799	313.2388426	154.5505172	0.493395123	-1.01918464	0.001215452	0.011353098	Down	22.72185715	26.80483039	17.86503119	22.43075328	9.797732648	9.732318222	9.077373005	5.494813389	Srm	Spermidine synthase	GO:0004766,GO:0006596,GO:0008295,GO:0042802,GO:0042803,GO:1990830	spermidine synthase activity|polyamine biosynthetic process|spermidine biosynthetic process|identical protein binding|protein homodimerization activity|cellular response to leukemia inhibitory factor	ko00330,ko00410,ko00480,ko00270	Arginine and proline metabolism|beta-Alanine metabolism|Glutathione metabolism|Cysteine and methionine metabolism	LOC6033790	XP_001844192.1	spermidine synthase [Culex quinquefasciatus]	PF01564.17,PF17284.2	Spermine/spermidine synthase domain|Spermidine synthase tetramerisation domain
LOC6033803	903.0785737	581.504903	1224.652244	2.106005019	1.074508875	0.000125066	0.001889693	Up	11.08541593	15.43663337	14.13267326	13.50488365	18.70198322	29.80446306	22.47758331	16.24178829	slc5a8	Sodium-coupled monocarboxylate transporter 1	GO:0006814,GO:0015293,GO:0016021	sodium ion transport|symporter activity|integral component of membrane			LOC6033803	ETN61805.1	hypothetical protein AND_006525 [Anopheles darlingi]	PF00474.17	Sodium:solute symporter family
LOC6033805	484.2727144	246.9985713	721.5468576	2.921259236	1.54659039	0.000171034	0.002435154	Up	9.07604121	10.76724545	12.72649203	13.76705859	14.68301085	33.66027492	25.59816027	26.91928687	Slc5a12	Sodium-coupled monocarboxylate transporter 2	GO:0006814,GO:0015129,GO:0015293,GO:0016021,GO:0016324	sodium ion transport|lactate transmembrane transporter activity|symporter activity|integral component of membrane|apical plasma membrane			LOC6033805	XP_001844203.1	sodium/iodide cotransporter [Culex quinquefasciatus]	PF00474.17	Sodium:solute symporter family
LOC6033809	610.4727165	324.4300674	896.5153657	2.763354744	1.466420779	0.000209507	0.002872454	Up	17.53184783	20.6683838	19.45230327	12.39197048	51.81117141	38.80471884	20.97779993	33.88105236	Cyp28d1	Probable cytochrome P450 28d1	GO:0004497,GO:0005506,GO:0005789,GO:0016705,GO:0020037,GO:0031090	monooxygenase activity|iron ion binding|endoplasmic reticulum membrane|oxidoreductase activity, acting on paired donors, with incorporation or reduction of molecular oxygen|heme binding|organelle membrane			LOC6033809	XP_001844207.1	cytochrome p450 family protein 44A1 [Culex quinquefasciatus]	PF00067.22	Cytochrome P450
LOC6033810	73.57730678	38.54389918	108.6107144	2.817844502	1.494592001	4.83E-05	0.000882683	Up	0.954460925	1.041571334	1.112593282	0.460299919	2.251856165	1.797741868	1.421460778	2.003796936	boss	Protein bride of sevenless	GO:0004930,GO:0005118,GO:0005886,GO:0007601,GO:0016021	G protein-coupled receptor activity|sevenless binding|plasma membrane|visual perception|integral component of membrane	ko04013	MAPK signaling pathway - fly	LOC6033810	XP_001844208.1	bride of sevenless [Culex quinquefasciatus]	PF00003.22	7 transmembrane sweet-taste receptor of 3 GCPR
LOC6033910	20.71198786	3.596672598	37.82730313	10.51730512	3.394693181	0.000248763	0.003291701	Up	0.054058333	0.155242245	0.466774539	0.260702618	1.043506035	3.558215434	1.157992679	1.668972917	Lip1	Lipase 1	GO:0005576,GO:0007586,GO:0016042,GO:0016298,GO:0044255	extracellular region|digestion|lipid catabolic process|lipase activity|cellular lipid metabolic process			LOC6033910	XP_001844299.1	lipase 1 [Culex quinquefasciatus]	PF00561.20,PF04083.16,PF12146.8	alpha/beta hydrolase fold|Partial alpha/beta-hydrolase lipase region|Serine aminopeptidase, S33
LOC6033911	195.4701897	116.3679405	274.5724388	2.359519621	1.238493168	0.000155702	0.002258005	Up	4.06862983	6.566648102	10.21255122	5.703907591	8.066899837	15.61793327	12.93327146	10.75014158	Lip1	Lipase 1	GO:0005576,GO:0007586,GO:0016042,GO:0016298,GO:0044255	extracellular region|digestion|lipid catabolic process|lipase activity|cellular lipid metabolic process			LOC6033911	XP_001844300.1	lipase 1 [Culex quinquefasciatus]	PF00561.20,PF04083.16,PF12146.8,PF12697.7	alpha/beta hydrolase fold|Partial alpha/beta-hydrolase lipase region|Serine aminopeptidase, S33|Alpha/beta hydrolase family
LOC6033918	5.643606354	1.649330083	9.637882625	5.843513512	2.546836075	0.004543674	0.031470147	Up	0.03778034	0.108495852	0.040777481	0.10932006	0.445675094	0.45909583	0.269766351	0.186626148	Lip1	Lipase 1	GO:0005576,GO:0007586,GO:0016042,GO:0016298,GO:0044255	extracellular region|digestion|lipid catabolic process|lipase activity|cellular lipid metabolic process			LOC6033918	XP_001844307.1	lysosomal acid lipase [Culex quinquefasciatus]	PF04083.16,PF00561.20,PF12146.8	Partial alpha/beta-hydrolase lipase region|alpha/beta hydrolase fold|Serine aminopeptidase, S33
LOC6033930	144.6652672	47.7528749	241.5776594	5.058913415	2.338827547	3.05E-12	5.56E-10	Up	6.249195246	4.358351405	3.565186901	6.630244121	22.97720019	18.17097983	21.21806846	16.75777191	NPC2	NPC intracellular cholesterol transporter 2	GO:0005615,GO:0005764,GO:0005783,GO:0008203,GO:0015485,GO:0030301,GO:0032367,GO:0033344	extracellular space|lysosome|endoplasmic reticulum|cholesterol metabolic process|cholesterol binding|cholesterol transport|intracellular cholesterol transport|cholesterol efflux			LOC6033930	XP_001844319.1	conserved hypothetical protein [Culex quinquefasciatus]	PF02221.15	ML domain
LOC6033942	12.0209688	18.25648291	5.785454692	0.316898645	-1.657906606	0.009698767	0.054814206	Down	1.573964817	2.224146721	1.051655754	1.735000912	0.723399239	0.227694854	0.382269459	0.277679369	trk	Protein trunk	GO:0005122,GO:0005615,GO:0007362,GO:0008293,GO:0048018	torso binding|extracellular space|terminal region determination|torso signaling pathway|receptor ligand activity	ko04013	MAPK signaling pathway - fly	LOC6033942	EDS36671.1	trunk [Culex quinquefasciatus]	--	--
LOC6033948	345.3116235	503.742222	186.8810251	0.370985431	-1.430565565	1.65E-06	5.25E-05	Down	30.65797068	36.59301011	23.80370489	41.44047771	7.182901878	9.539757783	9.387405666	10.42349449	snk	Serine protease snake	GO:0004252,GO:0005576,GO:0006508,GO:0007311,GO:0008063,GO:0008233,GO:0008236,GO:0009950,GO:0016485	serine-type endopeptidase activity|extracellular region|proteolysis|maternal specification of dorsal/ventral axis, oocyte, germ-line encoded|Toll signaling pathway|peptidase activity|serine-type peptidase activity|dorsal/ventral axis specification|protein processing			LOC6033948	XP_001844337.1	vitamin K-dependent protein C [Culex quinquefasciatus]	PF00089.26,PF13365.6	Trypsin|Trypsin-like peptidase domain
LOC6033949	5.280649626	9.501891894	1.059407357	0.11149436	-3.16495736	0.015163005	0.076096324	Down	1.294009568	0.396381594	0.111733139	0.649013262	0.055508219	0.104829547	0.052798472	0							LOC6033949	XP_001844338.1	conserved hypothetical protein [Culex quinquefasciatus]	PF00870.18	P53 DNA-binding domain
LOC6033951	94.91722337	43.65249854	146.1819482	3.348764746	1.743629029	4.52E-06	0.000120523	Up	2.710307523	1.050914711	2.14770188	1.489075552	5.003687752	4.446903285	3.359592352	5.168897776	tp53	Cellular tumor antigen p53	GO:0003700,GO:0005634,GO:0005737,GO:0006915,GO:0006974,GO:0007049,GO:0044212,GO:0045944,GO:0046872,GO:0051262,GO:1990841	DNA-binding transcription factor activity|nucleus|cytoplasm|apoptotic process|cellular response to DNA damage stimulus|cell cycle|transcription regulatory region DNA binding|positive regulation of transcription by RNA polymerase II|metal ion binding|protein tetramerization|promoter-specific chromatin binding			LOC6033951	XP_001844340.1	conserved hypothetical protein [Culex quinquefasciatus]	PF00870.18	P53 DNA-binding domain
LOC6033958	335.6067677	515.4828569	155.7306785	0.302106416	-1.726871271	0.001172094	0.011021289	Down	17.42210548	25.27195514	8.961620116	18.07993893	4.527527131	5.842787426	4.076826278	2.015972561	TP53	Cellular tumor antigen p53	GO:0000733,GO:0000980,GO:0000981,GO:0003677,GO:0005507,GO:0005524,GO:0005634,GO:0005730,GO:0005737,GO:0005739,GO:0005759,GO:0005783,GO:0006289,GO:0006974,GO:0007049,GO:0007275,GO:0007569,GO:0016605,GO:0030308,GO:0043153,GO:0045892,GO:0045944,GO:0048512,GO:0051262,GO:0090200,GO:0097252,GO:1990841	DNA strand renaturation|RNA polymerase II distal enhancer sequence-specific DNA binding|DNA-binding transcription factor activity, RNA polymerase II-specific|DNA binding|copper ion binding|ATP binding|nucleus|nucleolus|cytoplasm|mitochondrion|mitochondrial matrix|endoplasmic reticulum|nucleotide-excision repair|cellular response to DNA damage stimulus|cell cycle|multicellular organism development…			LOC6033958	EDS36687.1	conserved hypothetical protein [Culex quinquefasciatus]	PF00870.18	P53 DNA-binding domain
LOC6033959	353.5473064	505.0614315	202.0331812	0.400017045	-1.32186662	0.000714019	0.007445589	Down	12.38145533	5.046806266	6.668261357	7.293967251	2.604316236	2.102406914	3.414146125	1.398510526	ino80d	INO80 complex subunit D	GO:0005634,GO:0006281,GO:0006310	nucleus|DNA repair|DNA recombination			LOC6033959	XP_001844348.1	conserved hypothetical protein [Culex quinquefasciatus]	PF13891.6	Potential DNA-binding domain
LOC6033982	2203.072914	1069.912549	3336.233278	3.11822988	1.640727289	0.000497602	0.005653872	Up	172.4801854	274.5419171	211.2718678	196.6523587	483.6280848	468.6226672	372.5575908	641.4716448							LOC6033982	EDS36871.1	conserved hypothetical protein [Culex quinquefasciatus]	--	--
LOC6033992	4052.481901	1661.822434	6443.141367	3.877153921	1.95499801	8.18E-07	2.97E-05	Up	124.5060631	140.027947	143.9717163	128.979713	362.3124272	394.5416026	313.2834345	465.9751972							LOC6033992	XP_001844380.1	conserved hypothetical protein [Culex quinquefasciatus]	PF15430.6	Single domain von Willebrand factor type C
LOC6034003	14693.9052	5510.41982	23877.39057	4.333134562	2.115411039	3.06E-13	6.72E-11	Up	277.387318	305.4542931	373.4521392	282.5817714	934.5573131	1293.034324	862.6701374	939.2108916	l(1)G0156	Probable isocitrate dehydrogenase [NAD] subunit alpha, mitochondrial	GO:0000287,GO:0004449,GO:0005739,GO:0006099,GO:0051287	magnesium ion binding|isocitrate dehydrogenase (NAD+) activity|mitochondrion|tricarboxylic acid cycle|NAD binding	ko00020,ko01230,ko01210,ko01200	Citrate cycle (TCA cycle)|Biosynthesis of amino acids|2-Oxocarboxylic acid metabolism|Carbon metabolism	LOC6034003	EAT48553.1	AAEL000454-PA [Aedes aegypti]	PF00180.20	Isocitrate/isopropylmalate dehydrogenase
LOC6034005	761.3685511	175.7189208	1347.018181	7.665754917	2.938427874	4.76E-13	1.00E-10	Up	15.17298877	19.92347432	15.09054627	17.16321045	92.43305773	102.3248497	77.38646565	111.1512401							LOC6034005	XP_001844392.1	conserved hypothetical protein [Culex quinquefasciatus]	PF00379.23	Insect cuticle protein
LOC6034014	516.536014	766.254849	266.817179	0.348209449	-1.521972741	0.001947185	0.016480777	Down	12.46559212	4.301644067	8.511183924	10.94208436	2.928466691	1.82410444	4.407943603	0.662628752							LOC6034014	EDS36897.1	conserved hypothetical protein [Culex quinquefasciatus]	--	--
LOC6034040	4.861728629	8.157672753	1.565784506	0.191940098	-2.381271962	0.029645293	0.123855164	Down	0.190696147	0.684540582	0.514560508	0.45982721	0.051125991	0.048276765	0.194520685	0	EPC1	Enhancer of polycomb homolog 1	GO:0000122,GO:0005634,GO:0005654,GO:0006351,GO:0006357,GO:0031965,GO:0032777,GO:0035267,GO:0035886,GO:0040008,GO:0043967,GO:0043968,GO:0045814,GO:0045892,GO:0045893,GO:0045944,GO:0070317	negative regulation of transcription by RNA polymerase II|nucleus|nucleoplasm|transcription, DNA-templated|regulation of transcription by RNA polymerase II|nuclear membrane|Piccolo NuA4 histone acetyltransferase complex|NuA4 histone acetyltransferase complex|vascular smooth muscle cell differentiation|regulation of growth|histone H4 acetylation|histone H2A acetylation|negative regulation of gene …			LOC6034040	EDS36917.1	enhancer of polycomb [Culex quinquefasciatus]	--	--
LOC6034042	439.0550923	603.6368959	274.4732887	0.454699324	-1.137015235	0.000367496	0.004452688	Down	10.10552517	6.276953192	7.799174261	7.697749196	2.798945716	2.981523105	4.532526841	0.972274265	CG14215	Protein ELYS homolog	GO:0031490	chromatin DNA binding			LOC6034042	EDS36919.1	conserved hypothetical protein [Culex quinquefasciatus]	PF13934.6,PF16687.5	Nuclear pore complex assembly|beta-propeller of ELYS nucleoporin
LOC6034046	163.9170491	228.2842633	99.54983492	0.436078394	-1.197340583	0.00036196	0.004400776	Down	10.20525485	11.69915883	10.88160063	12.66122122	3.530384221	5.333820283	4.659282294	1.880271361	Dolk	Dolichol kinase	GO:0004168,GO:0030176,GO:0043048	dolichol kinase activity|integral component of endoplasmic reticulum membrane|dolichyl monophosphate biosynthetic process	ko00510	N-Glycan biosynthesis	LOC6034046	XP_001844425.1	transmembrane protein 15 [Culex quinquefasciatus]	--	--
LOC6034047	753.9781897	1060.664262	447.2921173	0.421709426	-1.245678825	2.57E-05	0.000526797	Down	47.74645639	51.5941941	40.14085308	40.11900443	18.7796712	14.51210919	15.18881583	9.625913217	Nnp-1	Ribosomal RNA processing protein 1 homolog	GO:0005634,GO:0006364,GO:0030687,GO:0030688	nucleus|rRNA processing|preribosome, large subunit precursor|preribosome, small subunit precursor			LOC6034047	XP_001844426.1	nnp-1 protein [Culex quinquefasciatus]	PF05997.12	Nucleolar protein,Nop52
LOC6034051	427.7921349	599.6551182	255.9291516	0.426793908	-1.22838851	6.39E-05	0.001101011	Down	15.16455662	12.67467389	14.82038794	12.42530655	4.915183707	4.794061763	5.714180951	2.632077938	kz	Probable ATP-dependent RNA helicase kurz	GO:0000462,GO:0003723,GO:0004386,GO:0005524,GO:0005730,GO:0034459	maturation of SSU-rRNA from tricistronic rRNA transcript (SSU-rRNA, 5.8S rRNA, LSU-rRNA)|RNA binding|helicase activity|ATP binding|nucleolus|ATP-dependent 3'-5' RNA helicase activity			LOC6034051	XP_001844430.1	ATP-dependent RNA helicase DHX8 [Culex quinquefasciatus]	PF07717.16,PF04408.23,PF00271.31,PF00270.29	Oligonucleotide/oligosaccharide-binding (OB)-fold|Helicase associated domain (HA2)|Helicase conserved C-terminal domain|DEAD/DEAH box helicase
LOC6034066	247.3843196	112.7493824	382.0192567	3.388215957	1.760525832	1.43E-05	0.000314282	Up	6.810056961	6.478446325	4.154519341	5.711703364	12.29288933	18.1184679	10.91614413	16.55887257	Hsd3b7	3 beta-hydroxysteroid dehydrogenase type 7	GO:0001558,GO:0003854,GO:0005789,GO:0005811,GO:0006694,GO:0006707,GO:0016021,GO:0016491,GO:0016616,GO:0035754,GO:0043231,GO:0047016	regulation of cell growth|3-beta-hydroxy-delta5-steroid dehydrogenase activity|endoplasmic reticulum membrane|lipid droplet|steroid biosynthetic process|cholesterol catabolic process|integral component of membrane|oxidoreductase activity|oxidoreductase activity, acting on the CH-OH group of donors, NAD or NADP as acceptor|B cell chemotaxis|intracellular membrane-bounded organelle|cholest-5-ene-3-…	ko04925,ko00140,ko04913	Aldosterone synthesis and secretion|Steroid hormone biosynthesis|Ovarian steroidogenesis	LOC6034066	XP_001844442.1	hydroxysteroid dehydrogenase [Culex quinquefasciatus]	PF01073.19,PF01370.21,PF07993.12,PF02719.15,PF16363.5,PF04321.17,PF13460.6	3-beta hydroxysteroid dehydrogenase/isomerase family|NAD dependent epimerase/dehydratase family|Male sterility protein|Polysaccharide biosynthesis protein|GDP-mannose 4,6 dehydratase|RmlD substrate binding domain|NAD(P)H-binding
LOC6034067	841.2941469	446.7806464	1235.807647	2.766027708	1.467815608	6.12E-07	2.31E-05	Up	18.1217902	14.77834164	17.59273654	21.53705953	39.00999768	38.24501699	37.84910949	34.24410839	rogdi	Protein rogdi	GO:0005635,GO:0048149	nuclear envelope|behavioral response to ethanol			LOC6034067	EDS37105.1	conserved hypothetical protein [Culex quinquefasciatus]	PF10259.9	Rogdi leucine zipper containing protein
LOC6034070	44.06314694	27.65408688	60.47220701	2.186736712	1.128779527	0.004840576	0.033006489	Up	0.680651997	0.923036367	1.25502467	0.930048376	1.916082673	1.608266974	1.243959407	1.470990288	CG5009	Probable peroxisomal acyl-coenzyme A oxidase 1	GO:0003997,GO:0005504,GO:0005777,GO:0006091,GO:0006629,GO:0006635,GO:0006693,GO:0019395,GO:0033540,GO:0050660,GO:0055088,GO:0071949	acyl-CoA oxidase activity|fatty acid binding|peroxisome|generation of precursor metabolites and energy|lipid metabolic process|fatty acid beta-oxidation|prostaglandin metabolic process|fatty acid oxidation|fatty acid beta-oxidation using acyl-CoA oxidase|flavin adenine dinucleotide binding|lipid homeostasis|FAD binding	ko04024,ko00592,ko00071,ko04146,ko01040,ko03320,ko01212	cAMP signaling pathway|alpha-Linolenic acid metabolism|Fatty acid degradation|Peroxisome|Biosynthesis of unsaturated fatty acids|PPAR signaling pathway|Fatty acid metabolism	LOC6034070	EDS37107.1	acyl-CoA oxidase [Culex quinquefasciatus]	PF01756.19,PF14749.6,PF02770.19	Acyl-CoA oxidase|Acyl-coenzyme A oxidase N-terminal|Acyl-CoA dehydrogenase, middle domain
LOC6034089	43.74243943	61.20303221	26.28184666	0.429420663	-1.219536482	0.040001798	0.153117087	Down	5.19179397	10.26033979	4.428701045	4.603767218	3.232868753	1.695945887	2.050033101	1.24094816	lsm11	U7 snRNA-associated Sm-like protein LSm11	GO:0005634,GO:0006397,GO:0071209	nucleus|mRNA processing|U7 snRNA binding			LOC6034089	EDS37120.1	LSM11 protein [Culex quinquefasciatus]	PF01423.22	LSM domain
LOC6034092	791.0420336	1074.264905	507.8191624	0.472713164	-1.080963053	0.000260136	0.003403217	Down	78.89183796	88.19308156	72.82684675	75.9172844	33.99798975	27.24475359	34.01097945	19.35036949	Rbp1	RNA-binding protein 1	GO:0000381,GO:0001178,GO:0003723,GO:0003729,GO:0005634,GO:0008380,GO:0010468,GO:0031440,GO:0035327,GO:0045292	regulation of alternative mRNA splicing, via spliceosome|regulation of transcriptional start site selection at RNA polymerase II promoter|RNA binding|mRNA binding|nucleus|RNA splicing|regulation of gene expression|regulation of mRNA 3'-end processing|transcriptionally active chromatin|mRNA cis splicing, via spliceosome			LOC6034092	XP_001844460.1	conserved hypothetical protein [Culex quinquefasciatus]	PF00076.22	RNA recognition motif. (a.k.a. RRM, RBD, or RNP domain)
LOC6034098	111.4769471	68.56127849	154.3926158	2.25189231	1.171137836	0.003005015	0.022938679	Up	7.045366323	6.313706822	6.876210697	4.771252509	11.09212167	10.54986157	7.033758037	12.58813139							LOC6034098	EDS37128.1	conserved hypothetical protein [Culex quinquefasciatus]	--	--
LOC6034106	580.9893094	339.2533447	822.725274	2.425105859	1.278047724	0.020135342	0.093353008	Up	39.96971666	59.32029274	42.43524673	36.13567638	68.3251642	69.92146167	64.43426374	112.5737405	baf	Barrier-to-autointegration factor	GO:0003677,GO:0005635,GO:0005654,GO:0005694,GO:0005737,GO:0030261,GO:0030717	DNA binding|nuclear envelope|nucleoplasm|chromosome|cytoplasm|chromosome condensation|oocyte karyosome formation			LOC6034106	EDS37261.1	barrier-to-autointegration factor B [Culex quinquefasciatus]	--	--
LOC6034110	781.3872936	1070.940089	491.8344987	0.459254914	-1.122632936	0.000209197	0.002872454	Down	50.55858031	44.06024576	39.52856672	44.65980408	20.5393235	16.50980593	18.48629664	7.968867506	Hdgf	Hepatoma-derived growth factor	GO:0000122,GO:0000166,GO:0000978,GO:0001078,GO:0001222,GO:0003714,GO:0005615,GO:0005634,GO:0005654,GO:0005737,GO:0008083,GO:0008201,GO:0009987,GO:0017053,GO:0034504,GO:0045944	negative regulation of transcription by RNA polymerase II|nucleotide binding|RNA polymerase II proximal promoter sequence-specific DNA binding|proximal promoter DNA-binding transcription repressor activity, RNA polymerase II-specific|transcription corepressor binding|transcription corepressor activity|extracellular space|nucleus|nucleoplasm|cytoplasm|growth factor activity|heparin binding|cellula…			LOC6034110	EDS37269.1	hepatoma-derived GF [Culex quinquefasciatus]	PF11467.8,PF00855.17	Lens epithelium-derived growth factor (LEDGF)|PWWP domain
LOC6034121	42.88967248	22.03096779	63.74837716	2.893580426	1.532855744	0.000149122	0.00217604	Up	1.054713206	1.048457459	0.700544202	1.525943252	2.87120885	1.396677664	3.310357474	1.953764778	crq	Protein croquemort	GO:0002433,GO:0005044,GO:0005886,GO:0006909,GO:0006911,GO:0006915,GO:0006955,GO:0016021,GO:0042116,GO:0048102,GO:0050764,GO:0090382	immune response-regulating cell surface receptor signaling pathway involved in phagocytosis|scavenger receptor activity|plasma membrane|phagocytosis|phagocytosis, engulfment|apoptotic process|immune response|integral component of membrane|macrophage activation|autophagic cell death|regulation of phagocytosis|phagosome maturation			LOC6034121	XP_001844489.1	croquemort [Culex quinquefasciatus]	PF01130.21	CD36 family
LOC6034127	913.0944772	1485.241269	340.9476857	0.229557105	-2.12307501	0.000211088	0.002888503	Down	9.883505803	2.8789996	5.589566519	7.280747799	1.124944517	0.748164145	2.303581979	0.374430037	spen	Protein split ends	GO:0003723,GO:0005634,GO:0006351,GO:0006355,GO:0007173,GO:0007379,GO:0007400,GO:0007403,GO:0007411,GO:0007422,GO:0008586,GO:0035222,GO:0035321,GO:0048106,GO:0048749,GO:0050832,GO:0090263	RNA binding|nucleus|transcription, DNA-templated|regulation of transcription, DNA-templated|epidermal growth factor receptor signaling pathway|segment specification|neuroblast fate determination|glial cell fate determination|axon guidance|peripheral nervous system development|imaginal disc-derived wing vein morphogenesis|wing disc pattern formation|maintenance of imaginal disc-derived wing hair o…			LOC6034127	EDS37284.1	conserved hypothetical protein [Culex quinquefasciatus]	PF07744.13,PF00076.22	SPOC domain|RNA recognition motif. (a.k.a. RRM, RBD, or RNP domain)
LOC6034152	1927.281475	2703.349549	1151.213401	0.425847039	-1.231592777	4.01E-05	0.000766724	Down	46.83011381	32.23613942	45.06240446	42.73113715	14.93348622	15.47042819	17.82649041	6.585350313	CAP1	Adenylyl cyclase-associated protein 1	GO:0000902,GO:0003779,GO:0005886,GO:0007163,GO:0008154,GO:0008179,GO:0030864,GO:0045761	cell morphogenesis|actin binding|plasma membrane|establishment or maintenance of cell polarity|actin polymerization or depolymerization|adenylate cyclase binding|cortical actin cytoskeleton|regulation of adenylate cyclase activity			LOC6034152	EDS37301.1	adenylyl cyclase-associated protein [Culex quinquefasciatus]	PF01213.19,PF08603.11	Adenylate cyclase associated (CAP) N terminal|Adenylate cyclase associated (CAP) C terminal
LOC6034164	348.5987272	486.5495771	210.6478773	0.432942268	-1.207753438	0.000355835	0.004337547	Down	10.19634604	6.468398816	5.85785584	9.445893803	3.428779521	2.530299732	3.987674036	0.862686033	capu	Protein cappuccino	GO:0003779,GO:0005737,GO:0005829,GO:0005884,GO:0005938,GO:0007015,GO:0007304,GO:0007315,GO:0007316,GO:0008017,GO:0015031,GO:0030029,GO:0030659,GO:0045010,GO:0045451,GO:0048477	actin binding|cytoplasm|cytosol|actin filament|cell cortex|actin filament organization|chorion-containing eggshell formation|pole plasm assembly|pole plasm RNA localization|microtubule binding|protein transport|actin filament-based process|cytoplasmic vesicle membrane|actin nucleation|pole plasm oskar mRNA localization|oogenesis	ko04320	Dorso-ventral axis formation	LOC6034164	XP_019549916.1	PREDICTED: protein cappuccino isoform X1 [Aedes albopictus]	PF02181.23	Formin Homology 2 Domain
LOC6034169	1524.932532	2130.390678	919.474386	0.431598953	-1.21223673	4.81E-05	0.000882191	Down	66.49244704	42.25852312	71.59488005	57.52862333	24.11170239	18.69978392	25.40273359	10.59903459	DEK	Protein DEK					LOC6034169	XP_001844524.1	conserved hypothetical protein [Culex quinquefasciatus]	PF08766.11	DEK C terminal domain
LOC6034170	1018.049929	659.5361722	1376.563687	2.087169354	1.061547666	0.005248169	0.034922417	Up	42.19924868	66.7798963	55.5864649	52.44443653	68.50562669	102.8495139	66.13810749	99.07502718	Prosbeta7	Proteasome subunit beta type-4	GO:0000502,GO:0004175,GO:0004298,GO:0005634,GO:0005654,GO:0005737,GO:0005829,GO:0005839,GO:0007098,GO:0010498,GO:0010499,GO:0019774,GO:0043161	proteasome complex|endopeptidase activity|threonine-type endopeptidase activity|nucleus|nucleoplasm|cytoplasm|cytosol|proteasome core complex|centrosome cycle|proteasomal protein catabolic process|proteasomal ubiquitin-independent protein catabolic process|proteasome core complex, beta-subunit complex|proteasome-mediated ubiquitin-dependent protein catabolic process	ko03050	Proteasome	LOC6034170	EDS37646.1	proteasome subunit beta type 4 [Culex quinquefasciatus]	PF00227.26	Proteasome subunit
LOC6034172	75.19286969	11.30620057	139.0795388	12.30117385	3.620724087	5.85E-16	2.06E-13	Up	0.448798485	0.429612981	0.787153211	1.40684899	9.02427802	7.612414511	4.635219291	6.997282404	SCPEP1	Retinoid-inducible serine carboxypeptidase	GO:0004185,GO:0005829,GO:0042573,GO:0045776,GO:0051603,GO:0070062,GO:0097755	serine-type carboxypeptidase activity|cytosol|retinoic acid metabolic process|negative regulation of blood pressure|proteolysis involved in cellular protein catabolic process|extracellular exosome|positive regulation of blood vessel diameter			LOC6034172	EDS37649.1	retinoid-inducible serine carboxypeptidase [Culex quinquefasciatus]	PF00450.22	Serine carboxypeptidase
LOC6034206	6.934762581	11.43917359	2.430351568	0.212458667	-2.2347459	0.004300169	0.030169814	Down	0.887120132	1.312395356	1.392721426	0.85564807	0	0.081666884	0.164529439	0.398378943	Semp1	Seminal metalloprotease 1	GO:0004175,GO:0004222,GO:0005615,GO:0006508,GO:0008270,GO:0016477,GO:0016485,GO:0019233,GO:0032504	endopeptidase activity|metalloendopeptidase activity|extracellular space|proteolysis|zinc ion binding|cell migration|protein processing|sensory perception of pain|multicellular organism reproduction			LOC6034206	XP_001844559.1	high choriolytic enzyme 1 [Culex quinquefasciatus]	PF01400.24	Astacin (Peptidase family M12A)
LOC6034208	62.7598205	91.88690034	33.63274066	0.366023237	-1.449992855	7.02E-05	0.001194662	Down	8.36271895	10.33401707	6.974743911	8.066037592	1.222942078	3.002449134	2.559131648	2.441039447	SPAN	Protein SpAN	GO:0004222,GO:0007275,GO:0008270	metalloendopeptidase activity|multicellular organism development|zinc ion binding			LOC6034208	XP_001844561.1	conserved hypothetical protein [Culex quinquefasciatus]	PF01400.24	Astacin (Peptidase family M12A)
LOC6034211	13.96912016	21.31491437	6.623325947	0.31073669	-1.686235497	0.03570706	0.14113268	Down	3.025379311	0.472824262	2.199136653	0.893280291	0.264852183	0.562707233	0.06298072	0.533738371	nas-4	Zinc metalloproteinase nas-4	GO:0004222,GO:0005576,GO:0008270	metalloendopeptidase activity|extracellular region|zinc ion binding			LOC6034211	XP_001844564.1	flavastacin [Culex quinquefasciatus]	PF01400.24	Astacin (Peptidase family M12A)
LOC6034212	265.1277266	359.0567251	171.1987281	0.476801341	-1.068539801	0.000572539	0.0062872	Down	9.557451897	7.407112728	8.083005179	8.479436673	3.204246999	2.986885202	3.907468111	2.081473474	lin	Protein lines	GO:0005634,GO:0005737,GO:0007367,GO:0007440,GO:0007442,GO:0008544,GO:0009880,GO:0009946,GO:0016055,GO:0035220,GO:0035277,GO:0045944,GO:0048617,GO:0048619	nucleus|cytoplasm|segment polarity determination|foregut morphogenesis|hindgut morphogenesis|epidermis development|embryonic pattern specification|proximal/distal axis specification|Wnt signaling pathway|wing disc development|spiracle morphogenesis, open tracheal system|positive regulation of transcription by RNA polymerase II|embryonic foregut morphogenesis|embryonic hindgut morphogenesis			LOC6034212	XP_001844565.1	conserved hypothetical protein [Culex quinquefasciatus]	PF14694.6,PF14695.6	Lines N-terminus|Lines C-terminus
LOC6034213	54.60388688	80.19462477	29.01314899	0.36178421	-1.466798651	0.000144706	0.002120395	Down	4.183938145	4.263472982	4.273065041	4.77317912	1.109660062	1.685622292	1.055489736	0.944491082	WASHC1	WASH complex subunit 1	GO:0003779,GO:0005769,GO:0005829,GO:0015031,GO:0016197,GO:0031901,GO:0034314,GO:0042147,GO:0043014,GO:0055037,GO:0055038,GO:0071203	actin binding|early endosome|cytosol|protein transport|endosomal transport|early endosome membrane|Arp2/3 complex-mediated actin nucleation|retrograde transport, endosome to Golgi|alpha-tubulin binding|recycling endosome|recycling endosome membrane|WASH complex	ko04212,ko04144	Longevity regulating pathway - worm|Endocytosis	LOC6034213	XP_001844566.1	conserved hypothetical protein [Culex quinquefasciatus]	PF11945.8	WAHD domain of WASH complex
LOC6034224	404.6560983	263.5240037	545.7881928	2.07111377	1.050406805	0.000551543	0.006109098	Up	8.98501805	10.75958375	11.48524439	13.66210337	17.45744014	14.09392981	20.45101708	17.75356481	SOAT1	Sterol O-acyltransferase 1	GO:0005789,GO:0008203,GO:0016021,GO:0034435,GO:0034736,GO:0042632	endoplasmic reticulum membrane|cholesterol metabolic process|integral component of membrane|cholesterol esterification|cholesterol O-acyltransferase activity|cholesterol homeostasis	ko00100	Steroid biosynthesis	LOC6034224	EDS37698.1	sterol O-acyltransferase 2 [Culex quinquefasciatus]	PF03062.19	MBOAT, membrane-bound O-acyltransferase family
LOC6034268	3491.381097	5375.167388	1607.594806	0.299078092	-1.741405861	3.23E-09	2.47E-07	Down	22.27048086	11.43098893	17.28977909	17.01090547	3.502623276	3.062236264	6.642251328	2.312572768	DST	Dystonin	GO:0000226,GO:0003779,GO:0005178,GO:0005198,GO:0005509,GO:0005604,GO:0005634,GO:0005635,GO:0005737,GO:0005789,GO:0005829,GO:0005882,GO:0005925,GO:0005938,GO:0007010,GO:0007155,GO:0007229,GO:0008017,GO:0008022,GO:0008090,GO:0009611,GO:0009925,GO:0015629,GO:0015630,GO:0016020,GO:0016021,GO:0030011,GO:0030018,GO:0030056,GO:0030424,GO:0031122,GO:0031252,GO:0031410,GO:0031581,GO:0031673,GO:0035371,GO:…	microtubule cytoskeleton organization|actin binding|integrin binding|structural molecule activity|calcium ion binding|basement membrane|nucleus|nuclear envelope|cytoplasm|endoplasmic reticulum membrane|cytosol|intermediate filament|focal adhesion|cell cortex|cytoskeleton organization|cell adhesion|integrin-mediated signaling pathway|microtubule binding|protein C-terminus binding|retrograde axonal…			LOC6034268	XP_021709219.1	dystonin isoform X25 [Aedes aegypti]	PF00435.21,PF00681.20,PF02187.17,PF13499.6,PF13405.6,PF00307.31,PF17902.1	Spectrin repeat|Plectin repeat|Growth-Arrest-Specific Protein 2 Domain|EF-hand domain pair|EF-hand domain|Calponin homology (CH) domain|SH3 domain
LOC6034319	397.6337667	262.5670058	532.7005276	2.028817467	1.020639071	0.000400168	0.004766779	Up	29.83412445	20.34626516	21.52287199	27.43383683	29.92216455	51.10876759	45.17565788	26.34399939	AMPD2	AMP deaminase 2	GO:0003876,GO:0005829,GO:0006188,GO:0032264,GO:0043101,GO:0046872,GO:0052652,GO:0097009	AMP deaminase activity|cytosol|IMP biosynthetic process|IMP salvage|purine-containing compound salvage|metal ion binding|cyclic purine nucleotide metabolic process|energy homeostasis	ko00230	Purine metabolism	LOC6034319	EDS38003.1	Ampd2 protein [Culex quinquefasciatus]	PF00962.22	Adenosine/AMP deaminase
LOC6034382	242.8589575	148.8844325	336.8334825	2.262382149	1.177842642	9.43E-05	0.001510668	Up	5.72816794	3.898078312	5.362149289	4.765598114	9.461858753	9.786773111	8.27996206	6.235809861	TMEM184C	Transmembrane protein 184C	GO:0016021	integral component of membrane			LOC6034382	XP_001844700.1	conserved hypothetical protein [Culex quinquefasciatus]	PF03619.16	Organic solute transporter Ostalpha
LOC6034384	271.3662539	385.9186475	156.8138603	0.406339163	-1.299243676	0.000187144	0.002629924	Down	7.659030411	4.171825378	5.42655853	5.00796411	1.940022343	1.391772641	3.151416599	0.565766774	IntS1	Integrator complex subunit 1	GO:0016021,GO:0016180,GO:0031965,GO:0032039,GO:0034472,GO:0034474	integral component of membrane|snRNA processing|nuclear membrane|integrator complex|snRNA 3'-end processing|U2 snRNA 3'-end processing			LOC6034384	XP_001844702.1	conserved hypothetical protein [Culex quinquefasciatus]	PF12432.8	Protein of unknown function (DUF3677)
LOC6034387	25.96199157	38.116189	13.80779414	0.36225537	-1.46492102	0.023287376	0.103764181	Down	1.469775391	3.869097546	1.699686086	2.480857164	1.182148533	0.531556184	0.696081616	0.324122797	Prkacb	cAMP-dependent protein kinase catalytic subunit beta	GO:0000287,GO:0001843,GO:0004674,GO:0004691,GO:0005524,GO:0005634,GO:0005737,GO:0005813,GO:0005829,GO:0005886,GO:0005952,GO:0006468,GO:0007186,GO:0031625,GO:0034237,GO:0045171,GO:0048471,GO:0051447,GO:0070613,GO:0097338,GO:0097546,GO:1901621	magnesium ion binding|neural tube closure|protein serine/threonine kinase activity|cAMP-dependent protein kinase activity|ATP binding|nucleus|cytoplasm|centrosome|cytosol|plasma membrane|cAMP-dependent protein kinase complex|protein phosphorylation|G protein-coupled receptor signaling pathway|ubiquitin protein ligase binding|protein kinase A regulatory subunit binding|intercellular bridge|perinuc…	ko04924,ko04540,ko04611,ko04922,ko04727,ko04211,ko04913,ko04340,ko04962,ko04113,ko04914,ko04923,ko04915,ko04916,ko04728,ko04261,ko04970,ko04341,ko04925,ko04911,ko04014,ko04918,ko04713,ko04310,ko04976,ko04024,ko04010,ko04725,ko04114,ko04723,ko04020,ko04912,ko04910,ko04919,ko04742,ko04971,ko04062,ko04270,ko04750,ko04740,ko04720,ko04961,ko04726,ko04724,ko04921,ko04213	Renin secretion|Gap junction|Platelet activation|Glucagon signaling pathway|GABAergic synapse|Longevity regulating pathway|Ovarian steroidogenesis|Hedgehog signaling pathway|Vasopressin-regulated water reabsorption|Meiosis - yeast|Progesterone-mediated oocyte maturation|Regulation of lipolysis in adipocytes|Estrogen signaling pathway|Melanogenesis|Dopaminergic synapse|Adrenergic signaling in card…	LOC6034387	XP_001844705.1	kinase [Culex quinquefasciatus]	PF00069.25,PF07714.17,PF14531.6	Protein kinase domain|Protein tyrosine kinase|Kinase-like
LOC6034397	100.1478483	46.07759442	154.2181022	3.346921735	1.742834815	0.006581181	0.04117298	Up	5.547206081	4.410058826	2.942895298	8.16164195	20.46812871	20.85079597	8.247923259	5.224941542	AAEL010235	30 kDa salivary gland allergen Aed a 3	GO:0005576	extracellular region			LOC6034397	XP_001844715.1	30 kDa salivary gland allergen Aed a 3 [Culex quinquefasciatus]	--	--
LOC6034400	7607.611397	3069.621773	12145.60102	3.956709301	1.984301075	3.00E-05	0.000606131	Up	288.2669267	455.8825516	383.5871101	338.7626974	1002.919974	1087.100973	816.0017896	1376.39179	Ndufb9	NADH dehydrogenase [ubiquinone] 1 beta subcomplex subunit 9	GO:0005739,GO:0005743,GO:0005747,GO:0006120,GO:0032981	mitochondrion|mitochondrial inner membrane|mitochondrial respiratory chain complex I|mitochondrial electron transport, NADH to ubiquinone|mitochondrial respiratory chain complex I assembly	ko00190	Oxidative phosphorylation	LOC6034400	XP_001660686.1	NADH dehydrogenase [ubiquinone] 1 beta subcomplex subunit 9 [Aedes aegypti]	PF05347.15	Complex 1 protein (LYR family)
LOC6034402	534.3777626	727.2898948	341.4656304	0.469504159	-1.090790157	0.001486217	0.013418878	Down	84.59228105	96.20024155	43.42461883	78.02575886	35.58629338	22.80831299	28.58756132	21.23304433							LOC6034402	XP_001844720.1	conserved hypothetical protein [Culex quinquefasciatus]	--	--
LOC6034408	4396.530576	5873.03457	2920.026582	0.497192132	-1.008124627	0.000564889	0.006217762	Down	207.236785	176.4581245	242.6479625	196.0279727	70.67698975	113.3762815	76.91021662	50.76588997	CG4928	UNC93-like protein	GO:0005886,GO:0006937,GO:0015459,GO:0016021,GO:0043266,GO:0055120	plasma membrane|regulation of muscle contraction|potassium channel regulator activity|integral component of membrane|regulation of potassium ion transport|striated muscle dense body			LOC6034408	XP_001844726.1	UNC93A protein [Culex quinquefasciatus]	PF05978.16	Ion channel regulatory protein UNC-93
LOC6034409	6027.949979	2849.95471	9205.945247	3.230207558	1.691626869	0.000361089	0.004393979	Up	513.6961159	760.2193009	759.4591	562.7379438	1663.214088	1422.390247	1100.821262	1991.380773	sun	Protein stunted	GO:0000275,GO:0001664,GO:0005615,GO:0005743,GO:0006979,GO:0008340,GO:0015986,GO:0045745,GO:0046933,GO:1902600	mitochondrial proton-transporting ATP synthase complex, catalytic core F(1)|G protein-coupled receptor binding|extracellular space|mitochondrial inner membrane|response to oxidative stress|determination of adult lifespan|ATP synthesis coupled proton transport|positive regulation of G protein-coupled receptor signaling pathway|proton-transporting ATP synthase activity, rotational mechanism|proton …	ko00190	Oxidative phosphorylation	LOC6034409	EDS38187.1	hypothetical protein CpipJ_CPIJ003139 [Culex quinquefasciatus]	--	--
LOC6034417	160.6185355	94.31805076	226.9190202	2.40589175	1.266571731	5.44E-05	0.000956282	Up	2.008930936	1.87107759	2.070629598	2.339158049	3.377155739	5.46153256	4.430748929	2.10095386	PNLIPRP1	Inactive pancreatic lipase-related protein 1	GO:0004806,GO:0005509,GO:0005576,GO:0006629	triglyceride lipase activity|calcium ion binding|extracellular region|lipid metabolic process			LOC6034417	EDS38195.1	lipase [Culex quinquefasciatus]	PF00151.19	Lipase
LOC6034437	1494.806177	2050.327265	939.2850896	0.458114714	-1.126219192	0.000126971	0.001908232	Down	170.094809	159.3381548	135.0551494	140.0044622	66.70396351	51.61827457	61.71446835	32.67390822	Psme3	Proteasome activator complex subunit 3	GO:0002039,GO:0005654,GO:0005737,GO:0005829,GO:0006915,GO:0007049,GO:0008537,GO:0010950,GO:0042802,GO:0061133,GO:0061136,GO:0097371,GO:2000045,GO:2001237	p53 binding|nucleoplasm|cytoplasm|cytosol|apoptotic process|cell cycle|proteasome activator complex|positive regulation of endopeptidase activity|identical protein binding|endopeptidase activator activity|regulation of proteasomal protein catabolic process|MDM2/MDM4 family protein binding|regulation of G1/S transition of mitotic cell cycle|negative regulation of extrinsic apoptotic signaling path…	ko04612,ko03050	Antigen processing and presentation|Proteasome	LOC6034437	EDS38213.1	proteasome activator complex subunit 3 [Culex quinquefasciatus]	PF02252.18,PF02251.18	Proteasome activator pa28 beta subunit|Proteasome activator pa28 alpha subunit
LOC6034455	113.2717746	57.7677858	168.7757633	2.92162424	1.54677064	2.17E-06	6.58E-05	Up	5.289696087	5.415205765	5.709331305	4.180834501	11.81814451	15.62333533	10.56674455	7.893399982	Tbl2	Transducin beta-like protein 2	GO:0005783,GO:0019901,GO:0030968,GO:0031369,GO:0042149,GO:0051219,GO:0071456	endoplasmic reticulum|protein kinase binding|endoplasmic reticulum unfolded protein response|translation initiation factor binding|cellular response to glucose starvation|phosphoprotein binding|cellular response to hypoxia			LOC6034455	XP_001844768.1	WS beta-transducin repeats protein [Culex quinquefasciatus]	PF00400.32	WD domain, G-beta repeat
LOC6034476	3770.608487	2339.844389	5201.372584	2.222956624	1.152479798	6.43E-05	0.001104648	Up	56.69846025	36.60311274	53.64349849	43.80744331	82.9419544	84.25857094	75.62984292	73.00280717	sws	Neuropathy target esterase sws	GO:0004622,GO:0005789,GO:0005886,GO:0006643,GO:0007272,GO:0007608,GO:0016021,GO:0016042,GO:0034236,GO:0034349,GO:0045494,GO:0046470,GO:0051402,GO:0061024,GO:0072657,GO:2000480	lysophospholipase activity|endoplasmic reticulum membrane|plasma membrane|membrane lipid metabolic process|ensheathment of neurons|sensory perception of smell|integral component of membrane|lipid catabolic process|protein kinase A catalytic subunit binding|glial cell apoptotic process|photoreceptor cell maintenance|phosphatidylcholine metabolic process|neuron apoptotic process|membrane organizati…	ko00564	Glycerophospholipid metabolism	LOC6034476	EDS38246.1	neuropathy target esterase/swiss cheese [Culex quinquefasciatus]	PF00027.29,PF01734.22	Cyclic nucleotide-binding domain|Patatin-like phospholipase
LOC6034502	369.1863535	498.0679321	240.304775	0.482473895	-1.051477211	0.041628173	0.15707712	Down	4.142515436	1.17388143	3.287447654	3.663792111	1.192141447	0.974264001	2.013641573	0.3939941	Ten-m	Teneurin-m	GO:0001745,GO:0001941,GO:0005737,GO:0005886,GO:0005887,GO:0007155,GO:0007274,GO:0008039,GO:0008045,GO:0016200,GO:0022416,GO:0030054,GO:0031005,GO:0031012,GO:0031122,GO:0031594,GO:0034110,GO:0034116,GO:0040017,GO:0042051,GO:0042802,GO:0042803,GO:0043005,GO:0043025,GO:0045211,GO:0045467,GO:0046982,GO:0048058,GO:0048499,GO:0048790,GO:0050808,GO:0051124,GO:0097090,GO:0099190,GO:0099559,GO:2000331	compound eye morphogenesis|postsynaptic membrane organization|cytoplasm|plasma membrane|integral component of plasma membrane|cell adhesion|neuromuscular synaptic transmission|synaptic target recognition|motor neuron axon guidance|synaptic target attraction|chaeta development|cell junction|filamin binding|extracellular matrix|cytoplasmic microtubule organization|neuromuscular junction|regulation …			LOC6034502	EDS38435.1	odd Oz protein [Culex quinquefasciatus]	PF15636.6,PF05593.14,PF07974.13,PF01436.21	GHH signature containing HNH/Endo VII superfamily nuclease toxin|RHS Repeat|EGF-like domain|NHL repeat
LOC6034516	14.36778799	20.60236929	8.133206684	0.394770454	-1.340914077	0.026665827	0.114782189	Down	1.274033434	1.016308582	0.825062028	1.146912648	0.409884875	0.344037508	0.389875506	0.157335766							LOC6034516	XP_001844818.1	predicted protein [Culex quinquefasciatus]	PF12796.7,PF13857.6,PF13606.6,PF13637.6,PF00023.30	Ankyrin repeats (3 copies)|Ankyrin repeats (many copies)|Ankyrin repeat|Ankyrin repeats (many copies)|Ankyrin repeat
LOC6034518	36.81050179	12.24509503	61.37590855	5.012285196	2.325468505	5.70E-06	0.000146749	Up	0.847793713	0.676293105	0.559197082	0.726859397	3.030600913	2.71862169	1.48937223	3.082763367	Cyp6a2	Cytochrome P450 6a2	GO:0004497,GO:0005506,GO:0005789,GO:0016705,GO:0020037,GO:0031000,GO:0031090,GO:0046680	monooxygenase activity|iron ion binding|endoplasmic reticulum membrane|oxidoreductase activity, acting on paired donors, with incorporation or reduction of molecular oxygen|heme binding|response to caffeine|organelle membrane|response to DDT			LOC6034518	XP_001844820.1	cytochrome P450 [Culex quinquefasciatus]	PF00067.22	Cytochrome P450
LOC6034529	15.82692519	4.786777351	26.86707304	5.61276848	2.488712551	0.010482494	0.058031185	Up	0.111777501	0.42799668	0.301612216	0.431248032	0.899032664	1.867646052	0.456077091	2.001561922							LOC6034529	XP_001844829.1	deoxyribonuclease I [Culex quinquefasciatus]	PF01223.23	DNA/RNA non-specific endonuclease
LOC6034536	4149.134561	2304.89654	5993.372583	2.600278355	1.37866607	0.000206794	0.00284914	Up	120.2566225	147.0659456	147.163822	140.5914139	240.4587373	306.4603223	203.6174295	316.3988484	AKR1B1	Aldose reductase	GO:0004032,GO:0005737	alditol:NADP+ 1-oxidoreductase activity|cytoplasm	ko00561,ko00040,ko00052,ko00051	Glycerolipid metabolism|Pentose and glucuronate interconversions|Galactose metabolism|Fructose and mannose metabolism	LOC6034536	EDS38464.1	aldehyde reductase 1 [Culex quinquefasciatus]	PF00248.21	Aldo/keto reductase family
LOC6034544	6029.119289	3694.601203	8363.637375	2.263745643	1.178711864	5.19E-05	0.000926348	Up	296.6580469	414.2093328	320.1921332	294.3888441	493.7289205	639.4045667	522.0856238	591.6283562	Jafrac1	Peroxiredoxin 1	GO:0005829,GO:0006979,GO:0007155,GO:0007281,GO:0008340,GO:0008354,GO:0008379,GO:0042594,GO:0042744,GO:0045454	cytosol|response to oxidative stress|cell adhesion|germ cell development|determination of adult lifespan|germ cell migration|thioredoxin peroxidase activity|response to starvation|hydrogen peroxide catabolic process|cell redox homeostasis	ko04146	Peroxisome	LOC6034544	XP_001844844.1	peroxiredoxins, prx-1, prx-2, prx-3 [Culex quinquefasciatus]	PF00578.21,PF10417.9,PF08534.10	AhpC/TSA family|C-terminal domain of 1-Cys peroxiredoxin|Redoxin
LOC6034552	19.74912577	8.781719959	30.71653158	3.497780814	1.806439886	0.012772721	0.06701748	Up	1.977401643	0.828130847	0.266783784	2.264859413	4.506232938	2.753301834	6.429377938	0.91574128	Pabpc1	Polyadenylate-binding protein 1	GO:0000184,GO:0003723,GO:0003729,GO:0003730,GO:0005634,GO:0005681,GO:0005737,GO:0005829,GO:0006397,GO:0008143,GO:0008266,GO:0008380,GO:0010494,GO:0030425,GO:0031047,GO:0045202,GO:0060213,GO:1900153,GO:1990124,GO:1990904,GO:2000623	nuclear-transcribed mRNA catabolic process, nonsense-mediated decay|RNA binding|mRNA binding|mRNA 3'-UTR binding|nucleus|spliceosomal complex|cytoplasm|cytosol|mRNA processing|poly(A) binding|poly(U) RNA binding|RNA splicing|cytoplasmic stress granule|dendrite|gene silencing by RNA|synapse|positive regulation of nuclear-transcribed mRNA poly(A) tail shortening|positive regulation of nuclear-trans…			LOC6034552	EDS38480.1	conserved hypothetical protein [Culex quinquefasciatus]	PF00076.22,PF13893.6	RNA recognition motif. (a.k.a. RRM, RBD, or RNP domain)|RNA recognition motif. (a.k.a. RRM, RBD, or RNP domain)
LOC6034554	231.9934508	310.8995876	153.087314	0.492401148	-1.022093969	0.001589112	0.01412131	Down	21.02818008	20.56162562	17.11706389	17.03895941	6.996660959	7.978909739	10.03385007	3.842607158	E(spl)mbeta-HLH	Enhancer of split mbeta protein	GO:0000122,GO:0000977,GO:0001078,GO:0001756,GO:0002052,GO:0003700,GO:0003714,GO:0005634,GO:0007219,GO:0008134,GO:0030154,GO:0043565,GO:0046983,GO:0048749,GO:0050767,GO:1902692,GO:1990837	negative regulation of transcription by RNA polymerase II|RNA polymerase II regulatory region sequence-specific DNA binding|proximal promoter DNA-binding transcription repressor activity, RNA polymerase II-specific|somitogenesis|positive regulation of neuroblast proliferation|DNA-binding transcription factor activity|transcription corepressor activity|nucleus|Notch signaling pathway|transcription…			LOC6034554	XP_019556892.1	PREDICTED: enhancer of split mbeta protein-like [Aedes albopictus]	PF00010.26,PF07527.13	Helix-loop-helix DNA-binding domain|Hairy Orange
LOC6034559	89.95964416	41.39602912	138.5232592	3.346293404	1.742563947	0.005896007	0.038132933	Up	0.491895028	2.499218258	2.45038799	2.007264067	3.611427491	7.088544074	2.354413758	5.607340897	CG4928	UNC93-like protein	GO:0005886,GO:0006937,GO:0015459,GO:0016021,GO:0043266,GO:0055120	plasma membrane|regulation of muscle contraction|potassium channel regulator activity|integral component of membrane|regulation of potassium ion transport|striated muscle dense body			LOC6034559	XP_001844858.1	UNC93A protein [Culex quinquefasciatus]	PF05978.16	Ion channel regulatory protein UNC-93
LOC6034571	258.9200353	366.7417293	151.0983414	0.412002042	-1.279276607	0.000359014	0.00437251	Down	14.77975873	7.104074439	18.12446802	16.53022364	3.911895895	5.190549371	4.875699668	3.495092141							LOC6034571	XP_001844865.1	conserved hypothetical protein [Culex quinquefasciatus]	PF13855.6,PF12799.7,PF13306.6	Leucine rich repeat|Leucine Rich repeats (2 copies)|BspA type Leucine rich repeat region (6 copies)
LOC6034589	317.8857125	170.6391295	465.1322955	2.725824357	1.446692603	0.002641131	0.02074416	Up	15.00015891	15.88499238	14.07837549	14.95725949	21.44837575	30.96664823	27.20177254	39.73334407	Surf1	SURF1-like protein	GO:0002168,GO:0005743,GO:0007632,GO:0008535,GO:0016021,GO:0033617,GO:0042331	instar larval development|mitochondrial inner membrane|visual behavior|respiratory chain complex IV assembly|integral component of membrane|mitochondrial respiratory chain complex IV assembly|phototaxis			LOC6034589	EDS38674.1	surfeit locus protein 1 [Culex quinquefasciatus]	PF02104.15	SURF1 family
LOC6034616	256.4500829	65.64168627	447.2584795	6.813634824	2.768424628	1.53E-08	9.45E-07	Up	1.421457303	1.264868624	2.16087674	1.544821118	6.913391554	12.91430794	8.98570214	4.648148055		Cuticle protein 19	GO:0042302	structural constituent of cuticle			LOC6034616	EDS38699.1	conserved hypothetical protein [Culex quinquefasciatus]	PF00379.23	Insect cuticle protein
LOC6034632	22.01357347	7.847408038	36.1797389	4.610406229	2.204893874	0.000668113	0.007101684	Up	0.398619763	0.423977033	0.478047269	0.384478064	0.997459853	1.794041743	0.94876681	1.914392548		Cuticle protein 19	GO:0042302	structural constituent of cuticle			LOC6034632	XP_001844923.1	conserved hypothetical protein [Culex quinquefasciatus]	PF00379.23	Insect cuticle protein
LOC6034650	116.4869267	69.48183598	163.4920173	2.353018095	1.234512415	0.000295981	0.003767929	Up	3.181445569	3.6545319	3.204909706	4.214181138	4.640055961	7.130624337	6.533773163	6.705325068							LOC6034650	XP_001844940.1	conserved hypothetical protein [Culex quinquefasciatus]	--	--
LOC6034653	134.4166125	83.30636181	185.5268631	2.227043159	1.155129517	0.000313316	0.003924684	Up	4.224951098	3.755458931	4.071535148	3.238220448	8.819012743	4.507564048	7.541949268	4.984643175	Glt	Glutactin	GO:0005604,GO:0008045,GO:0016201,GO:0098542	basement membrane|motor neuron axon guidance|synaptic target inhibition|defense response to other organism			LOC6034653	EDS38836.1	carboxylesterase [Culex quinquefasciatus]	PF00135.28,PF07859.13	Carboxylesterase family|alpha/beta hydrolase fold
LOC6034691	104.7790981	68.75302098	140.8051752	2.047985284	1.034205349	0.014688311	0.074360265	Up	1.348246933	0.457580361	1.07155952	1.276771711	1.603601298	1.427351157	2.700563406	0.787094237	rdgC	Serine/threonine-protein phosphatase rdgC	GO:0004722,GO:0004723,GO:0005506,GO:0005509,GO:0005516,GO:0005634,GO:0005737,GO:0005829,GO:0006470,GO:0007601,GO:0007602,GO:0016059,GO:0019722,GO:0030145,GO:0043052,GO:0050906	protein serine/threonine phosphatase activity|calcium-dependent protein serine/threonine phosphatase activity|iron ion binding|calcium ion binding|calmodulin binding|nucleus|cytoplasm|cytosol|protein dephosphorylation|visual perception|phototransduction|deactivation of rhodopsin mediated signaling|calcium-mediated signaling|manganese ion binding|thermotaxis|detection of stimulus involved in senso…	ko04745	Phototransduction - fly	LOC6034691	XP_021710511.1	serine/threonine-protein phosphatase rdgC [Aedes aegypti]	PF00149.28,PF00036.32,PF13499.6,PF13405.6,PF13202.6,PF13833.6	Calcineurin-like phosphoesterase|EF hand|EF-hand domain pair|EF-hand domain|EF hand|EF-hand domain pair
LOC6034693	579.6676386	875.9740701	283.3612071	0.323481273	-1.628245902	3.45E-07	1.40E-05	Down	41.03062146	53.95307262	39.74129657	33.17709877	6.602361267	11.34261306	8.711041944	13.19491773	SmydA-8	SET domain-containing protein SmydA-8, isoform A	GO:0000790,GO:0008757,GO:0010629,GO:0034968,GO:0042826	nuclear chromatin|S-adenosylmethionine-dependent methyltransferase activity|negative regulation of gene expression|histone lysine methylation|histone deacetylase binding			LOC6034693	XP_001844976.1	conserved hypothetical protein [Culex quinquefasciatus]	PF00856.28,PF01753.18	SET domain|MYND finger
LOC6034703	58.01460584	81.05268548	34.97652621	0.431528283	-1.212472976	0.010981294	0.060129958	Down	3.014212468	5.556987952	2.891850676	2.979062918	1.516464515	1.130488979	1.480394018	0.735284581	SMYD4	SET and MYND domain-containing protein 4	GO:0008168,GO:0046872	methyltransferase activity|metal ion binding			LOC6034703	XP_001844984.1	conserved hypothetical protein [Culex quinquefasciatus]	PF01753.18,PF00856.28	MYND finger|SET domain
LOC6034725	756.0506962	469.9978678	1042.103525	2.217251601	1.148772488	8.36E-05	0.001368577	Up	16.13053182	15.97053839	17.31589903	16.9905343	25.79162949	34.46749075	25.39387092	24.9902361							LOC6034725	EDS39022.1	conserved hypothetical protein [Culex quinquefasciatus]	PF00100.23	Zona pellucida-like domain
LOC6034734	8971.233448	12555.8411	5386.625798	0.429013537	-1.220904924	4.91E-05	0.000892442	Down	364.5488707	166.4428383	292.9090947	300.8855044	108.8823597	97.5011853	119.5304559	44.09723644							LOC6034734	XP_001845014.1	conserved hypothetical protein [Culex quinquefasciatus]	PF00076.22,PF16367.5,PF16842.5,PF08777.11	RNA recognition motif. (a.k.a. RRM, RBD, or RNP domain)|RNA recognition motif|Occluded RNA-recognition motif|RNA binding motif
LOC6034745	55.36525113	36.44460567	74.2858966	2.038323512	1.027383046	0.009102932	0.052394005	Up	1.811613395	1.46737417	1.428894948	1.478521337	2.951542789	2.187308821	1.812409072	2.40933306	Slc23a2	Solute carrier family 23 member 2	GO:0005215,GO:0005737,GO:0005886,GO:0005887,GO:0006979,GO:0008520,GO:0009925,GO:0015229,GO:0015882,GO:0016323,GO:0016324,GO:0019852,GO:0043292,GO:0070890,GO:0070904	transporter activity|cytoplasm|plasma membrane|integral component of plasma membrane|response to oxidative stress|L-ascorbate:sodium symporter activity|basal plasma membrane|L-ascorbic acid transmembrane transporter activity|L-ascorbic acid transmembrane transport|basolateral plasma membrane|apical plasma membrane|L-ascorbic acid metabolic process|contractile fiber|sodium-dependent L-ascorbate tr…			LOC6034745	XP_001846149.1	solute carrier family 23 member 2 [Culex quinquefasciatus]	PF00860.20	Permease family
LOC6034782	169.4645652	249.5338909	89.3952395	0.35824889	-1.480965859	1.18E-05	0.000267776	Down	18.85099666	29.30407852	24.25923975	24.3206701	3.282931856	10.27886682	3.780072784	8.157910655	SBXB1	Bombyxin B-1 homolog	GO:0005179,GO:0005615,GO:0008083	hormone activity|extracellular space|growth factor activity			LOC6034782	EDS39071.1	insulin-like peptide 6 [Culex quinquefasciatus]	PF00049.18	Insulin/IGF/Relaxin family
LOC6034787	2201.510988	1246.169088	3156.852888	2.533246025	1.340987196	8.69E-05	0.001412151	Up	70.67872888	96.6243658	72.68841521	77.86630133	132.4167537	187.4487073	115.6453873	164.768424	PSMC6	26S proteasome regulatory subunit 10B	GO:0005524,GO:0005634,GO:0005737,GO:0022624,GO:0030163,GO:0036402	ATP binding|nucleus|cytoplasm|proteasome accessory complex|protein catabolic process|proteasome-activating ATPase activity	ko03050	Proteasome	LOC6034787	EDS39076.1	26S protease regulatory subunit S10B [Culex quinquefasciatus]	PF00004.29,PF17862.1,PF16450.5,PF13191.6,PF13401.6,PF07728.14	ATPase family associated with various cellular activities (AAA)|AAA+ lid domain|Proteasomal ATPase OB C-terminal domain|AAA ATPase domain|AAA domain|AAA domain (dynein-related subfamily)
LOC6034791	778.6510252	193.2359137	1364.066137	7.059071528	2.81947844	2.26E-18	1.23E-15	Up	6.411011646	4.90955994	5.370928858	11.98434825	53.69216693	35.6754381	33.60102976	30.31167621	GLB1	Beta-galactosidase	GO:0004565,GO:0005764,GO:0005773,GO:0005975	beta-galactosidase activity|lysosome|vacuole|carbohydrate metabolic process	ko00604,ko00511,ko00052,ko00600,ko00531,ko04142	Glycosphingolipid biosynthesis - ganglio series|Other glycan degradation|Galactose metabolism|Sphingolipid metabolism|Glycosaminoglycan degradation|Lysosome	LOC6034791	XP_001845064.1	beta-galactosidase [Culex quinquefasciatus]	PF01301.19,PF02449.15,PF13364.6	Glycosyl hydrolases family 35|Beta-galactosidase|Beta-galactosidase jelly roll domain
LOC6034805	1445.585316	923.0574391	1968.113193	2.132167631	1.092320867	0.000184705	0.002608687	Up	54.21692399	65.04769251	54.93753914	57.09289086	79.98780813	120.2498419	78.46228689	90.95862798	Rpn7	26S proteasome non-ATPase regulatory subunit 6	GO:0000502,GO:0005654,GO:0005829,GO:0005838,GO:0008541,GO:0030234,GO:0043161	proteasome complex|nucleoplasm|cytosol|proteasome regulatory particle|proteasome regulatory particle, lid subcomplex|enzyme regulator activity|proteasome-mediated ubiquitin-dependent protein catabolic process	ko03050	Proteasome	LOC6034805	EDS39093.1	26S proteasome non-ATPase regulatory subunit 6 [Culex quinquefasciatus]	PF10602.9,PF01399.27	26S proteasome subunit RPN7|PCI domain
LOC6034806	107.3254382	151.0430312	63.60784519	0.421123998	-1.247683004	0.000334401	0.004119106	Down	10.69871686	14.53802505	10.35288926	9.192357034	4.286034031	4.794346363	3.386882087	2.126116757	ZFYVE19	Abscission/NoCut checkpoint regulator	GO:0005737,GO:0005813,GO:0009838,GO:0030496,GO:0032154,GO:0032266,GO:0032466,GO:0044878,GO:0046872,GO:0051301,GO:0090543	cytoplasm|centrosome|abscission|midbody|cleavage furrow|phosphatidylinositol-3-phosphate binding|negative regulation of cytokinesis|mitotic cytokinesis checkpoint|metal ion binding|cell division|Flemming body			LOC6034806	XP_001845078.1	zinc finger [Culex quinquefasciatus]	--	--
LOC6034808	403.484845	244.3285811	562.6411088	2.302805125	1.203392328	8.01E-05	0.001321036	Up	14.25186617	17.82502768	15.32633606	13.99710164	33.02194821	25.38776362	20.9576286	26.65728423	pinta	Retinol-binding protein pinta	GO:0005501,GO:0007601,GO:0007602,GO:0016063,GO:0016918,GO:0019841	retinoid binding|visual perception|phototransduction|rhodopsin biosynthetic process|retinal binding|retinol binding			LOC6034808	EDS39096.1	conserved hypothetical protein [Culex quinquefasciatus]	PF00650.20	CRAL/TRIO domain
LOC6034825	1223.710823	421.688664	2025.732981	4.803859231	2.264193876	0.012950559	0.067708214	Up	25.93978592	17.87992048	31.4441926	14.97796417	173.8508914	34.63974468	61.21948573	58.82828763	Uro	Uricase	GO:0004846,GO:0005777,GO:0006144,GO:0019428,GO:0019628,GO:0045471	urate oxidase activity|peroxisome|purine nucleobase metabolic process|allantoin biosynthetic process|urate catabolic process|response to ethanol	ko00230,ko00232	Purine metabolism|Caffeine metabolism	LOC6034825	XP_001845096.1	uricase [Culex quinquefasciatus]	PF01014.18	Uricase
LOC6034836	4.494972641	1.394422893	7.595522388	5.447072354	2.445481031	0.0225857	0.101440944	Up	0.403126997	0.096473471	0.108776835	0.097206349	1.18887006	0.612335415	0.205605988	0.746757814							LOC6034836	XP_001845107.1	conserved hypothetical protein [Culex quinquefasciatus]	PF15955.5	Cuticle protein
LOC6034837	953.8740245	279.9173586	1627.830691	5.815397441	2.539877793	0.000526886	0.005905738	Up	31.71102073	52.15427735	32.27414915	26.89106416	260.9876366	121.8744861	67.95042261	172.0205125							LOC6034837	EDS39272.1	hypothetical protein CpipJ_CPIJ003468 [Culex quinquefasciatus]	PF15955.5	Cuticle protein
LOC6034839	23209.23549	66.93218565	46351.53879	692.5149439	9.435701393	2.04E-14	5.51E-12	Up	3.132913148	4.748393743	28.88321274	5.66581471	3804.367475	6491.640178	2831.297623	7984.902383							LOC6034839	XP_001845110.1	hypothetical protein CpipJ_CPIJ003470 [Culex quinquefasciatus]	PF15955.5	Cuticle protein
LOC6034842	454.5989291	0.642366026	908.5554922	1414.389079	10.46596332	4.03E-05	0.000768485	Up	0	0	0.2196398	0.098138465	10.14773882	129.1022544	11.41676539	159.3281108							LOC6034842	XP_001845113.1	cuticle protein [Culex quinquefasciatus]	PF15955.5	Cuticle protein
LOC6034843	1575.130364	1.48535777	3148.77537	2119.876728	11.04976466	3.04E-10	3.15E-08	Up	0	0	0.460738661	0.308797756	109.5246542	511.2688385	120.9422575	431.0893738							LOC6034843	XP_019551260.1	PREDICTED: adult cuticle protein 1-like [Aedes albopictus]	PF15955.5	Cuticle protein
LOC6034845	17556.66992	87.32548141	35026.01437	401.0972949	8.647808426	2.75E-53	1.29E-49	Up	1.938525872	1.074327517	14.86641642	25.29087554	2828.274513	4352.356482	2549.706728	3207.034349							LOC6034845	EDS39280.1	cuticle protein [Culex quinquefasciatus]	PF15955.5	Cuticle protein
LOC6034846	4017.196309	12.69093899	8021.70168	632.0810214	9.303965687	4.43E-42	1.56E-38	Up	0.306083032	0	1.541702444	4.428363421	606.4886698	1032.55592	558.8768982	756.9976965							LOC6034846	XP_001845117.1	cuticle protein [Culex quinquefasciatus]	PF15955.5	Cuticle protein
LOC6034851	3.026954174	0	6.053908348	Inf	Inf	0.014153352	0.072332122	Up	0	0	0	0	0	1.448979336	0.132689679	1.124496078							LOC6034851	XP_001845122.1	cuticle protein [Culex quinquefasciatus]	PF15955.5	Cuticle protein
LOC6034855	3.413276317	0.220870154	6.605682479	29.90753776	4.902437235	0.001094596	0.010417915	Up	0	0	0.117894893	0	0.819970673	0.774274119	0.334260912	0.674461408							LOC6034855	EDS39289.1	cuticle protein [Culex quinquefasciatus]	PF15955.5	Cuticle protein
LOC6034856	1.741806914	0	3.483613828	Inf	Inf	0.01199695	0.06399219	Up	0	0	0	0	0.129378929	0.20361451	0.082042021	0.099325123							LOC6034856	EDS39290.1	hypothetical protein CpipJ_CPIJ003486 [Culex quinquefasciatus]	PF15955.5	Cuticle protein
LOC6034857	7.409561835	0	14.81912367	Inf	Inf	0.026756094	0.11506511	Up	0	0	0	0	0.178597072	1.180507625	1.019270942	5.552964778							LOC6034857	XP_001845127.1	hypothetical protein CpipJ_CPIJ003487 [Culex quinquefasciatus]	PF15955.5	Cuticle protein
LOC6034858	35.12080322	0	70.24160643	Inf	Inf	3.63E-05	0.000712855	Up	0	0	0	0	2.315531802	16.32577986	1.761995504	14.39896681							LOC6034858	XP_001845128.1	hypothetical protein CpipJ_CPIJ003488 [Culex quinquefasciatus]	PF15955.5	Cuticle protein
LOC6034859	20.4791934	0.834249233	40.12413757	48.09610361	5.587848117	0.000876273	0.008779583	Up	0	0.138328693	0.155969897	0.278759064	1.394724992	10.82864748	1.621447225	6.602898455							LOC6034859	EDS39293.1	hypothetical protein CpipJ_CPIJ003489 [Culex quinquefasciatus]	PF15955.5	Cuticle protein
LOC6034860	8.999985929	0.822139997	17.17783186	20.89404715	4.385020062	0.000299563	0.003796357	Up	0.223051499	0	0.240746328	0	0.717606252	2.936329133	0.91009978	2.203645682							LOC6034860	EDS39294.1	conserved hypothetical protein [Culex quinquefasciatus]	--	--
LOC6034861	28.25299944	11.87108758	44.6349113	3.759968159	1.910720445	0.028708169	0.121152945	Up	0.992384316	0.657665504	2.718973683	0.073629064	1.637292785	5.797677294	1.479496739	3.299523436							LOC6034861	EDS39295.1	cuticle protein [Culex quinquefasciatus]	PF15955.5	Cuticle protein
LOC6034862	3.7964324	0	7.5928648	Inf	Inf	4.43E-05	0.000825852	Up	0	0	0	0	0.783998957	2.072859845	0.745726444	0.541693414							LOC6034862	XP_001845132.1	cuticle protein [Culex quinquefasciatus]	PF15955.5	Cuticle protein
LOC6034865	1866.560203	2723.422476	1009.697929	0.370745978	-1.431497053	2.90E-06	8.34E-05	Down	45.83065452	26.97075278	44.1218633	27.50934022	9.495904917	10.47757591	15.61635841	5.447527601	Fasn	Fatty acid synthase	GO:0004312,GO:0004313,GO:0004314,GO:0004315,GO:0004316,GO:0004320,GO:0005737,GO:0005794,GO:0005829,GO:0005886,GO:0006084,GO:0006633,GO:0008144,GO:0008610,GO:0008611,GO:0016295,GO:0016296,GO:0030223,GO:0030224,GO:0030879,GO:0031177,GO:0042470,GO:0042587,GO:0042802,GO:0042803,GO:0043170,GO:0047117,GO:0047451,GO:0070402,GO:0071353,GO:0090557,GO:0102131,GO:0102132	fatty acid synthase activity|[acyl-carrier-protein] S-acetyltransferase activity|[acyl-carrier-protein] S-malonyltransferase activity|3-oxoacyl-[acyl-carrier-protein] synthase activity|3-oxoacyl-[acyl-carrier-protein] reductase (NADPH) activity|oleoyl-[acyl-carrier-protein] hydrolase activity|cytoplasm|Golgi apparatus|cytosol|plasma membrane|acetyl-CoA metabolic process|fatty acid biosynthetic pr…	ko00061,ko04910,ko01212,ko04152	Fatty acid biosynthesis|Insulin signaling pathway|Fatty acid metabolism|AMPK signaling pathway	LOC6034865	EDS39299.1	fatty acid synthase S-acetyltransferase [Culex quinquefasciatus]	PF00109.26,PF08659.10,PF02801.22,PF16197.5,PF13602.6,PF00107.26,PF14765.6,PF00975.20,PF00550.25,PF00106.25	Beta-ketoacyl synthase, N-terminal domain|KR domain|Beta-ketoacyl synthase, C-terminal domain|Ketoacyl-synthetase C-terminal extension|Zinc-binding dehydrogenase|Zinc-binding dehydrogenase|Polyketide synthase dehydratase|Thioesterase domain|Phosphopantetheine attachment site|short chain dehydrogenase
LOC6034867	90.9383764	131.06968	50.80707276	0.387634064	-1.367232739	0.011756268	0.063144492	Down	1.852137201	0.521459101	1.79328205	1.707616486	0.438142431	0.257428872	0.852029607	0.201819035	ANKRD55	Ankyrin repeat domain-containing protein 55					LOC6034867	XP_001845138.1	conserved hypothetical protein [Culex quinquefasciatus]	PF12796.7,PF13637.6,PF13857.6,PF13606.6,PF00023.30	Ankyrin repeats (3 copies)|Ankyrin repeats (many copies)|Ankyrin repeats (many copies)|Ankyrin repeat|Ankyrin repeat
LOC6034869	371.399435	526.8218158	215.9770542	0.409962245	-1.286437043	1.29E-05	0.000289184	Down	23.2934988	24.51756842	22.37695606	18.22741348	7.646218342	6.659314081	6.672757438	6.283239735	CG2614	Methyltransferase-like protein 13	GO:0008168	methyltransferase activity			LOC6034869	XP_001845139.1	CGI-01 protein [Culex quinquefasciatus]	PF13649.6,PF08241.12,PF13847.6,PF01564.17,PF08242.12,PF13489.6	Methyltransferase domain|Methyltransferase domain|Methyltransferase domain|Spermine/spermidine synthase domain|Methyltransferase domain|Methyltransferase domain
LOC6034875	75.26404166	117.3733347	33.15474858	0.282472579	-1.823817269	1.36E-06	4.49E-05	Down	11.0487554	10.43996651	10.15570592	9.006699994	1.758204186	3.103890215	2.981188171	1.056354144	RPP30	Ribonuclease P protein subunit p30	GO:0003723,GO:0004526,GO:0005655,GO:0008033	RNA binding|ribonuclease P activity|nucleolar ribonuclease P complex|tRNA processing	ko03008,ko03013	Ribosome biogenesis in eukaryotes|RNA transport	LOC6034875	EDS39308.1	ribonuclease P protein subunit p30 [Culex quinquefasciatus]	PF01876.16	RNase P subunit p30
LOC6034877	1604.748015	2545.942847	663.5531828	0.26063161	-1.939916028	0.000362909	0.00440645	Down	18.6283633	5.437174454	12.56273786	11.66207202	2.294483682	1.798405279	4.806127384	0.817722767	Chd7	Chromodomain-helicase-DNA-binding protein 7	GO:0000978,GO:0001501,GO:0001568,GO:0001701,GO:0001974,GO:0003007,GO:0003222,GO:0003226,GO:0004386,GO:0005524,GO:0005634,GO:0005654,GO:0005730,GO:0006338,GO:0006364,GO:0007417,GO:0007512,GO:0007605,GO:0007626,GO:0007628,GO:0008015,GO:0009617,GO:0010880,GO:0021545,GO:0021553,GO:0021772,GO:0030217,GO:0030540,GO:0035116,GO:0035904,GO:0035909,GO:0036302,GO:0040018,GO:0042048,GO:0042471,GO:0042472,GO:…	RNA polymerase II proximal promoter sequence-specific DNA binding|skeletal system development|blood vessel development|in utero embryonic development|blood vessel remodeling|heart morphogenesis|ventricular trabecula myocardium morphogenesis|right ventricular compact myocardium morphogenesis|helicase activity|ATP binding|nucleus|nucleoplasm|nucleolus|chromatin remodeling|rRNA processing|central ne…			LOC6034877	EDS39310.1	chromodomain helicase DNA binding protein [Culex quinquefasciatus]	PF00176.23,PF07533.16,PF00385.24,PF00271.31	SNF2 family N-terminal domain|BRK domain|Chromo (CHRromatin Organisation MOdifier) domain|Helicase conserved C-terminal domain
LOC6034901	32.62572768	18.76896103	46.48249432	2.476561928	1.308338697	0.003435174	0.02524503	Up	0.857606141	0.64247845	0.684169157	1.222789507	1.359561243	1.81241446	1.483366697	1.611664811	pla1a	Phospholipase A1 member A	GO:0005576,GO:0016042,GO:0052689	extracellular region|lipid catabolic process|carboxylic ester hydrolase activity			LOC6034901	XP_001652445.2	phospholipase A1 member A isoform X2 [Aedes aegypti]	PF00151.19	Lipase
LOC6034906	101.3154634	147.9173394	54.7135874	0.369892993	-1.434820123	4.86E-05	0.000886231	Down	12.53143877	12.05396914	8.535551613	10.56133848	3.392320465	3.696078628	3.847239979	1.577609977							LOC6034906	XP_001845173.1	conserved hypothetical protein [Culex quinquefasciatus]	--	--
LOC6034909	7438.604957	4057.565799	10819.64412	2.666535714	1.414966651	0.002662554	0.020842597	Up	194.2507958	210.5918905	554.5105573	308.044225	420.9805364	740.8762387	563.516394	757.9777317							LOC6034909	XP_001845176.1	conserved hypothetical protein [Culex quinquefasciatus]	PF15886.5	Carbohydrate binding domain (family 32)
LOC6034911	7780.480205	4384.78426	11176.17615	2.548854286	1.349848899	0.011658475	0.062715015	Up	270.0521574	298.0944395	460.3319057	404.7298033	401.4547478	798.469808	574.2649017	892.0239132							LOC6034911	EDS39342.1	conserved hypothetical protein [Culex quinquefasciatus]	PF15886.5	Carbohydrate binding domain (family 32)
LOC6034929	211.8208269	296.3975127	127.2441411	0.429302324	-1.219934111	0.000519544	0.00584219	Down	8.053008104	3.854376673	6.472660779	6.577427815	2.774578637	1.752418733	3.180940442	0.634787208	Nelf-A	Negative elongation factor A	GO:0000122,GO:0003723,GO:0005634,GO:0005694,GO:0007275,GO:0017053,GO:0032021,GO:0034244	negative regulation of transcription by RNA polymerase II|RNA binding|nucleus|chromosome|multicellular organism development|transcriptional repressor complex|NELF complex|negative regulation of transcription elongation from RNA polymerase II promoter			LOC6034929	EDS39448.1	conserved hypothetical protein [Culex quinquefasciatus]	--	--
LOC6034956	3.004088222	5.469684093	0.538492351	0.098450357	-3.344459753	0.023383879	0.10409526	Down	0.392240826	0.136535667	0.230922306	0.206359326	0.03824018	0.036109073	0	0	CCDC151	Coiled-coil domain-containing protein 151	GO:0003341,GO:0005814,GO:0005929,GO:0005930,GO:0007368,GO:0036064,GO:0036158,GO:1902017	cilium movement|centriole|cilium|axoneme|determination of left/right symmetry|ciliary basal body|outer dynein arm assembly|regulation of cilium assembly			LOC6034956	XP_001845212.1	conserved hypothetical protein [Culex quinquefasciatus]	--	--
LOC6034967	214.1881001	297.773807	130.6023932	0.438595975	-1.189035523	0.000158753	0.002290437	Down	32.36669284	47.08672081	30.1561082	31.40820829	13.50430415	14.64454889	10.83802268	8.504467027	Cbp20	Nuclear cap-binding protein subunit 2	GO:0000339,GO:0005634,GO:0005846,GO:0031047,GO:0045292	RNA cap binding|nucleus|nuclear cap binding complex|gene silencing by RNA|mRNA cis splicing, via spliceosome	ko03040,ko03015,ko03013	Spliceosome|mRNA surveillance pathway|RNA transport	LOC6034967	B0W939.1	RecName: Full=Nuclear cap-binding protein subunit 2; AltName: Full=20 kDa nuclear cap-binding protein; AltName: Full=NCBP 20 kDa subunit; Short=CBP20	PF00076.22	RNA recognition motif. (a.k.a. RRM, RBD, or RNP domain)
LOC6034974	22.4305365	30.79229251	14.0687805	0.456892922	-1.130072002	0.031040137	0.127747692	Down	0.695829981	0.269268092	0.60721627	0.671144255	0.381045058	0.164912737	0.196323597	0.054849562	Mllt3	Protein AF-9	GO:0003682,GO:0005694,GO:0007379,GO:0008023,GO:0009952,GO:0042393,GO:0045893,GO:0070577,GO:0090090,GO:0140030,GO:2000096	chromatin binding|chromosome|segment specification|transcription elongation factor complex|anterior/posterior pattern specification|histone binding|positive regulation of transcription, DNA-templated|lysine-acetylated histone binding|negative regulation of canonical Wnt signaling pathway|modification-dependent protein binding|positive regulation of Wnt signaling pathway, planar cell polarity path…			LOC6034974	EDS39743.1	conserved hypothetical protein [Culex quinquefasciatus]	PF17793.1,PF03366.16	ANC1 homology domain (AHD)|YEATS family
LOC6035006	2.800689962	5.052579157	0.548800767	0.108617945	-3.202665615	0.037036134	0.144598195	Down	0.053474549	0.563074465	0.346300333	0.309464706	0.114693008	0	0	0	ARRDC3	Arrestin domain-containing protein 3	GO:0001659,GO:0005764,GO:0005769,GO:0005886,GO:0031651,GO:0031699,GO:0043588,GO:0051443,GO:0060613,GO:0071878,GO:0090327,GO:0120163	temperature homeostasis|lysosome|early endosome|plasma membrane|negative regulation of heat generation|beta-3 adrenergic receptor binding|skin development|positive regulation of ubiquitin-protein transferase activity|fat pad development|negative regulation of adenylate cyclase-activating adrenergic receptor signaling pathway|negative regulation of locomotion involved in locomotory behavior|negati…			LOC6035006	EDS39764.1	conserved hypothetical protein [Culex quinquefasciatus]	PF00339.29,PF02752.22	Arrestin (or S-antigen), N-terminal domain|Arrestin (or S-antigen), C-terminal domain
LOC6035011	22821.22578	3249.609541	42392.84202	13.0455187	3.705482403	0.000295496	0.003767929	Up	74.11754117	55.34122506	76.38521627	45.90964747	580.3554369	495.4919758	290.8319754	960.8098103	ubq-1	Polyubiquitin-A	GO:0005634,GO:0005737,GO:0016567,GO:0019941,GO:0031386,GO:0031625	nucleus|cytoplasm|protein ubiquitination|modification-dependent protein catabolic process|protein tag|ubiquitin protein ligase binding	ko03320	PPAR signaling pathway	LOC6035011	BAD93019.1	ubiquitin C variant, partial [Homo sapiens]	PF00240.23,PF11976.8,PF14560.6,PF18396.1,PF18037.1,PF13881.6,PF10302.9,PF11069.8,PF02196.15,PF06427.11,PF10549.9,PF12977.7,PF00619.21,PF03633.15,PF15638.6,PF05988.12	Ubiquitin family|Ubiquitin-2 like Rad60 SUMO-like|Ubiquitin-like domain|TANK binding kinase 1 ubiquitin-like domain|Ubiquitin-like domain|Ubiquitin-2 like Rad60 SUMO-like|DUF2407 ubiquitin-like domain|Protein of unknown function (DUF2870)|Raf-like Ras-binding domain|UDP-glucose:Glycoprotein Glucosyltransferase|ORF11CD3 domain|Domain of Unknown Function with PDB structure (DUF3861)|Caspase recruit…
LOC6035017	1297.308605	1846.128531	748.48868	0.405436928	-1.302450597	0.002029633	0.016947274	Down	26.1210758	9.784672502	16.99926359	18.85971162	6.367614257	4.465703144	9.406463064	2.188138156	Mtor	Nucleoprotein TPR	GO:0000022,GO:0000775,GO:0005634,GO:0005635,GO:0005643,GO:0005652,GO:0005654,GO:0005719,GO:0005730,GO:0005737,GO:0005819,GO:0006325,GO:0006338,GO:0006355,GO:0006606,GO:0007094,GO:0007346,GO:0009408,GO:0010965,GO:0016363,GO:0017056,GO:0030496,GO:0031490,GO:0031965,GO:0034399,GO:0034976,GO:0042405,GO:0043021,GO:0045840,GO:0045944,GO:0048133,GO:0051028,GO:0051225,GO:0051233,GO:0051781,GO:0060236,GO:…	mitotic spindle elongation|chromosome, centromeric region|nucleus|nuclear envelope|nuclear pore|nuclear lamina|nucleoplasm|nuclear euchromatin|nucleolus|cytoplasm|spindle|chromatin organization|chromatin remodeling|regulation of transcription, DNA-templated|protein import into nucleus|mitotic spindle assembly checkpoint|regulation of mitotic cell cycle|response to heat|regulation of mitotic siste…	ko03013	RNA transport	LOC6035017	EDS39775.1	megator [Culex quinquefasciatus]	PF07926.12	TPR/MLP1/MLP2-like protein
LOC6035033	17441.54206	7748.989883	27134.09425	3.501629845	1.808026586	2.89E-10	3.05E-08	Up	163.7527086	160.2558051	257.0689555	201.2849586	514.5640632	495.6580613	577.0673395	472.2951886	GPD2	Glycerol-3-phosphate dehydrogenase, mitochondrial	GO:0004367,GO:0004368,GO:0005509,GO:0005739,GO:0006094,GO:0009331,GO:0019563,GO:0035264,GO:0043010,GO:0046168,GO:0052591	glycerol-3-phosphate dehydrogenase [NAD+] activity|glycerol-3-phosphate dehydrogenase (quinone) activity|calcium ion binding|mitochondrion|gluconeogenesis|glycerol-3-phosphate dehydrogenase complex|glycerol catabolic process|multicellular organism growth|camera-type eye development|glycerol-3-phosphate catabolic process|sn-glycerol-3-phosphate:ubiquinone-8 oxidoreductase activity	ko00564	Glycerophospholipid metabolism	LOC6035033	XP_001845276.1	glycerol-3-phosphate dehydrogenase, mitochondrial [Culex quinquefasciatus]	PF01266.24,PF16901.5,PF13499.6,PF00036.32,PF00890.24,PF13405.6,PF13833.6,PF12831.7	FAD dependent oxidoreductase|C-terminal domain of alpha-glycerophosphate oxidase|EF-hand domain pair|EF hand|FAD binding domain|EF-hand domain|EF-hand domain pair|FAD dependent oxidoreductase
LOC6035034	179.185368	239.392007	118.9787289	0.497003765	-1.008671313	0.024230421	0.107050669	Down	5.172361207	1.845806063	4.232718233	4.134347501	1.313366714	1.464460132	2.578243553	0.547046054	Sp4	Transcription factor Sp4	GO:0000981,GO:0003677,GO:0003700,GO:0003713,GO:0005634,GO:0005654,GO:0005829,GO:0006357,GO:0008016,GO:0043565,GO:0046872	DNA-binding transcription factor activity, RNA polymerase II-specific|DNA binding|DNA-binding transcription factor activity|transcription coactivator activity|nucleus|nucleoplasm|cytosol|regulation of transcription by RNA polymerase II|regulation of heart contraction|sequence-specific DNA binding|metal ion binding			LOC6035034	EDS39790.1	Sp5 transcription factor [Culex quinquefasciatus]	PF13465.6,PF00096.26	Zinc-finger double domain|Zinc finger, C2H2 type
LOC6035035	155.7665748	97.3445464	214.1886032	2.200314358	1.137709656	0.018376028	0.086976978	Up	8.333421619	9.15641482	9.776649643	6.919479858	13.83264813	17.53798324	6.948278856	16.91351808	Lyplal1	Lysophospholipase-like protein 1	GO:0002084,GO:0005737,GO:0005829,GO:0008474,GO:0042997,GO:0052689	protein depalmitoylation|cytoplasm|cytosol|palmitoyl-(protein) hydrolase activity|negative regulation of Golgi to plasma membrane protein transport|carboxylic ester hydrolase activity			LOC6035035	XP_001845278.1	conserved hypothetical protein [Culex quinquefasciatus]	PF02230.16,PF12146.8,PF07859.13	Phospholipase/Carboxylesterase|Serine aminopeptidase, S33|alpha/beta hydrolase fold
LOC6035036	229.3939402	105.0080106	353.7798699	3.369075063	1.752352572	0.001265749	0.01177599	Up	4.098604502	2.653231104	4.805656049	3.583475981	12.52207242	9.017463449	4.511659786	11.17908405	Tret1	Facilitated trehalose transporter Tret1	GO:0005886,GO:0015574,GO:0015771,GO:0016021	plasma membrane|trehalose transmembrane transporter activity|trehalose transport|integral component of membrane			LOC6035036	XP_001845279.1	sugar transporter [Culex quinquefasciatus]	PF00083.24,PF07690.16	Sugar (and other) transporter|Major Facilitator Superfamily
LOC6035038	77.41195543	45.48018836	109.3437225	2.404205577	1.265560262	0.011441672	0.061941197	Up	2.720950127	3.269646108	3.561657087	3.18280711	5.773849837	8.910920042	2.53930607	5.648022891		Beta-1,3-glucan-binding protein	GO:0001872,GO:0004553,GO:0005576,GO:0005975,GO:0045087	(1->3)-beta-D-glucan binding|hydrolase activity, hydrolyzing O-glycosyl compounds|extracellular region|carbohydrate metabolic process|innate immune response			LOC6035038	XP_001845280.1	gram-negative bacteria binding protein [Culex quinquefasciatus]	PF00722.21	Glycosyl hydrolases family 16
LOC6035067	108.490478	66.14151616	150.8394399	2.280556126	1.189385677	0.000347298	0.004259326	Up	5.206272141	8.887618552	6.181218209	7.281277923	17.21500513	9.489768236	11.41797788	9.965640059							LOC6035067	XP_001845303.1	conserved hypothetical protein [Culex quinquefasciatus]	PF16033.5	Domain of unknown function (DUF4789)
LOC6035080	365.3489416	224.5167902	506.181093	2.254535585	1.172830281	0.000158949	0.002290922	Up	14.10599347	14.38842356	11.03190815	10.83983953	20.38475394	22.76126229	18.63480301	22.61755517	PARVB	Beta-parvin			ko04510	Focal adhesion	LOC6035080	XP_001845315.1	beta-parvin [Culex quinquefasciatus]	PF00307.31,PF11971.8	Calponin homology (CH) domain|CAMSAP CH domain
LOC6035086	241.8535705	344.5109677	139.1961732	0.404039889	-1.307430364	1.95E-05	0.000413985	Down	16.24584808	14.54194198	10.70573498	13.69889317	6.078322345	3.437074361	4.100899918	3.29630296	nol10	Nucleolar protein 10	GO:0005730	nucleolus			LOC6035086	XP_001845320.1	nucleolar protein 10 [Culex quinquefasciatus]	PF08159.12,PF00400.32	NUC153 domain|WD domain, G-beta repeat
LOC6035093	3878.715833	2150.791715	5606.63995	2.606779592	1.382268605	0.002863172	0.022105513	Up	168.1349766	294.1481745	266.2042031	163.002177	385.3195522	424.647024	343.2780626	561.6532334	SdhD	Succinate dehydrogenase [ubiquinone] cytochrome b small subunit, mitochondrial	GO:0000104,GO:0005743,GO:0005749,GO:0006099,GO:0006121,GO:0008177,GO:0016021,GO:0020037,GO:0046872,GO:0048039	succinate dehydrogenase activity|mitochondrial inner membrane|mitochondrial respiratory chain complex II, succinate dehydrogenase complex (ubiquinone)|tricarboxylic acid cycle|mitochondrial electron transport, succinate to ubiquinone|succinate dehydrogenase (ubiquinone) activity|integral component of membrane|heme binding|metal ion binding|ubiquinone binding	ko01200,ko00190,ko00020	Carbon metabolism|Oxidative phosphorylation|Citrate cycle (TCA cycle)	LOC6035093	XP_001845329.1	succinate dehydrogenase [Culex quinquefasciatus]	PF05328.12	CybS, succinate dehydrogenase cytochrome B small subunit
LOC6035109	169.3097425	15.38314513	323.2363398	21.01237016	4.393167	1.66E-12	3.25E-10	Up	0.347781301	0.285354977	0.455807679	0.766727271	5.967411991	6.414674255	6.791048893	9.326064368	grass	Serine protease grass	GO:0002804,GO:0004252,GO:0005509,GO:0005576,GO:0006508,GO:0006952,GO:0045087,GO:0045752,GO:0050830,GO:0050832	positive regulation of antifungal peptide production|serine-type endopeptidase activity|calcium ion binding|extracellular region|proteolysis|defense response|innate immune response|positive regulation of Toll signaling pathway|defense response to Gram-positive bacterium|defense response to fungus			LOC6035109	EDS40186.1	conserved hypothetical protein [Culex quinquefasciatus]	PF00089.26,PF09342.11	Trypsin|Domain of unknown function (DUF1986)
LOC6035111	7042.37553	3359.135422	10725.61564	3.19296911	1.674898596	3.16E-06	8.96E-05	Up	143.4950346	154.2861017	174.7123877	155.9794602	378.6890993	315.8725659	342.2456475	444.2358995	Tat	Tyrosine aminotransferase	GO:0004838,GO:0005739,GO:0006103,GO:0006520,GO:0006536,GO:0006559,GO:0006572,GO:0006979,GO:0009058,GO:0014070,GO:0016597,GO:0030170,GO:0046689,GO:0051384	L-tyrosine:2-oxoglutarate aminotransferase activity|mitochondrion|2-oxoglutarate metabolic process|cellular amino acid metabolic process|glutamate metabolic process|L-phenylalanine catabolic process|tyrosine catabolic process|response to oxidative stress|biosynthetic process|response to organic cyclic compound|amino acid binding|pyridoxal phosphate binding|response to mercury ion|response to gluc…	ko00400,ko00130,ko00950,ko00350,ko01230,ko00401,ko00960,ko00270,ko00360	Phenylalanine, tyrosine and tryptophan biosynthesis|Ubiquinone and other terpenoid-quinone biosynthesis|Isoquinoline alkaloid biosynthesis|Tyrosine metabolism|Biosynthesis of amino acids|Novobiocin biosynthesis|Tropane, piperidine and pyridine alkaloid biosynthesis|Cysteine and methionine metabolism|Phenylalanine metabolism	LOC6035111	XP_001845347.1	tyrosine aminotransferase [Culex quinquefasciatus]	PF00155.21,PF00266.19	Aminotransferase class I and II|Aminotransferase class-V
LOC6035140	210.6472513	287.0774689	134.2170338	0.467528972	-1.096872326	0.000763274	0.007854408	Down	18.52333828	26.83054657	17.16487741	21.68626602	8.821435348	8.946844966	8.950185531	3.988119631	PTGR1	Prostaglandin reductase 1	GO:0005737,GO:0032440,GO:0036132,GO:0047522	cytoplasm|2-alkenal reductase [NAD(P)] activity|13-prostaglandin reductase activity|15-oxoprostaglandin 13-oxidase activity			LOC6035140	EDS40215.1	NADP-dependent leukotriene B4 12-hydroxydehydrogenase [Culex quinquefasciatus]	PF16884.5,PF00107.26,PF13602.6	N-terminal domain of oxidoreductase|Zinc-binding dehydrogenase|Zinc-binding dehydrogenase
LOC6035142	1707.873691	1040.873142	2374.874239	2.281617369	1.19005687	0.021293391	0.097346161	Up	97.4098902	130.9173788	114.5128006	102.3321861	154.9361566	210.0281244	124.7694668	253.0695101							LOC6035142	XP_001845376.1	hypothetical protein CpipJ_CPIJ003803 [Culex quinquefasciatus]	--	--
LOC6035147	1875.59979	2879.332972	871.8666083	0.302801592	-1.723555304	0.003507998	0.025629516	Down	90.34916764	245.7889929	162.2699903	115.6448526	40.7153956	23.16755108	38.08841638	38.81385145	ALN	Allantoinase, mitochondrial	GO:0000256,GO:0004038,GO:0005739,GO:0008270,GO:0050897	allantoin catabolic process|allantoinase activity|mitochondrion|zinc ion binding|cobalt ion binding	ko00230	Purine metabolism	LOC6035147	EDS40221.1	allantoinase [Culex quinquefasciatus]	PF01979.20,PF07969.11	Amidohydrolase family|Amidohydrolase family
LOC6035155	606.9043604	831.3126986	382.4960221	0.460110886	-1.119946505	0.019085721	0.08967229	Down	8.723278319	3.222026694	5.960387242	7.141129053	2.135644366	1.886720621	4.243483374	0.686498428	Auts2	Autism susceptibility gene 2 protein homolog	GO:0001764,GO:0003682,GO:0005634,GO:0005737,GO:0005856,GO:0010592,GO:0030426,GO:0031532,GO:0035022,GO:0045944,GO:0048675,GO:0051571,GO:0060013,GO:0097484,GO:0098582,GO:2000620	neuron migration|chromatin binding|nucleus|cytoplasm|cytoskeleton|positive regulation of lamellipodium assembly|growth cone|actin cytoskeleton reorganization|positive regulation of Rac protein signal transduction|positive regulation of transcription by RNA polymerase II|axon extension|positive regulation of histone H3-K4 methylation|righting reflex|dendrite extension|innate vocalization behavior|…			LOC6035155	XP_021712338.1	proline-rich protein 36 [Aedes aegypti]	PF15336.6	Autism susceptibility gene 2 protein
LOC6035164	5.780816586	0.212127644	11.34950553	53.50318954	5.741552994	0.002042001	0.017017077	Up	0	0.086182968	0	0	0.386202638	1.276379153	0.275512024	1.556575177							LOC6035164	XP_001845395.1	conserved hypothetical protein [Culex quinquefasciatus]	--	--
LOC6035167	263.0798601	366.7705945	159.3891258	0.43457444	-1.202324771	7.46E-05	0.001251311	Down	17.64007502	22.436473	13.39814856	18.7865832	7.094005292	5.664916114	6.206215061	4.941848075	Trit1	tRNA dimethylallyltransferase	GO:0005524,GO:0005634,GO:0005739,GO:0006400,GO:0046872,GO:0052381	ATP binding|nucleus|mitochondrion|tRNA modification|metal ion binding|tRNA dimethylallyltransferase activity	ko00908	Zeatin biosynthesis	LOC6035167	XP_019525699.1	PREDICTED: tRNA dimethylallyltransferase, mitochondrial-like [Aedes albopictus]	PF01715.17,PF01745.16	IPP transferase|Isopentenyl transferase
LOC6035169	44.27120643	66.11654214	22.42587073	0.339186987	-1.559847273	0.043821265	0.1630237	Down	1.468519079	0.147972837	1.348655416	1.267323984	0.317733049	0.14349067	0.591304423	0.063632849	Tia1	Nucleolysin TIA-1	GO:0005634,GO:0005654,GO:0005737,GO:0005829,GO:0006915,GO:0010494,GO:0017091,GO:0017148,GO:0042036,GO:0048024,GO:0097165,GO:1903608,GO:1904037,GO:1990904	nucleus|nucleoplasm|cytoplasm|cytosol|apoptotic process|cytoplasmic stress granule|AU-rich element binding|negative regulation of translation|negative regulation of cytokine biosynthetic process|regulation of mRNA splicing, via spliceosome|nuclear stress granule|protein localization to cytoplasmic stress granule|positive regulation of epithelial cell apoptotic process|ribonucleoprotein complex			LOC6035169	XP_021693889.1	nucleolysin TIA-1 isoform X1 [Aedes aegypti]	PF00076.22	RNA recognition motif. (a.k.a. RRM, RBD, or RNP domain)
LOC6035171	1031.846952	454.9819356	1608.711969	3.535771078	1.822024871	0.005201839	0.034778646	Up	31.73946669	39.67779755	41.68763408	46.19975946	88.59111722	78.73747287	87.96225361	153.1165579	grass	Serine protease grass	GO:0002804,GO:0004252,GO:0005509,GO:0005576,GO:0006508,GO:0006952,GO:0045087,GO:0045752,GO:0050830,GO:0050832	positive regulation of antifungal peptide production|serine-type endopeptidase activity|calcium ion binding|extracellular region|proteolysis|defense response|innate immune response|positive regulation of Toll signaling pathway|defense response to Gram-positive bacterium|defense response to fungus			LOC6035171	XP_001845402.1	coagulation factor XII [Culex quinquefasciatus]	PF00089.26	Trypsin
LOC6035175	165.4633675	222.7807183	108.1460167	0.485437059	-1.042643844	0.001977905	0.016672186	Down	11.70877824	12.03047088	13.51593548	11.59861662	4.993543689	4.989931108	6.133202854	2.288981626	PPAF3	Phenoloxidase-activating factor 3	GO:0004175,GO:0004252,GO:0005576,GO:0045087,GO:0046872	endopeptidase activity|serine-type endopeptidase activity|extracellular region|innate immune response|metal ion binding			LOC6035175	EDS40340.1	serine protease [Culex quinquefasciatus]	PF00089.26,PF13365.6,PF09342.11	Trypsin|Trypsin-like peptidase domain|Domain of unknown function (DUF1986)
LOC6035181	3.702853674	1.033191588	6.37251576	6.167796788	2.624755233	0.025898213	0.11262428	Up	0.038806766	0	0.083770666	0.074860062	0.416166635	0.117892163	0.118755183	0.239620563	ser3	CLIP domain-containing serine protease B15	GO:0004252,GO:0005615,GO:0006508,GO:0042832,GO:0045087,GO:0050829	serine-type endopeptidase activity|extracellular space|proteolysis|defense response to protozoan|innate immune response|defense response to Gram-negative bacterium			LOC6035181	EDS40187.1	serine protease hepsin [Culex quinquefasciatus]	PF00089.26,PF09342.11	Trypsin|Domain of unknown function (DUF1986)
LOC6035184	9283.096466	3357.978153	15208.21478	4.528979667	2.179186062	1.16E-13	2.86E-11	Up	137.158184	115.3741163	121.7569836	126.3541841	441.5639893	467.6369368	372.6115507	409.6876064	Tubb2b	Tubulin beta-2B chain	GO:0000226,GO:0000278,GO:0001764,GO:0003924,GO:0005200,GO:0005525,GO:0005737,GO:0005874,GO:0007017,GO:0015630,GO:0046982,GO:0050804,GO:0098685,GO:1902669	microtubule cytoskeleton organization|mitotic cell cycle|neuron migration|GTPase activity|structural constituent of cytoskeleton|GTP binding|cytoplasm|microtubule|microtubule-based process|microtubule cytoskeleton|protein heterodimerization activity|modulation of chemical synaptic transmission|Schaffer collateral - CA1 synapse|positive regulation of axon guidance	ko04540,ko04145	Gap junction|Phagosome	LOC6035184	ETN62804.1	beta-Tubulin at 97EF [Anopheles darlingi]	PF00091.25,PF03953.17,PF10644.9	Tubulin/FtsZ family, GTPase domain|Tubulin C-terminal domain|Misato Segment II tubulin-like domain
LOC6035185	856.4541845	524.766057	1188.142312	2.264137126	1.178961336	3.96E-05	0.00076264	Up	18.63465228	15.13023716	23.63822687	17.15785567	38.31036912	24.74689347	38.16550058	26.25394655	Gtpbp2	GTP-binding protein 2	GO:0003746,GO:0003924,GO:0005525,GO:0006414,GO:0043231	translation elongation factor activity|GTPase activity|GTP binding|translational elongation|intracellular membrane-bounded organelle			LOC6035185	XP_001845415.1	GTP binding protein [Culex quinquefasciatus]	PF00009.27	Elongation factor Tu GTP binding domain
LOC6035201	80.36900822	108.5614346	52.1765818	0.48061802	-1.057037353	0.004830772	0.032971602	Down	6.51288402	5.043614075	4.739026231	3.105623144	1.883451287	2.000798426	2.575290966	0.768155062							LOC6035201	XP_001845430.1	conserved hypothetical protein [Culex quinquefasciatus]	PF12937.7,PF00646.33	F-box-like|F-box domain
LOC6035214	420.3397153	270.7758783	569.9035523	2.104705766	1.073618561	0.002264362	0.018369542	Up	9.102754387	9.493118015	9.448209338	10.12624497	22.01876725	12.42788349	10.91692124	14.79695443							LOC6035214	EDS40378.1	conserved hypothetical protein [Culex quinquefasciatus]	--	--
LOC6035228	188.6398699	124.2118406	253.0678992	2.037389494	1.026721811	0.028201159	0.119453692	Up	7.373222298	10.81845187	10.17598879	7.811151043	12.31433349	12.17886478	11.21999741	18.36027736	RAD51A	DNA repair protein RAD51 homolog 1	GO:0000150,GO:0000228,GO:0000722,GO:0000724,GO:0000730,GO:0000784,GO:0000793,GO:0000794,GO:0000800,GO:0001932,GO:0003682,GO:0003690,GO:0003697,GO:0005524,GO:0005634,GO:0005654,GO:0005737,GO:0006268,GO:0006281,GO:0006312,GO:0006974,GO:0007131,GO:0008094,GO:0010833,GO:0042148,GO:0043142,GO:0051321,GO:0070192,GO:0071312,GO:0072711,GO:1990414,GO:1990426	recombinase activity|nuclear chromosome|telomere maintenance via recombination|double-strand break repair via homologous recombination|DNA recombinase assembly|nuclear chromosome, telomeric region|condensed chromosome|condensed nuclear chromosome|lateral element|regulation of protein phosphorylation|chromatin binding|double-stranded DNA binding|single-stranded DNA binding|ATP binding|nucleus|nucl…	ko03460,ko03440	Fanconi anemia pathway|Homologous recombination	LOC6035228	XP_001845458.1	DNA repair protein RAD51 [Culex quinquefasciatus]	PF08423.11,PF13481.6,PF00154.21,PF14520.6	Rad51|AAA domain|recA bacterial DNA recombination protein|Helix-hairpin-helix domain
LOC6035237	2854.848514	3812.715573	1896.981455	0.497540773	-1.007113336	0.000640601	0.006873631	Down	402.014847	307.6865913	452.100647	270.6770728	165.5818795	155.2628794	142.5810414	81.46095963		Collagenase	GO:0004252,GO:0005576,GO:0030574	serine-type endopeptidase activity|extracellular region|collagen catabolic process			LOC6035237	XP_001845462.1	serine protease1/2 [Culex quinquefasciatus]	PF00089.26	Trypsin
LOC6035243	54.17104029	76.60224061	31.73983997	0.414346104	-1.271091737	0.000675725	0.00715147	Down	6.409171268	10.00119724	9.191899676	6.77457015	1.506464189	4.000808515	1.791153822	2.710601404	GA19395	PITH domain-containing protein GA19395					LOC6035243	EDS40502.1	thioredoxin family Trp26 [Culex quinquefasciatus]	PF06201.13	PITH domain
LOC6035248	159.3949451	218.8107401	99.97915009	0.456920671	-1.129984385	0.003855311	0.027641518	Down	4.748120193	8.638432985	9.770070963	6.05266689	1.935524901	3.514728976	1.727743629	2.777520326	Itgbn	Integrin beta-nu	GO:0005178,GO:0005925,GO:0006909,GO:0007157,GO:0007160,GO:0007229,GO:0008305,GO:0009986,GO:0016021,GO:0016477,GO:0033627,GO:0035011,GO:0043277,GO:0045886,GO:0046716,GO:0046982	integrin binding|focal adhesion|phagocytosis|heterophilic cell-cell adhesion via plasma membrane cell adhesion molecules|cell-matrix adhesion|integrin-mediated signaling pathway|integrin complex|cell surface|integral component of membrane|cell migration|cell adhesion mediated by integrin|melanotic encapsulation of foreign target|apoptotic cell clearance|negative regulation of synaptic growth at n…	ko04145,ko04670,ko04360,ko04015,ko04611,ko04512,ko04514,ko04151,ko04510,ko04810	Phagosome|Leukocyte transendothelial migration|Axon guidance|Rap1 signaling pathway|Platelet activation|ECM-receptor interaction|Cell adhesion molecules (CAMs)|PI3K-Akt signaling pathway|Focal adhesion|Regulation of actin cytoskeleton	LOC6035248	EDS40506.1	integrin beta-nu [Culex quinquefasciatus]	PF00362.18,PF07974.13,PF18372.1,PF17205.3	Integrin beta chain VWA domain|EGF-like domain|Integrin beta epidermal growth factor like domain 1|Integrin plexin domain
LOC6035252	615.6678016	379.987041	851.3485623	2.240467359	1.163799708	0.013081225	0.068228992	Up	17.00297392	24.88758626	23.74045792	20.6246354	25.65908773	37.53605737	31.4689939	47.28842675	UPB1	Beta-ureidopropionase	GO:0003837,GO:0005737,GO:0019483,GO:0046872	beta-ureidopropionase activity|cytoplasm|beta-alanine biosynthetic process|metal ion binding	ko00770,ko00240,ko00983,ko00410	Pantothenate and CoA biosynthesis|Pyrimidine metabolism|Drug metabolism - other enzymes|beta-Alanine metabolism	LOC6035252	EDS40510.1	aliphatic nitrilase [Culex quinquefasciatus]	PF00795.22	Carbon-nitrogen hydrolase
LOC6035256	52.00208876	80.98774198	23.01643554	0.284196534	-1.815039137	0.000162619	0.002336631	Down	0.904208591	0.313606865	0.629410631	0.771013733	0.154586668	0.159241779	0.233927596	0.032366532	lrfn1	Leucine-rich repeat and fibronectin type III domain-containing protein 1	GO:0016021,GO:0030054,GO:0045202	integral component of membrane|cell junction|synapse			LOC6035256	XP_019534215.1	PREDICTED: leucine-rich repeat and fibronectin type-III domain-containing protein 3-like [Aedes albopictus]	PF13855.6,PF13306.6,PF12799.7	Leucine rich repeat|BspA type Leucine rich repeat region (6 copies)|Leucine Rich repeats (2 copies)
[truncated: 1,631 more rows]
